# Supplementary material for: Developing the script “degenerate primer 111” to enhance the coverage of universal primers for the small subunit rRNA gene on target microorganisms
Source: Front Microbiol. 2024 Sep 4;15:1394303. doi: 10.3389/fmicb.2024.1394303 (PMC11409422; doi:10.3389/fmicb.2024.1394303)
Supplement: Supplementary file 1 [file Data_Sheet_1.zip]

Archive with 434 entries (391 files):
- supporting/
- __MACOSX/._supporting
- supporting/.DS_Store
- __MACOSX/supporting/._.DS_Store
- supporting/Primers Coverage.xlsx
- __MACOSX/supporting/._Primers Coverage.xlsx
- supporting/Gene sequences and script execution results/
- __MACOSX/supporting/._Gene sequences and script execution results
- supporting/Supplementary Materials Revised-20240524.docx
- __MACOSX/supporting/._Supplementary Materials Revised-20240524.docx
- supporting/Script execution video.mp4
- __MACOSX/supporting/._Script execution video.mp4
- supporting/Gene sequences and script execution results/E-616F-1132R and its improved primers/
- __MACOSX/supporting/Gene sequences and script execution results/._E-616F-1132R and its improved primers
- supporting/Gene sequences and script execution results/.DS_Store
- __MACOSX/supporting/Gene sequences and script execution results/._.DS_Store
- supporting/Gene sequences and script execution results/A-784F-1059R and its improved primers/
- __MACOSX/supporting/Gene sequences and script execution results/._A-784F-1059R and its improved primers
- supporting/Gene sequences and script execution results/BAE-515F-926R and its improved primers/
- __MACOSX/supporting/Gene sequences and script execution results/._BAE-515F-926R and its improved primers
- supporting/Gene sequences and script execution results/BA-341F-806R and its improved primers/
- __MACOSX/supporting/Gene sequences and script execution results/._BA-341F-806R and its improved primers
- supporting/Gene sequences and script execution results/A-341F-1049R and its improved primers/
- __MACOSX/supporting/Gene sequences and script execution results/._A-341F-1049R and its improved primers
- supporting/Gene sequences and script execution results/B-341F-806R and its improved primers/
- __MACOSX/supporting/Gene sequences and script execution results/._B-341F-806R and its improved primers
- supporting/Gene sequences and script execution results/BA-515F-806R and its improved primers/
- __MACOSX/supporting/Gene sequences and script execution results/._BA-515F-806R and its improved primers
- supporting/Gene sequences and script execution results/B-27F-1492R and its improved primers/
- __MACOSX/supporting/Gene sequences and script execution results/._B-27F-1492R and its improved primers
- supporting/Gene sequences and script execution results/E-616F-1132R and its improved primers/.DS_Store
- __MACOSX/supporting/Gene sequences and script execution results/E-616F-1132R and its improved primers/._.DS_Store
- supporting/Gene sequences and script execution results/E-616F-1132R and its improved primers/Excavata/
- __MACOSX/supporting/Gene sequences and script execution results/E-616F-1132R and its improved primers/._Excavata
- supporting/Gene sequences and script execution results/E-616F-1132R and its improved primers/Discoba/
- __MACOSX/supporting/Gene sequences and script execution results/E-616F-1132R and its improved primers/._Discoba
- supporting/Gene sequences and script execution results/A-784F-1059R and its improved primers/Nanohaloarchaeota/
- __MACOSX/supporting/Gene sequences and script execution results/A-784F-1059R and its improved primers/._Nanohaloarchaeota
- supporting/Gene sequences and script execution results/A-784F-1059R and its improved primers/.DS_Store
- __MACOSX/supporting/Gene sequences and script execution results/A-784F-1059R and its improved primers/._.DS_Store
- supporting/Gene sequences and script execution results/A-784F-1059R and its improved primers/Altiarchaeota/
- __MACOSX/supporting/Gene sequences and script execution results/A-784F-1059R and its improved primers/._Altiarchaeota
- supporting/Gene sequences and script execution results/A-784F-1059R and its improved primers/Korarchaeota/
- __MACOSX/supporting/Gene sequences and script execution results/A-784F-1059R and its improved primers/._Korarchaeota
- supporting/Gene sequences and script execution results/A-784F-1059R and its improved primers/Micrarchaeota/
- __MACOSX/supporting/Gene sequences and script execution results/A-784F-1059R and its improved primers/._Micrarchaeota
- supporting/Gene sequences and script execution results/BAE-515F-926R and its improved primers/Nanohaloarchaeota/
- __MACOSX/supporting/Gene sequences and script execution results/BAE-515F-926R and its improved primers/._Nanohaloarchaeota
- supporting/Gene sequences and script execution results/BAE-515F-926R and its improved primers/.DS_Store
- __MACOSX/supporting/Gene sequences and script execution results/BAE-515F-926R and its improved primers/._.DS_Store
- supporting/Gene sequences and script execution results/BAE-515F-926R and its improved primers/Excavata/
- __MACOSX/supporting/Gene sequences and script execution results/BAE-515F-926R and its improved primers/._Excavata
- supporting/Gene sequences and script execution results/BAE-515F-926R and its improved primers/Discoba/
- __MACOSX/supporting/Gene sequences and script execution results/BAE-515F-926R and its improved primers/._Discoba
- supporting/Gene sequences and script execution results/BAE-515F-926R and its improved primers/Altiarchaeota/
- __MACOSX/supporting/Gene sequences and script execution results/BAE-515F-926R and its improved primers/._Altiarchaeota
- supporting/Gene sequences and script execution results/BAE-515F-926R and its improved primers/Fervidibacteria/
- __MACOSX/supporting/Gene sequences and script execution results/BAE-515F-926R and its improved primers/._Fervidibacteria
- supporting/Gene sequences and script execution results/BAE-515F-926R and its improved primers/Poribacteria/
- __MACOSX/supporting/Gene sequences and script execution results/BAE-515F-926R and its improved primers/._Poribacteria
- supporting/Gene sequences and script execution results/BA-341F-806R and its improved primers/Fermentibacterota/
- __MACOSX/supporting/Gene sequences and script execution results/BA-341F-806R and its improved primers/._Fermentibacterota
- supporting/Gene sequences and script execution results/BA-341F-806R and its improved primers/.DS_Store
- __MACOSX/supporting/Gene sequences and script execution results/BA-341F-806R and its improved primers/._.DS_Store
- supporting/Gene sequences and script execution results/BA-341F-806R and its improved primers/Aerophobota/
- __MACOSX/supporting/Gene sequences and script execution results/BA-341F-806R and its improved primers/._Aerophobota
- supporting/Gene sequences and script execution results/BA-341F-806R and its improved primers/Asgardarchaeota/
- __MACOSX/supporting/Gene sequences and script execution results/BA-341F-806R and its improved primers/._Asgardarchaeota
- supporting/Gene sequences and script execution results/BA-341F-806R and its improved primers/Iainarchaeota/
- __MACOSX/supporting/Gene sequences and script execution results/BA-341F-806R and its improved primers/._Iainarchaeota
- supporting/Gene sequences and script execution results/BA-341F-806R and its improved primers/Calescamantes/
- __MACOSX/supporting/Gene sequences and script execution results/BA-341F-806R and its improved primers/._Calescamantes
- supporting/Gene sequences and script execution results/BA-341F-806R and its improved primers/Deferrisomatota/
- __MACOSX/supporting/Gene sequences and script execution results/BA-341F-806R and its improved primers/._Deferrisomatota
- supporting/Gene sequences and script execution results/A-341F-1049R and its improved primers/Nanohaloarchaeota/
- __MACOSX/supporting/Gene sequences and script execution results/A-341F-1049R and its improved primers/._Nanohaloarchaeota
- supporting/Gene sequences and script execution results/A-341F-1049R and its improved primers/.DS_Store
- __MACOSX/supporting/Gene sequences and script execution results/A-341F-1049R and its improved primers/._.DS_Store
- supporting/Gene sequences and script execution results/A-341F-1049R and its improved primers/Altiarchaeota/
- __MACOSX/supporting/Gene sequences and script execution results/A-341F-1049R and its improved primers/._Altiarchaeota
- supporting/Gene sequences and script execution results/A-341F-1049R and its improved primers/Korarchaeota/
- __MACOSX/supporting/Gene sequences and script execution results/A-341F-1049R and its improved primers/._Korarchaeota
- supporting/Gene sequences and script execution results/A-341F-1049R and its improved primers/Micrarchaeota/
- __MACOSX/supporting/Gene sequences and script execution results/A-341F-1049R and its improved primers/._Micrarchaeota
- supporting/Gene sequences and script execution results/B-341F-806R and its improved primers/Fermentibacterota/
- __MACOSX/supporting/Gene sequences and script execution results/B-341F-806R and its improved primers/._Fermentibacterota
- supporting/Gene sequences and script execution results/B-341F-806R and its improved primers/.DS_Store
- __MACOSX/supporting/Gene sequences and script execution results/B-341F-806R and its improved primers/._.DS_Store
- supporting/Gene sequences and script execution results/B-341F-806R and its improved primers/Aerophobota/
- __MACOSX/supporting/Gene sequences and script execution results/B-341F-806R and its improved primers/._Aerophobota
- supporting/Gene sequences and script execution results/B-341F-806R and its improved primers/PAUC34f/
- __MACOSX/supporting/Gene sequences and script execution results/B-341F-806R and its improved primers/._PAUC34f
- supporting/Gene sequences and script execution results/B-341F-806R and its improved primers/Calescamantes/
- __MACOSX/supporting/Gene sequences and script execution results/B-341F-806R and its improved primers/._Calescamantes
- supporting/Gene sequences and script execution results/B-341F-806R and its improved primers/Deferrisomatota/
- __MACOSX/supporting/Gene sequences and script execution results/B-341F-806R and its improved primers/._Deferrisomatota
- supporting/Gene sequences and script execution results/BA-515F-806R and its improved primers/Caldisericaceae/
- __MACOSX/supporting/Gene sequences and script execution results/BA-515F-806R and its improved primers/._Caldisericaceae
- supporting/Gene sequences and script execution results/BA-515F-806R and its improved primers/Nanohaloarchaeota/
- __MACOSX/supporting/Gene sequences and script execution results/BA-515F-806R and its improved primers/._Nanohaloarchaeota
- supporting/Gene sequences and script execution results/BA-515F-806R and its improved primers/.DS_Store
- __MACOSX/supporting/Gene sequences and script execution results/BA-515F-806R and its improved primers/._.DS_Store
- supporting/Gene sequences and script execution results/BA-515F-806R and its improved primers/Dehalococcoides/
- __MACOSX/supporting/Gene sequences and script execution results/BA-515F-806R and its improved primers/._Dehalococcoides
- supporting/Gene sequences and script execution results/BA-515F-806R and its improved primers/Iainarchaeota/
- __MACOSX/supporting/Gene sequences and script execution results/BA-515F-806R and its improved primers/._Iainarchaeota
- supporting/Gene sequences and script execution results/BA-515F-806R and its improved primers/Calescamantes/
- __MACOSX/supporting/Gene sequences and script execution results/BA-515F-806R and its improved primers/._Calescamantes
- supporting/Gene sequences and script execution results/B-27F-1492R and its improved primers/.DS_Store
- __MACOSX/supporting/Gene sequences and script execution results/B-27F-1492R and its improved primers/._.DS_Store
- supporting/Gene sequences and script execution results/B-27F-1492R and its improved primers/Fusobacteriota/
- __MACOSX/supporting/Gene sequences and script execution results/B-27F-1492R and its improved primers/._Fusobacteriota
- supporting/Gene sequences and script execution results/E-616F-1132R and its improved primers/Excavata/.DS_Store
- __MACOSX/supporting/Gene sequences and script execution results/E-616F-1132R and its improved primers/Excavata/._.DS_Store
- supporting/Gene sequences and script execution results/E-616F-1132R and its improved primers/Excavata/AY063294.1.fasta
- __MACOSX/supporting/Gene sequences and script execution results/E-616F-1132R and its improved primers/Excavata/._AY063294.1.fasta
- supporting/Gene sequences and script execution results/E-616F-1132R and its improved primers/Excavata/E-616F-1132R-M2-F.png
- __MACOSX/supporting/Gene sequences and script execution results/E-616F-1132R and its improved primers/Excavata/._E-616F-1132R-M2-F.png
- supporting/Gene sequences and script execution results/E-616F-1132R and its improved primers/Discoba/.DS_Store
- __MACOSX/supporting/Gene sequences and script execution results/E-616F-1132R and its improved primers/Discoba/._.DS_Store
- supporting/Gene sequences and script execution results/E-616F-1132R and its improved primers/Discoba/AF411288.1.fasta
- __MACOSX/supporting/Gene sequences and script execution results/E-616F-1132R and its improved primers/Discoba/._AF411288.1.fasta
- supporting/Gene sequences and script execution results/E-616F-1132R and its improved primers/Discoba/E-616F-1132R-M1-F.png
- __MACOSX/supporting/Gene sequences and script execution results/E-616F-1132R and its improved primers/Discoba/._E-616F-1132R-M1-F.png
- supporting/Gene sequences and script execution results/A-784F-1059R and its improved primers/Nanohaloarchaeota/Archaea-784F-1059R-M1-F1.png
- __MACOSX/supporting/Gene sequences and script execution results/A-784F-1059R and its improved primers/Nanohaloarchaeota/._Archaea-784F-1059R-M1-F1.png
- supporting/Gene sequences and script execution results/A-784F-1059R and its improved primers/Nanohaloarchaeota/.DS_Store
- __MACOSX/supporting/Gene sequences and script execution results/A-784F-1059R and its improved primers/Nanohaloarchaeota/._.DS_Store
- supporting/Gene sequences and script execution results/A-784F-1059R and its improved primers/Nanohaloarchaeota/AB012050.1.fasta
- __MACOSX/supporting/Gene sequences and script execution results/A-784F-1059R and its improved primers/Nanohaloarchaeota/._AB012050.1.fasta
- supporting/Gene sequences and script execution results/A-784F-1059R and its improved primers/Nanohaloarchaeota/Archaea-784F-1059R-M1-R1.png
- __MACOSX/supporting/Gene sequences and script execution results/A-784F-1059R and its improved primers/Nanohaloarchaeota/._Archaea-784F-1059R-M1-R1.png
- supporting/Gene sequences and script execution results/A-784F-1059R and its improved primers/Nanohaloarchaeota/Archaea-784F-1059R-M1-R3.png
- __MACOSX/supporting/Gene sequences and script execution results/A-784F-1059R and its improved primers/Nanohaloarchaeota/._Archaea-784F-1059R-M1-R3.png
- supporting/Gene sequences and script execution results/A-784F-1059R and its improved primers/Nanohaloarchaeota/Archaea-784F-1059R-M1-R2.png
- __MACOSX/supporting/Gene sequences and script execution results/A-784F-1059R and its improved primers/Nanohaloarchaeota/._Archaea-784F-1059R-M1-R2.png
- supporting/Gene sequences and script execution results/A-784F-1059R and its improved primers/Nanohaloarchaeota/KJ882189.1.fasta
- __MACOSX/supporting/Gene sequences and script execution results/A-784F-1059R and its improved primers/Nanohaloarchaeota/._KJ882189.1.fasta
- supporting/Gene sequences and script execution results/A-784F-1059R and its improved primers/Nanohaloarchaeota/GQ374934.1.fasta
- __MACOSX/supporting/Gene sequences and script execution results/A-784F-1059R and its improved primers/Nanohaloarchaeota/._GQ374934.1.fasta
- supporting/Gene sequences and script execution results/A-784F-1059R and its improved primers/Nanohaloarchaeota/GQ374926.1.fasta
- __MACOSX/supporting/Gene sequences and script execution results/A-784F-1059R and its improved primers/Nanohaloarchaeota/._GQ374926.1.fasta
- supporting/Gene sequences and script execution results/A-784F-1059R and its improved primers/Altiarchaeota/AY592555.1.fasta
- __MACOSX/supporting/Gene sequences and script execution results/A-784F-1059R and its improved primers/Altiarchaeota/._AY592555.1.fasta
- supporting/Gene sequences and script execution results/A-784F-1059R and its improved primers/Altiarchaeota/.DS_Store
- __MACOSX/supporting/Gene sequences and script execution results/A-784F-1059R and its improved primers/Altiarchaeota/._.DS_Store
- supporting/Gene sequences and script execution results/A-784F-1059R and its improved primers/Altiarchaeota/AB797842.1.fasta
- __MACOSX/supporting/Gene sequences and script execution results/A-784F-1059R and its improved primers/Altiarchaeota/._AB797842.1.fasta
- supporting/Gene sequences and script execution results/A-784F-1059R and its improved primers/Altiarchaeota/DQ837288.1.fasta
- __MACOSX/supporting/Gene sequences and script execution results/A-784F-1059R and its improved primers/Altiarchaeota/._DQ837288.1.fasta
- supporting/Gene sequences and script execution results/A-784F-1059R and its improved primers/Altiarchaeota/MCBC01000108.fasta
- __MACOSX/supporting/Gene sequences and script execution results/A-784F-1059R and its improved primers/Altiarchaeota/._MCBC01000108.fasta
- supporting/Gene sequences and script execution results/A-784F-1059R and its improved primers/Altiarchaeota/Archaea-784F-1059R-M4-R2.png
- __MACOSX/supporting/Gene sequences and script execution results/A-784F-1059R and its improved primers/Altiarchaeota/._Archaea-784F-1059R-M4-R2.png
- supporting/Gene sequences and script execution results/A-784F-1059R and its improved primers/Altiarchaeota/Archaea-784F-1059R-M4-R1.png
- __MACOSX/supporting/Gene sequences and script execution results/A-784F-1059R and its improved primers/Altiarchaeota/._Archaea-784F-1059R-M4-R1.png
- supporting/Gene sequences and script execution results/A-784F-1059R and its improved primers/Altiarchaeota/Archaea-784F-1059R-M4-F1.png
- __MACOSX/supporting/Gene sequences and script execution results/A-784F-1059R and its improved primers/Altiarchaeota/._Archaea-784F-1059R-M4-F1.png
- supporting/Gene sequences and script execution results/A-784F-1059R and its improved primers/Altiarchaeota/Archaea-784F-1059R-M4-F2.png
- __MACOSX/supporting/Gene sequences and script execution results/A-784F-1059R and its improved primers/Altiarchaeota/._Archaea-784F-1059R-M4-F2.png
- supporting/Gene sequences and script execution results/A-784F-1059R and its improved primers/Korarchaeota/.DS_Store
- __MACOSX/supporting/Gene sequences and script execution results/A-784F-1059R and its improved primers/Korarchaeota/._.DS_Store
- supporting/Gene sequences and script execution results/A-784F-1059R and its improved primers/Korarchaeota/DQ228519.1.fasta
- __MACOSX/supporting/Gene sequences and script execution results/A-784F-1059R and its improved primers/Korarchaeota/._DQ228519.1.fasta
- supporting/Gene sequences and script execution results/A-784F-1059R and its improved primers/Korarchaeota/AB007304.1.fasta
- __MACOSX/supporting/Gene sequences and script execution results/A-784F-1059R and its improved primers/Korarchaeota/._AB007304.1.fasta
- supporting/Gene sequences and script execution results/A-784F-1059R and its improved primers/Korarchaeota/Archaea-784F-1059R-M2-R1.png
- __MACOSX/supporting/Gene sequences and script execution results/A-784F-1059R and its improved primers/Korarchaeota/._Archaea-784F-1059R-M2-R1.png
- supporting/Gene sequences and script execution results/A-784F-1059R and its improved primers/Korarchaeota/Archaea-784F-1059R-M2-R2.png
- __MACOSX/supporting/Gene sequences and script execution results/A-784F-1059R and its improved primers/Korarchaeota/._Archaea-784F-1059R-M2-R2.png
- supporting/Gene sequences and script execution results/A-784F-1059R and its improved primers/Micrarchaeota/Archaea-784F-1059R-M3-R3.png
- __MACOSX/supporting/Gene sequences and script execution results/A-784F-1059R and its improved primers/Micrarchaeota/._Archaea-784F-1059R-M3-R3.png
- supporting/Gene sequences and script execution results/A-784F-1059R and its improved primers/Micrarchaeota/Archaea-784F-1059R-M3-R2.png
- __MACOSX/supporting/Gene sequences and script execution results/A-784F-1059R and its improved primers/Micrarchaeota/._Archaea-784F-1059R-M3-R2.png
- supporting/Gene sequences and script execution results/A-784F-1059R and its improved primers/Micrarchaeota/DQ676245.1.fasta
- __MACOSX/supporting/Gene sequences and script execution results/A-784F-1059R and its improved primers/Micrarchaeota/._DQ676245.1.fasta
- supporting/Gene sequences and script execution results/A-784F-1059R and its improved primers/Micrarchaeota/Archaea-784F-1059R-M3-F4.png
- __MACOSX/supporting/Gene sequences and script execution results/A-784F-1059R and its improved primers/Micrarchaeota/._Archaea-784F-1059R-M3-F4.png
- supporting/Gene sequences and script execution results/A-784F-1059R and its improved primers/Micrarchaeota/Archaea-784F-1059R-M3-R1.png
- __MACOSX/supporting/Gene sequences and script execution results/A-784F-1059R and its improved primers/Micrarchaeota/._Archaea-784F-1059R-M3-R1.png
- supporting/Gene sequences and script execution results/A-784F-1059R and its improved primers/Micrarchaeota/EF441954.1.fasta
- __MACOSX/supporting/Gene sequences and script execution results/A-784F-1059R and its improved primers/Micrarchaeota/._EF441954.1.fasta
- supporting/Gene sequences and script execution results/A-784F-1059R and its improved primers/Micrarchaeota/Archaea-784F-1059R-M3-R5.png
- __MACOSX/supporting/Gene sequences and script execution results/A-784F-1059R and its improved primers/Micrarchaeota/._Archaea-784F-1059R-M3-R5.png
- supporting/Gene sequences and script execution results/A-784F-1059R and its improved primers/Micrarchaeota/.DS_Store
- __MACOSX/supporting/Gene sequences and script execution results/A-784F-1059R and its improved primers/Micrarchaeota/._.DS_Store
- supporting/Gene sequences and script execution results/A-784F-1059R and its improved primers/Micrarchaeota/Archaea-784F-1059R-M3-F1.png
- __MACOSX/supporting/Gene sequences and script execution results/A-784F-1059R and its improved primers/Micrarchaeota/._Archaea-784F-1059R-M3-F1.png
- supporting/Gene sequences and script execution results/A-784F-1059R and its improved primers/Micrarchaeota/Archaea-784F-1059R-M3-R4.png
- __MACOSX/supporting/Gene sequences and script execution results/A-784F-1059R and its improved primers/Micrarchaeota/._Archaea-784F-1059R-M3-R4.png
- supporting/Gene sequences and script execution results/A-784F-1059R and its improved primers/Micrarchaeota/Archaea-784F-1059R-M3-F3.png
- __MACOSX/supporting/Gene sequences and script execution results/A-784F-1059R and its improved primers/Micrarchaeota/._Archaea-784F-1059R-M3-F3.png
- supporting/Gene sequences and script execution results/A-784F-1059R and its improved primers/Micrarchaeota/Archaea-784F-1059R-M3-F2.png
- __MACOSX/supporting/Gene sequences and script execution results/A-784F-1059R and its improved primers/Micrarchaeota/._Archaea-784F-1059R-M3-F2.png
- supporting/Gene sequences and script execution results/A-784F-1059R and its improved primers/Micrarchaeota/FJ810526.1.fasta
- __MACOSX/supporting/Gene sequences and script execution results/A-784F-1059R and its improved primers/Micrarchaeota/._FJ810526.1.fasta
- supporting/Gene sequences and script execution results/A-784F-1059R and its improved primers/Micrarchaeota/MH463124.1.fasta
- __MACOSX/supporting/Gene sequences and script execution results/A-784F-1059R and its improved primers/Micrarchaeota/._MH463124.1.fasta
- supporting/Gene sequences and script execution results/A-784F-1059R and its improved primers/Micrarchaeota/FJ718986.1.fasta
- __MACOSX/supporting/Gene sequences and script execution results/A-784F-1059R and its improved primers/Micrarchaeota/._FJ718986.1.fasta
- supporting/Gene sequences and script execution results/A-784F-1059R and its improved primers/Micrarchaeota/MH463117.1.fasta
- __MACOSX/supporting/Gene sequences and script execution results/A-784F-1059R and its improved primers/Micrarchaeota/._MH463117.1.fasta
- supporting/Gene sequences and script execution results/A-784F-1059R and its improved primers/Micrarchaeota/MH463123.1.fasta
- __MACOSX/supporting/Gene sequences and script execution results/A-784F-1059R and its improved primers/Micrarchaeota/._MH463123.1.fasta
- supporting/Gene sequences and script execution results/A-784F-1059R and its improved primers/Micrarchaeota/EU731557.1.fasta
- __MACOSX/supporting/Gene sequences and script execution results/A-784F-1059R and its improved primers/Micrarchaeota/._EU731557.1.fasta
- supporting/Gene sequences and script execution results/BAE-515F-926R and its improved primers/Nanohaloarchaeota/BAE-515F-1492R-M5-R.png
- __MACOSX/supporting/Gene sequences and script execution results/BAE-515F-926R and its improved primers/Nanohaloarchaeota/._BAE-515F-1492R-M5-R.png
- supporting/Gene sequences and script execution results/BAE-515F-926R and its improved primers/Nanohaloarchaeota/.DS_Store
- __MACOSX/supporting/Gene sequences and script execution results/BAE-515F-926R and its improved primers/Nanohaloarchaeota/._.DS_Store
- supporting/Gene sequences and script execution results/BAE-515F-926R and its improved primers/Nanohaloarchaeota/BAE-515F-1492R-M5-F.png
- __MACOSX/supporting/Gene sequences and script execution results/BAE-515F-926R and its improved primers/Nanohaloarchaeota/._BAE-515F-1492R-M5-F.png
- supporting/Gene sequences and script execution results/BAE-515F-926R and its improved primers/Nanohaloarchaeota/GQ374969.1.fasta
- __MACOSX/supporting/Gene sequences and script execution results/BAE-515F-926R and its improved primers/Nanohaloarchaeota/._GQ374969.1.fasta
- supporting/Gene sequences and script execution results/BAE-515F-926R and its improved primers/Excavata/AF052697.1.fasta
- __MACOSX/supporting/Gene sequences and script execution results/BAE-515F-926R and its improved primers/Excavata/._AF052697.1.fasta
- supporting/Gene sequences and script execution results/BAE-515F-926R and its improved primers/Excavata/BAE-M1-R.png
- __MACOSX/supporting/Gene sequences and script execution results/BAE-515F-926R and its improved primers/Excavata/._BAE-M1-R.png
- supporting/Gene sequences and script execution results/BAE-515F-926R and its improved primers/Excavata/BAE-M1-F.png
- __MACOSX/supporting/Gene sequences and script execution results/BAE-515F-926R and its improved primers/Excavata/._BAE-M1-F.png
- supporting/Gene sequences and script execution results/BAE-515F-926R and its improved primers/Discoba/.DS_Store
- __MACOSX/supporting/Gene sequences and script execution results/BAE-515F-926R and its improved primers/Discoba/._.DS_Store
- supporting/Gene sequences and script execution results/BAE-515F-926R and its improved primers/Discoba/AY965862.1.fasta
- __MACOSX/supporting/Gene sequences and script execution results/BAE-515F-926R and its improved primers/Discoba/._AY965862.1.fasta
- supporting/Gene sequences and script execution results/BAE-515F-926R and its improved primers/Discoba/AF053089.1.fasta
- __MACOSX/supporting/Gene sequences and script execution results/BAE-515F-926R and its improved primers/Discoba/._AF053089.1.fasta
- supporting/Gene sequences and script execution results/BAE-515F-926R and its improved primers/Discoba/BAE-515F-926R-M2-F1.png
- __MACOSX/supporting/Gene sequences and script execution results/BAE-515F-926R and its improved primers/Discoba/._BAE-515F-926R-M2-F1.png
- supporting/Gene sequences and script execution results/BAE-515F-926R and its improved primers/Discoba/BAE-515F-926R-M2-F3.png
- __MACOSX/supporting/Gene sequences and script execution results/BAE-515F-926R and its improved primers/Discoba/._BAE-515F-926R-M2-F3.png
- supporting/Gene sequences and script execution results/BAE-515F-926R and its improved primers/Discoba/BAE-515F-926R-M2-F2.png
- __MACOSX/supporting/Gene sequences and script execution results/BAE-515F-926R and its improved primers/Discoba/._BAE-515F-926R-M2-F2.png
- supporting/Gene sequences and script execution results/BAE-515F-926R and its improved primers/Discoba/AF096991.1.fasta
- __MACOSX/supporting/Gene sequences and script execution results/BAE-515F-926R and its improved primers/Discoba/._AF096991.1.fasta
- supporting/Gene sequences and script execution results/BAE-515F-926R and its improved primers/Altiarchaeota/.DS_Store
- __MACOSX/supporting/Gene sequences and script execution results/BAE-515F-926R and its improved primers/Altiarchaeota/._.DS_Store
- supporting/Gene sequences and script execution results/BAE-515F-926R and its improved primers/Altiarchaeota/BAE-515F-926R-M6-R.png
- __MACOSX/supporting/Gene sequences and script execution results/BAE-515F-926R and its improved primers/Altiarchaeota/._BAE-515F-926R-M6-R.png
- supporting/Gene sequences and script execution results/BAE-515F-926R and its improved primers/Altiarchaeota/GQ994159.1.fasta
- __MACOSX/supporting/Gene sequences and script execution results/BAE-515F-926R and its improved primers/Altiarchaeota/._GQ994159.1.fasta
- supporting/Gene sequences and script execution results/BAE-515F-926R and its improved primers/Altiarchaeota/BAE-515F-926R-M6-F.png
- __MACOSX/supporting/Gene sequences and script execution results/BAE-515F-926R and its improved primers/Altiarchaeota/._BAE-515F-926R-M6-F.png
- supporting/Gene sequences and script execution results/BAE-515F-926R and its improved primers/Altiarchaeota/AB797846.1.fasta
- __MACOSX/supporting/Gene sequences and script execution results/BAE-515F-926R and its improved primers/Altiarchaeota/._AB797846.1.fasta
- supporting/Gene sequences and script execution results/BAE-515F-926R and its improved primers/Fervidibacteria/.DS_Store
- __MACOSX/supporting/Gene sequences and script execution results/BAE-515F-926R and its improved primers/Fervidibacteria/._.DS_Store
- supporting/Gene sequences and script execution results/BAE-515F-926R and its improved primers/Fervidibacteria/BAE-515F-926R-M3-F.png
- __MACOSX/supporting/Gene sequences and script execution results/BAE-515F-926R and its improved primers/Fervidibacteria/._BAE-515F-926R-M3-F.png
- supporting/Gene sequences and script execution results/BAE-515F-926R and its improved primers/Fervidibacteria/DQ324889.1.fasta
- __MACOSX/supporting/Gene sequences and script execution results/BAE-515F-926R and its improved primers/Fervidibacteria/._DQ324889.1.fasta
- supporting/Gene sequences and script execution results/BAE-515F-926R and its improved primers/Poribacteria/AY485280.1.fasta
- __MACOSX/supporting/Gene sequences and script execution results/BAE-515F-926R and its improved primers/Poribacteria/._AY485280.1.fasta
- supporting/Gene sequences and script execution results/BAE-515F-926R and its improved primers/Poribacteria/.DS_Store
- __MACOSX/supporting/Gene sequences and script execution results/BAE-515F-926R and its improved primers/Poribacteria/._.DS_Store
- supporting/Gene sequences and script execution results/BAE-515F-926R and its improved primers/Poribacteria/BAE-515F-926R-M4-F.png
- __MACOSX/supporting/Gene sequences and script execution results/BAE-515F-926R and its improved primers/Poribacteria/._BAE-515F-926R-M4-F.png
- supporting/Gene sequences and script execution results/BAE-515F-926R and its improved primers/Poribacteria/BAE-515F-926R-M4-R.png
- __MACOSX/supporting/Gene sequences and script execution results/BAE-515F-926R and its improved primers/Poribacteria/._BAE-515F-926R-M4-R.png
- supporting/Gene sequences and script execution results/BA-341F-806R and its improved primers/Fermentibacterota/AJ535231.1.fasta
- __MACOSX/supporting/Gene sequences and script execution results/BA-341F-806R and its improved primers/Fermentibacterota/._AJ535231.1.fasta
- supporting/Gene sequences and script execution results/BA-341F-806R and its improved primers/Fermentibacterota/.DS_Store
- __MACOSX/supporting/Gene sequences and script execution results/BA-341F-806R and its improved primers/Fermentibacterota/._.DS_Store
- supporting/Gene sequences and script execution results/BA-341F-806R and its improved primers/Fermentibacterota/HQ588614.1.fasta
- __MACOSX/supporting/Gene sequences and script execution results/BA-341F-806R and its improved primers/Fermentibacterota/._HQ588614.1.fasta
- supporting/Gene sequences and script execution results/BA-341F-806R and its improved primers/Fermentibacterota/BA-341F-806R-M2-F.png
- __MACOSX/supporting/Gene sequences and script execution results/BA-341F-806R and its improved primers/Fermentibacterota/._BA-341F-806R-M2-F.png
- supporting/Gene sequences and script execution results/BA-341F-806R and its improved primers/Fermentibacterota/BA-341F-806R-M2-R.png
- __MACOSX/supporting/Gene sequences and script execution results/BA-341F-806R and its improved primers/Fermentibacterota/._BA-341F-806R-M2-R.png
- supporting/Gene sequences and script execution results/BA-341F-806R and its improved primers/Aerophobota/.DS_Store
- __MACOSX/supporting/Gene sequences and script execution results/BA-341F-806R and its improved primers/Aerophobota/._.DS_Store
- supporting/Gene sequences and script execution results/BA-341F-806R and its improved primers/Aerophobota/AB177139.1.fasta
- __MACOSX/supporting/Gene sequences and script execution results/BA-341F-806R and its improved primers/Aerophobota/._AB177139.1.fasta
- supporting/Gene sequences and script execution results/BA-341F-806R and its improved primers/Aerophobota/BA-341F-806R-M1-R.png
- __MACOSX/supporting/Gene sequences and script execution results/BA-341F-806R and its improved primers/Aerophobota/._BA-341F-806R-M1-R.png
- supporting/Gene sequences and script execution results/BA-341F-806R and its improved primers/Asgardarchaeota/.DS_Store
- __MACOSX/supporting/Gene sequences and script execution results/BA-341F-806R and its improved primers/Asgardarchaeota/._.DS_Store
- supporting/Gene sequences and script execution results/BA-341F-806R and its improved primers/Asgardarchaeota/BArchaea-341F-806R-M3-F1.png
- __MACOSX/supporting/Gene sequences and script execution results/BA-341F-806R and its improved primers/Asgardarchaeota/._BArchaea-341F-806R-M3-F1.png
- supporting/Gene sequences and script execution results/BA-341F-806R and its improved primers/Asgardarchaeota/AB177024.1.fasta
- __MACOSX/supporting/Gene sequences and script execution results/BA-341F-806R and its improved primers/Asgardarchaeota/._AB177024.1.fasta
- supporting/Gene sequences and script execution results/BA-341F-806R and its improved primers/Iainarchaeota/.DS_Store
- __MACOSX/supporting/Gene sequences and script execution results/BA-341F-806R and its improved primers/Iainarchaeota/._.DS_Store
- supporting/Gene sequences and script execution results/BA-341F-806R and its improved primers/Iainarchaeota/BA-341F-806R-M4-R1.png
- __MACOSX/supporting/Gene sequences and script execution results/BA-341F-806R and its improved primers/Iainarchaeota/._BA-341F-806R-M4-R1.png
- supporting/Gene sequences and script execution results/BA-341F-806R and its improved primers/Iainarchaeota/HQ330674.1.fasta
- __MACOSX/supporting/Gene sequences and script execution results/BA-341F-806R and its improved primers/Iainarchaeota/._HQ330674.1.fasta
- supporting/Gene sequences and script execution results/BA-341F-806R and its improved primers/Calescamantes/.DS_Store
- __MACOSX/supporting/Gene sequences and script execution results/BA-341F-806R and its improved primers/Calescamantes/._.DS_Store
- supporting/Gene sequences and script execution results/BA-341F-806R and its improved primers/Calescamantes/AF352537.1.fasta
- __MACOSX/supporting/Gene sequences and script execution results/BA-341F-806R and its improved primers/Calescamantes/._AF352537.1.fasta
- supporting/Gene sequences and script execution results/BA-341F-806R and its improved primers/Calescamantes/BA-341F-806R-M1-R.png
- __MACOSX/supporting/Gene sequences and script execution results/BA-341F-806R and its improved primers/Calescamantes/._BA-341F-806R-M1-R.png
- supporting/Gene sequences and script execution results/BA-341F-806R and its improved primers/Deferrisomatota/.DS_Store
- __MACOSX/supporting/Gene sequences and script execution results/BA-341F-806R and its improved primers/Deferrisomatota/._.DS_Store
- supporting/Gene sequences and script execution results/BA-341F-806R and its improved primers/Deferrisomatota/JF802205.1.fasta
- __MACOSX/supporting/Gene sequences and script execution results/BA-341F-806R and its improved primers/Deferrisomatota/._JF802205.1.fasta
- supporting/Gene sequences and script execution results/A-341F-1049R and its improved primers/Nanohaloarchaeota/Archaea-341F-1059R-M1-R3.png
- __MACOSX/supporting/Gene sequences and script execution results/A-341F-1049R and its improved primers/Nanohaloarchaeota/._Archaea-341F-1059R-M1-R3.png
- supporting/Gene sequences and script execution results/A-341F-1049R and its improved primers/Nanohaloarchaeota/Archaea-341F-1059R-M1-R2.png
- __MACOSX/supporting/Gene sequences and script execution results/A-341F-1049R and its improved primers/Nanohaloarchaeota/._Archaea-341F-1059R-M1-R2.png
[truncated: 134 more entries]
