# Supplementary material for: Developing the script “degenerate primer 111” to enhance the coverage of universal primers for the small subunit rRNA gene on target microorganisms
Source: Front Microbiol. 2024 Sep 4;15:1394303. doi: 10.3389/fmicb.2024.1394303 (PMC11409422; doi:10.3389/fmicb.2024.1394303)
Supplement: Supplementary file 1 [file Data_Sheet_1.zip › supporting/Primers Coverage.xlsx]

## Sheet: coverage(100%)
taxonomy	A-341F-1059R	A-341F-1059R-M1	A-341F-1059R-M2	A-341F-1059R-M3	A-341F-1059R-M4	A-784F-1059R	A-784F-1059R-M1	A-784F-1059R-M2	A-784F-1059R-M3	A-784F-1059R-M4	B-27F-1492R	B-27F-1492R-M1	B-341F-806R	B-341F-806R-M1	B-341F-806R-M2	B-341F-806R-M3	BA-341F-806R	BA-341F-806R-M1	BA-341F-806R-M2	BA-341F-806R-M3	BA-341F-806R-M4	BA-515F-806R	BA-515F-806R-M1	BA-515F-806R-M2	BA-515F-806R-M3	BA-515F-806R-M4	BA-515F-806R-M5	BAE-515F-926R	BAE-515F-926R-M1	BAE-515F-926R-M2	BAE-515F-926R-M3	BAE-515F-926R-M4	BAE-515F-926R-M5	BAE-515F-926R-M6	E-616F-1132R	E-616F-1132R-M1	E-616F-1132R-M2
SILVA (only NR);Unclassified;	0	0	0	0	0	0	0	0	0	0	0	0	0	0	0	0	0	0	0	0	0	0	0	0	0	0	0	0	0	0	0	0	0	0	0	0	0
SILVA (only NR);Archaea;	71.4	72.4	72.6	78.4	74.7	76.2	77.5	77.1	85.1	80.8	0.1	0.1	0.3	0.3	0.3	0.3	79.1	79.4	79.4	79.4	79.4	83.5	83.5	83.7	83.6	83.9	83.7	81	81.3	81.1	81	81.7	81.8	81.7	0	0	0
SILVA (only NR);Archaea;Aenigmarchaeota;	8.8	31.8	8.8	57.4	8.8	11.4	39.9	11.4	70.3	11.4	0	0	0	0	0	0	46.3	46.6	46.6	47.2	54.7	35.1	35.1	35.1	35.1	38	35.5	3.5	3.5	3.5	3.5	33.2	5.4	3.5	0	0	0
SILVA (only NR);Archaea;Aenigmarchaeota;Aenigmarchaeia;	11.1	48.1	11.1	64.8	11.1	17.5	57.1	17.5	71.4	17.5	0	0	0	0	0	0	50	50	50	50	52	43.9	43.9	43.9	43.9	47.1	43.9	2.6	2.6	2.6	2.6	40	2.6	2.6	0	0	0
SILVA (only NR);Archaea;Aenigmarchaeota;Aenigmarchaeia;Aenigmarchaeales;	11.1	48.1	11.1	64.8	11.1	17.5	57.1	17.5	71.4	17.5	0	0	0	0	0	0	50	50	50	50	52	43.9	43.9	43.9	43.9	47.1	43.9	2.6	2.6	2.6	2.6	40	2.6	2.6	0	0	0
SILVA (only NR);Archaea;Aenigmarchaeota;Aenigmarchaeia;Aenigmarchaeales;Candidatus Aenigmarchaeum;	0	37.5	0	50	0	0	37.5	0	50	0	0	0	0	0	0	0	37.5	37.5	37.5	37.5	37.5	12.5	12.5	12.5	12.5	18.8	12.5	0	0	0	0	18.8	0	0	0	0	0
SILVA (only NR);Archaea;Aenigmarchaeota;Deep Sea Euryarchaeotic Group(DSEG);	7.6	20.7	7.6	52.2	7.6	7.5	28	7.5	69.9	7.5	0	0	0	0	0	0	42.2	42.9	42.9	44.2	57.1	27.1	27.1	27.1	27.1	29.7	27.7	3.9	3.9	3.9	3.9	26.5	7.7	3.9	0	0	0
SILVA (only NR);Archaea;Altiarchaeota;	0	0	0	28	32	2.8	2.8	2.8	83.3	88.9	0	0	0	0	0	0	26.7	26.7	26.7	26.7	26.7	0	0	0	0	0	0	7.5	7.5	7.5	7.5	7.5	7.5	87.5	0	0	0
SILVA (only NR);Archaea;Altiarchaeota;Altiarchaeia;	0	0	0	28	32	2.8	2.8	2.8	83.3	88.9	0	0	0	0	0	0	26.7	26.7	26.7	26.7	26.7	0	0	0	0	0	0	7.5	7.5	7.5	7.5	7.5	7.5	87.5	0	0	0
SILVA (only NR);Archaea;Altiarchaeota;Altiarchaeia;Altiarchaeales;	0	0	0	28	32	2.8	2.8	2.8	83.3	88.9	0	0	0	0	0	0	26.7	26.7	26.7	26.7	26.7	0	0	0	0	0	0	7.5	7.5	7.5	7.5	7.5	7.5	87.5	0	0	0
SILVA (only NR);Archaea;Altiarchaeota;Altiarchaeia;Altiarchaeales;Altiarchaeaceae;	0	0	0	28	32	2.8	2.8	2.8	83.3	88.9	0	0	0	0	0	0	26.7	26.7	26.7	26.7	26.7	0	0	0	0	0	0	7.5	7.5	7.5	7.5	7.5	7.5	87.5	0	0	0
SILVA (only NR);Archaea;Altiarchaeota;Altiarchaeia;Altiarchaeales;Altiarchaeaceae;Candidatus Altiarchaeum;	0	0	0	28	32	2.8	2.8	2.8	83.3	88.9	0	0	0	0	0	0	26.7	26.7	26.7	26.7	26.7	0	0	0	0	0	0	7.5	7.5	7.5	7.5	7.5	7.5	87.5	0	0	0
SILVA (only NR);Archaea;Asgardarchaeota;	5.5	5.5	5.5	5.5	5.5	60.7	61.4	61.1	66.8	66.6	0	0	0	0	0	0	3.7	3.7	3.7	4.3	3.7	71	71.3	74.9	71.1	77.5	71	86.2	86.8	86.5	86.4	86.4	86.4	86.4	0	0	0
SILVA (only NR);Archaea;Asgardarchaeota;Heimdallarchaeia;	2.7	2.7	2.7	2.7	2.7	4.9	7.3	4.9	24.4	22	0	0	0	0	0	0	2.4	2.4	2.4	2.4	2.4	14	14	72.1	14	27.9	14	90.7	90.7	93	93	90.7	90.7	90.7	0	0	0
SILVA (only NR);Archaea;Asgardarchaeota;Lokiarchaeia;	3.9	3.9	3.9	3.9	3.9	73.5	74.1	74.1	73.8	73.5	0	0	0	0	0	0	2.7	2.7	2.7	3.5	2.7	80.7	81.1	80.9	80.9	80.7	80.7	87	87.2	87.2	87	87.2	87.2	87.2	0	0	0
SILVA (only NR);Archaea;Asgardarchaeota;Odinarchaeia;	16.7	16.7	16.7	16.7	16.7	22.2	22.2	22.2	55.6	57.4	0	0	0	0	0	0	9	9	9	9	9	42.9	42.9	42.9	42.9	82.4	42.9	79.1	82.4	79.1	79.1	79.1	79.1	79.1	0	0	0
SILVA (only NR);Archaea;Crenarchaeota;	74.2	74.5	76	79.8	76.3	78	78.3	79.5	83.9	79.4	0	0	0.1	0.1	0.1	0.1	80	80.3	80.6	80.2	80	85.4	85.4	85.8	85.5	85.4	85.4	83.4	83.6	83.6	83.4	83.8	84.5	84.5	0	0	0
SILVA (only NR);Archaea;Crenarchaeota;Bathyarchaeia;	72.9	73.3	73.7	73.8	73.3	79	79.4	79.5	80.2	79.3	0	0	0	0	0	0	72.6	72.7	74	72.9	72.6	81.5	81.6	81.7	81.6	81.5	81.5	83.4	83.6	83.4	83.4	83.8	84.9	84.9	0	0	0
SILVA (only NR);Archaea;Crenarchaeota;Methanomethylicia;	92.3	92.3	92.3	92.3	92.3	100	100	100	100	100	0	0	0	0	0	0	90.9	90.9	90.9	90.9	90.9	94.1	94.1	94.1	94.1	94.1	94.1	88.2	88.2	88.2	88.2	88.2	91.2	91.2	0	0	0
SILVA (only NR);Archaea;Crenarchaeota;Methanomethylicia;Methanomethyliales;	92.3	92.3	92.3	92.3	92.3	100	100	100	100	100	0	0	0	0	0	0	90.9	90.9	90.9	90.9	90.9	94.1	94.1	94.1	94.1	94.1	94.1	88.2	88.2	88.2	88.2	88.2	91.2	91.2	0	0	0
SILVA (only NR);Archaea;Crenarchaeota;Methanomethylicia;Methanomethyliales;Methanomethyliaceae;	92.3	92.3	92.3	92.3	92.3	100	100	100	100	100	0	0	0	0	0	0	90.9	90.9	90.9	90.9	90.9	94.1	94.1	94.1	94.1	94.1	94.1	88.2	88.2	88.2	88.2	88.2	91.2	91.2	0	0	0
SILVA (only NR);Archaea;Crenarchaeota;Methanomethylicia;Methanomethyliales;Methanomethyliaceae;Candidatus Methanomethylicus;	100	100	100	100	100	100	100	100	100	100	0	0	0	0	0	0	92.6	92.6	92.6	92.6	92.6	92.9	92.9	92.9	92.9	92.9	92.9	85.7	85.7	85.7	85.7	85.7	89.3	89.3	0	0	0
SILVA (only NR);Archaea;Crenarchaeota;Nitrososphaeria;	76	76.3	76.3	86.1	77.6	79.9	80.4	80.3	90.3	80.1	0	0	0.1	0.1	0.1	0.1	87.1	87.1	87.1	87.2	87.1	89.1	89.2	89.1	89.3	89.1	89.1	82.5	82.7	82.7	82.5	82.8	83.3	83.3	0	0	0
SILVA (only NR);Archaea;Crenarchaeota;Nitrososphaeria;Caldiarchaeales;	86	86	86	86	86	87.3	87.3	87.3	87.3	87.3	0	0	2.4	2.4	2.4	2.4	89.3	89.3	89.3	89.3	89.3	87.1	87.1	87.1	87.1	87.1	87.1	78.8	78.8	78.8	78.8	78.8	79.4	79.4	0	0	0
SILVA (only NR);Archaea;Crenarchaeota;Nitrososphaeria;Caldiarchaeales;Caldiarchaeaceae;	93.9	93.9	93.9	93.9	93.9	97.1	97.1	97.1	97.1	97.1	0	0	0	0	0	0	94.7	94.7	94.7	94.7	94.7	89.7	89.7	89.7	89.7	89.7	89.7	87.9	87.9	87.9	87.9	87.9	87.9	87.9	0	0	0
SILVA (only NR);Archaea;Crenarchaeota;Nitrososphaeria;Caldiarchaeales;Caldiarchaeaceae;Candidatus Caldiarchaeum;	93.9	93.9	93.9	93.9	93.9	97.1	97.1	97.1	97.1	97.1	0	0	0	0	0	0	94.7	94.7	94.7	94.7	94.7	89.7	89.7	89.7	89.7	89.7	89.7	87.9	87.9	87.9	87.9	87.9	87.9	87.9	0	0	0
SILVA (only NR);Archaea;Crenarchaeota;Nitrososphaeria;Caldiarchaeales;Geothermarchaeaceae;	78.6	78.6	78.6	78.6	78.6	69	69	69	69	69	0	0	0	0	0	0	84.6	84.6	84.6	84.6	84.6	83.3	83.3	83.3	83.3	83.3	83.3	65.2	65.2	65.2	65.2	65.2	66.7	66.7	0	0	0
SILVA (only NR);Archaea;Crenarchaeota;Nitrososphaeria;Caldiarchaeales;Terrestrial Hot Spring Gp(THSCG);	84.6	84.6	84.6	84.6	84.6	92.3	92.3	92.3	92.3	92.3	0	0	8.7	8.7	8.7	8.7	89.1	89.1	89.1	89.1	89.1	89.1	89.1	89.1	89.1	89.1	89.1	87	87	87	87	87	87	87	0	0	0
SILVA (only NR);Archaea;Crenarchaeota;Nitrososphaeria;Group 1.1c;	65.9	65.9	65.9	65.9	92.7	89.7	89.7	90.8	90.8	90.8	0	0	0	0	0	0	63.2	63.2	63.2	63.2	63.2	92.6	92.6	92.6	92.6	92.6	92.6	48.9	48.9	48.9	48.9	48.9	49.8	49.8	0	0	0
SILVA (only NR);Archaea;Crenarchaeota;Nitrososphaeria;Marine Benthic Group A;	59.3	61	61	59.3	59.3	61.8	63.2	63.2	61.8	61.8	0	0	0	0	0	0	91.8	91.8	91.8	91.8	91.8	91.4	91.4	91.4	91.4	91.4	91.4	89.1	89.1	89.1	89.1	89.1	89.8	89.8	0	0	0
SILVA (only NR);Archaea;Crenarchaeota;Nitrososphaeria;Nitrosocaldales;	83.3	83.3	83.3	83.3	83.3	87.1	87.1	87.1	87.1	87.1	0	0	0	0	0	0	86.1	86.1	86.1	86.1	86.1	91.9	91.9	91.9	91.9	91.9	91.9	78.4	78.4	78.4	78.4	78.4	78.4	78.4	0	0	0
SILVA (only NR);Archaea;Crenarchaeota;Nitrososphaeria;Nitrosocaldales;Nitrosocaldaceae;	83.3	83.3	83.3	83.3	83.3	87.1	87.1	87.1	87.1	87.1	0	0	0	0	0	0	86.1	86.1	86.1	86.1	86.1	91.9	91.9	91.9	91.9	91.9	91.9	78.4	78.4	78.4	78.4	78.4	78.4	78.4	0	0	0
SILVA (only NR);Archaea;Crenarchaeota;Nitrososphaeria;Nitrosocaldales;Nitrosocaldaceae;Candidatus Nitrosocaldus;	86.7	86.7	86.7	86.7	86.7	86.7	86.7	86.7	86.7	86.7	0	0	0	0	0	0	83.3	83.3	83.3	83.3	83.3	88.9	88.9	88.9	88.9	88.9	88.9	88.9	88.9	88.9	88.9	88.9	88.9	88.9	0	0	0
SILVA (only NR);Archaea;Crenarchaeota;Nitrososphaeria;Nitrosocaldales;Nitrosocaldaceae;uncultured;	80	80	80	80	80	87.5	87.5	87.5	87.5	87.5	0	0	0	0	0	0	88.9	88.9	88.9	88.9	88.9	94.7	94.7	94.7	94.7	94.7	94.7	68.4	68.4	68.4	68.4	68.4	68.4	68.4	0	0	0
SILVA (only NR);Archaea;Crenarchaeota;Nitrososphaeria;Nitrosopumilales;	70.2	70.8	70.8	88.5	70.7	73.7	74.4	74.2	92.1	73.9	0	0	0	0	0	0	88.9	88.9	88.9	89.1	88.9	89.2	89.3	89.2	89.4	89.2	89.2	86.2	86.5	86.5	86.3	86.7	87.2	87.2	0	0	0
SILVA (only NR);Archaea;Crenarchaeota;Nitrososphaeria;Nitrosopumilales;Nitrosopumilaceae;	70.2	70.8	70.8	88.5	70.7	73.7	74.4	74.2	92.1	73.9	0	0	0	0	0	0	88.9	88.9	88.9	89.1	88.9	89.2	89.3	89.2	89.4	89.2	89.2	86.2	86.5	86.5	86.3	86.7	87.2	87.2	0	0	0
SILVA (only NR);Archaea;Crenarchaeota;Nitrososphaeria;Nitrosopumilales;Nitrosopumilaceae;Candidatus Nitrosopelagicus;	100	100	100	100	100	97.1	97.1	97.1	97.1	97.1	0	0	0	0	0	0	95.8	95.8	95.8	95.8	95.8	95.9	95.9	95.9	95.9	95.9	95.9	89.8	89.8	89.8	89.8	91.8	89.8	89.8	0	0	0
SILVA (only NR);Archaea;Crenarchaeota;Nitrososphaeria;Nitrosopumilales;Nitrosopumilaceae;Candidatus Nitrosopumilus;	81.7	82.4	82.4	83	82.2	88.4	89.3	89.1	89.8	88.6	0	0	0	0	0	0	84.4	84.4	84.4	84.4	84.4	87.5	87.5	87.5	87.6	87.5	87.5	85.7	85.9	85.9	85.9	86.1	86.9	86.9	0	0	0
SILVA (only NR);Archaea;Crenarchaeota;Nitrososphaeria;Nitrosopumilales;Nitrosopumilaceae;Candidatus Nitrosotenuis;	94.4	94.4	94.4	94.4	94.4	91.2	91.2	91.2	91.2	91.2	0	0	0	0	0	0	83.3	83.3	83.3	83.3	83.3	81.3	81.3	81.3	81.3	81.3	81.3	81.3	81.3	81.3	81.3	81.3	81.3	81.3	0	0	0
SILVA (only NR);Archaea;Crenarchaeota;Nitrososphaeria;Nitrosopumilales;Nitrosopumilaceae;Cenarchaeum;	88.9	88.9	88.9	88.9	88.9	88.9	88.9	88.9	88.9	88.9	0	0	0	0	0	0	100	100	100	100	100	85.2	85.2	85.2	85.2	85.2	85.2	85.2	85.2	85.2	85.2	85.2	85.2	85.2	0	0	0
SILVA (only NR);Archaea;Crenarchaeota;Nitrososphaeria;Nitrosopumilales;Nitrosopumilaceae;Nitrosarchaeum;	93.9	93.9	93.9	93.9	97	97.3	97.3	97.3	97.3	97.3	0	0	0	0	0	0	91.5	91.5	91.5	93.2	91.5	90.5	90.5	90.5	90.5	90.5	90.5	82.5	82.5	82.5	82.5	84.1	84.1	84.1	0	0	0
SILVA (only NR);Archaea;Crenarchaeota;Nitrososphaeria;Nitrososphaerales;	85.4	85.4	85.4	85.7	85.4	88.6	88.6	88.6	89.4	88.9	0	0	0	0	0	0	87.1	87.1	87.3	87.3	87.1	86.3	86.3	86.3	86.5	86.3	86.3	82.8	82.9	82.9	82.8	83.1	83.1	83.1	0	0	0
SILVA (only NR);Archaea;Crenarchaeota;Nitrososphaeria;Nitrososphaerales;Nitrososphaeraceae;	85.4	85.4	85.4	85.7	85.4	88.6	88.6	88.6	89.4	88.9	0	0	0	0	0	0	87.1	87.1	87.3	87.3	87.1	86.3	86.3	86.3	86.5	86.3	86.3	82.8	82.9	82.9	82.8	83.1	83.1	83.1	0	0	0
SILVA (only NR);Archaea;Crenarchaeota;Nitrososphaeria;Nitrososphaerales;Nitrososphaeraceae;Candidatus Nitrocosmicus;	80.6	80.6	80.6	80.6	80.6	92.5	92.5	92.5	92.5	92.5	0	0	0	0	0	0	77.8	77.8	77.8	77.8	77.8	87.8	87.8	87.8	87.8	87.8	87.8	89.8	89.8	89.8	89.8	89.8	89.8	89.8	0	0	0
SILVA (only NR);Archaea;Crenarchaeota;Nitrososphaeria;Nitrososphaerales;Nitrososphaeraceae;Candidatus Nitrososphaera;	85	85	85	85	85	87.4	87.4	87.4	88.6	88	0	0	0	0	0	0	82.3	82.3	82.3	82.3	82.3	80.9	80.9	80.9	80.9	80.9	80.9	82.2	82.2	82.2	82.2	82.2	82.6	82.6	0	0	0
SILVA (only NR);Archaea;Crenarchaeota;Nitrososphaeria;Nitrosotaleales;	98.1	98.1	98.1	98.1	98.1	96.6	96.6	96.6	96.6	96.6	0	0	0	0	0	0	94.8	94.8	94.8	94.8	94.8	92.8	92.8	92.8	92.8	92.8	92.8	79.9	79.9	79.9	79.9	80.6	80.6	80.6	0	0	0
SILVA (only NR);Archaea;Crenarchaeota;Nitrososphaeria;Nitrosotaleales;Nitrosotaleaceae;	98.1	98.1	98.1	98.1	98.1	96.6	96.6	96.6	96.6	96.6	0	0	0	0	0	0	94.8	94.8	94.8	94.8	94.8	92.8	92.8	92.8	92.8	92.8	92.8	79.9	79.9	79.9	79.9	80.6	80.6	80.6	0	0	0
SILVA (only NR);Archaea;Crenarchaeota;Nitrososphaeria;Nitrosotaleales;Nitrosotaleaceae;Candidatus Nitrosotalea;	100	100	100	100	100	100	100	100	100	100	0	0	0	0	0	0	87.5	87.5	87.5	87.5	87.5	88.2	88.2	88.2	88.2	88.2	88.2	64.7	64.7	64.7	64.7	64.7	70.6	70.6	0	0	0
SILVA (only NR);Archaea;Crenarchaeota;Nitrososphaeria;SCGC AB-179-E04;	92.9	92.9	92.9	92.9	92.9	95.8	95.8	95.8	95.8	95.8	0	0	0	0	0	0	92.2	92.2	92.2	92.2	92.2	96.4	96.4	96.4	96.4	96.4	96.4	92.9	94.6	92.9	92.9	92.9	92.9	92.9	0	0	0
SILVA (only NR);Archaea;Crenarchaeota;Nitrososphaeria;uncultured;	97	97	97	97	97	97.1	97.1	97.1	97.1	97.1	0	0	0	0	0	0	88.9	88.9	88.9	88.9	88.9	83.9	83.9	83.9	83.9	83.9	83.9	91.1	91.1	92.9	91.1	91.1	91.1	91.1	0	0	0
SILVA (only NR);Archaea;Crenarchaeota;Thermoprotei;	70.5	70.5	78.6	70.5	77.8	68.6	68.6	76.2	69.2	76.6	0	0	0.3	0.3	0.3	0.3	85	88.2	85.1	85.3	85	87.7	87.7	91.3	87.8	87.7	87.7	87.8	88	88.2	87.8	88.2	88	88	0	0	0
SILVA (only NR);Archaea;Crenarchaeota;Thermoprotei;Desulfurococcales;	54.7	54.7	79.7	54.7	76.6	55.5	55.5	78.9	56.3	78.9	0	0	0	0	0	0	84.5	84.5	84.9	85.4	84.5	90.4	90.4	90.4	90.4	90.4	90.4	86.3	86.3	86.8	86.3	86.3	86.3	86.3	0	0	0
SILVA (only NR);Archaea;Crenarchaeota;Thermoprotei;Desulfurococcales;Acidilobaceae;	4.4	4.4	66.7	4.4	66.7	4.4	4.4	71.1	4.4	71.1	0	0	0	0	0	0	87.3	87.3	87.3	90.1	87.3	90.1	90.1	90.1	90.1	90.1	90.1	78.9	78.9	78.9	78.9	78.9	78.9	78.9	0	0	0
SILVA (only NR);Archaea;Crenarchaeota;Thermoprotei;Desulfurococcales;Acidilobaceae;Acidilobus;	0	0	70	0	70	0	0	90	0	90	0	0	0	0	0	0	70	70	70	70	70	80	80	80	80	80	80	60	60	60	60	60	60	60	0	0	0
SILVA (only NR);Archaea;Crenarchaeota;Thermoprotei;Desulfurococcales;Acidilobaceae;Aeropyrum;	0	0	81.8	0	81.8	0	0	81.8	0	81.8	0	0	0	0	0	0	85.2	85.2	85.2	88.9	85.2	85.2	85.2	85.2	85.2	85.2	85.2	74.1	74.1	74.1	74.1	74.1	74.1	74.1	0	0	0
SILVA (only NR);Archaea;Crenarchaeota;Thermoprotei;Desulfurococcales;Acidilobaceae;Caldisphaera;	15.4	15.4	46.2	15.4	46.2	15.4	15.4	46.2	15.4	46.2	0	0	0	0	0	0	100	100	100	100	100	100	100	100	100	100	100	76.9	76.9	76.9	76.9	76.9	76.9	76.9	0	0	0
SILVA (only NR);Archaea;Crenarchaeota;Thermoprotei;Desulfurococcales;Acidilobaceae;Stetteria;	0	0	100	0	100	0	0	100	0	100	0	0	0	0	0	0	100	100	100	100	100	100	100	100	100	100	100	100	100	100	100	100	100	100	0	0	0
SILVA (only NR);Archaea;Crenarchaeota;Thermoprotei;Desulfurococcales;Acidilobaceae;Thermodiscus;	0	0	62.5	0	62.5	0	0	62.5	0	62.5	0	0	0	0	0	0	83.3	83.3	83.3	91.7	83.3	91.7	91.7	91.7	91.7	91.7	91.7	91.7	91.7	91.7	91.7	91.7	91.7	91.7	0	0	0
SILVA (only NR);Archaea;Crenarchaeota;Thermoprotei;Desulfurococcales;Desulfurococcaceae;	76.7	76.7	90	76.7	76.7	86.7	86.7	86.7	86.7	86.7	0	0	0	0	0	0	68.2	68.2	68.2	68.2	68.2	86.4	86.4	86.4	86.4	86.4	86.4	86.4	86.4	88.6	86.4	86.4	86.4	86.4	0	0	0
SILVA (only NR);Archaea;Crenarchaeota;Thermoprotei;Desulfurococcales;Desulfurococcaceae;Desulfurococcus;	88.9	88.9	88.9	88.9	88.9	88.9	88.9	88.9	88.9	88.9	0	0	0	0	0	0	100	100	100	100	100	100	100	100	100	100	100	88.9	88.9	88.9	88.9	88.9	88.9	88.9	0	0	0
SILVA (only NR);Archaea;Crenarchaeota;Thermoprotei;Desulfurococcales;Desulfurococcaceae;Staphylothermus;	90.9	90.9	90.9	90.9	90.9	90.9	90.9	90.9	90.9	90.9	0	0	0	0	0	0	87.5	87.5	87.5	87.5	87.5	81.3	81.3	81.3	81.3	81.3	81.3	81.3	81.3	81.3	81.3	81.3	81.3	81.3	0	0	0
SILVA (only NR);Archaea;Crenarchaeota;Thermoprotei;Desulfurococcales;Desulfurococcaceae;Sulfophobococcus;	100	100	100	100	100	100	100	100	100	100	0	0	0	0	0	0	100	100	100	100	100	100	100	100	100	100	100	100	100	100	100	100	100	100	0	0	0
SILVA (only NR);Archaea;Crenarchaeota;Thermoprotei;Desulfurococcales;Desulfurococcaceae;Thermogladius;	100	100	100	100	100	100	100	100	100	100	0	0	0	0	0	0	100	100	100	100	100	100	100	100	100	100	100	100	100	100	100	100	100	100	0	0	0
SILVA (only NR);Archaea;Crenarchaeota;Thermoprotei;Desulfurococcales;Desulfurococcaceae;Thermosphaera;	0	0	80	0	0	60	60	60	60	60	0	0	0	0	0	0	0	0	0	0	0	88.9	88.9	88.9	88.9	88.9	88.9	88.9	88.9	100	88.9	88.9	88.9	88.9	0	0	0
SILVA (only NR);Archaea;Crenarchaeota;Thermoprotei;Desulfurococcales;Desulfurococcaceae;uncultured;	0	0	0	0	0	0	0	0	0	0	0	0	0	0	0	0	0	0	0	0	0	33.3	33.3	33.3	33.3	33.3	33.3	66.7	66.7	66.7	66.7	66.7	66.7	66.7	0	0	0
SILVA (only NR);Archaea;Crenarchaeota;Thermoprotei;Desulfurococcales;Ignicoccaceae;	100	100	100	100	100	87.5	87.5	87.5	87.5	87.5	0	0	0	0	0	0	81.8	81.8	81.8	81.8	81.8	81.8	81.8	81.8	81.8	81.8	81.8	100	100	100	100	100	100	100	0	0	0
SILVA (only NR);Archaea;Crenarchaeota;Thermoprotei;Desulfurococcales;Ignicoccaceae;Ignicoccus;	100	100	100	100	100	87.5	87.5	87.5	87.5	87.5	0	0	0	0	0	0	81.8	81.8	81.8	81.8	81.8	81.8	81.8	81.8	81.8	81.8	81.8	100	100	100	100	100	100	100	0	0	0
SILVA (only NR);Archaea;Crenarchaeota;Thermoprotei;Desulfurococcales;Ignisphaeraceae;	88.5	88.5	88.5	88.5	88.5	84.6	84.6	84.6	88.5	84.6	0	0	0	0	0	0	90.7	90.7	92.6	90.7	90.7	92.6	92.6	92.6	92.6	92.6	92.6	87	87	87	87	87	87	87	0	0	0
SILVA (only NR);Archaea;Crenarchaeota;Thermoprotei;Desulfurococcales;Ignisphaeraceae;Ignisphaera;	100	100	100	100	100	100	100	100	100	100	0	0	0	0	0	0	96.6	96.6	96.6	96.6	96.6	96.6	96.6	96.6	96.6	96.6	96.6	89.7	89.7	89.7	89.7	89.7	89.7	89.7	0	0	0
SILVA (only NR);Archaea;Crenarchaeota;Thermoprotei;Desulfurococcales;Ignisphaeraceae;uncultured;	76.9	76.9	76.9	76.9	76.9	69.2	69.2	69.2	76.9	69.2	0	0	0	0	0	0	83.3	83.3	87.5	83.3	83.3	87.5	87.5	87.5	87.5	87.5	87.5	87.5	87.5	87.5	87.5	87.5	87.5	87.5	0	0	0
SILVA (only NR);Archaea;Crenarchaeota;Thermoprotei;Desulfurococcales;Pyrodictiaceae;	87.5	87.5	87.5	87.5	87.5	87.5	87.5	87.5	87.5	87.5	0	0	0	0	0	0	90	90	90	90	90	93.3	93.3	93.3	93.3	93.3	93.3	93.3	93.3	93.3	93.3	93.3	93.3	93.3	0	0	0
SILVA (only NR);Archaea;Crenarchaeota;Thermoprotei;Desulfurococcales;Pyrodictiaceae;Hyperthermus;	100	100	100	100	100	100	100	100	100	100	0	0	0	0	0	0	100	100	100	100	100	100	100	100	100	100	100	100	100	100	100	100	100	100	0	0	0
SILVA (only NR);Archaea;Crenarchaeota;Thermoprotei;Desulfurococcales;Pyrodictiaceae;Pyrodictium;	80	80	80	80	80	80	80	80	80	80	0	0	0	0	0	0	80	80	80	80	80	90	90	90	90	90	90	90	90	90	90	90	90	90	0	0	0
SILVA (only NR);Archaea;Crenarchaeota;Thermoprotei;Desulfurococcales;Pyrodictiaceae;uncultured;	100	100	100	100	100	100	100	100	100	100	0	0	0	0	0	0	92.3	92.3	92.3	92.3	92.3	92.3	92.3	92.3	92.3	92.3	92.3	92.3	92.3	92.3	92.3	92.3	92.3	92.3	0	0	0
SILVA (only NR);Archaea;Crenarchaeota;Thermoprotei;Desulfurococcales;uncultured;	0	0	0	0	0	0	0	0	0	0	0	0	0	0	0	0	87.5	87.5	87.5	87.5	87.5	100	100	100	100	100	100	100	100	100	100	100	100	100	0	0	0
SILVA (only NR);Archaea;Crenarchaeota;Thermoprotei;Fervidicoccales;	11.1	11.1	14.8	11.1	14.8	3.7	3.7	7.4	3.7	7.4	0	0	0	0	0	0	75	83.3	75	75	75	72.2	72.2	80.6	72.2	72.2	72.2	77.8	77.8	77.8	77.8	77.8	77.8	77.8	0	0	0
SILVA (only NR);Archaea;Crenarchaeota;Thermoprotei;Fervidicoccales;Fervidicoccaceae;	11.1	11.1	14.8	11.1	14.8	3.7	3.7	7.4	3.7	7.4	0	0	0	0	0	0	75	83.3	75	75	75	72.2	72.2	80.6	72.2	72.2	72.2	77.8	77.8	77.8	77.8	77.8	77.8	77.8	0	0	0
SILVA (only NR);Archaea;Crenarchaeota;Thermoprotei;Fervidicoccales;Fervidicoccaceae;Fervidicoccus;	7.1	7.1	7.1	7.1	7.1	7.1	7.1	7.1	7.1	7.1	0	0	0	0	0	0	100	100	100	100	100	100	100	100	100	100	100	80	80	80	80	80	80	80	0	0	0
SILVA (only NR);Archaea;Crenarchaeota;Thermoprotei;Fervidicoccales;Fervidicoccaceae;uncultured;	15.4	15.4	23.1	15.4	23.1	0	0	7.7	0	7.7	0	0	0	0	0	0	57.1	71.4	57.1	57.1	57.1	52.4	52.4	66.7	52.4	52.4	52.4	76.2	76.2	76.2	76.2	76.2	76.2	76.2	0	0	0
SILVA (only NR);Archaea;Crenarchaeota;Thermoprotei;Geoarchaeales;	39.1	39.1	39.1	39.1	39.1	14.6	14.6	14.6	14.6	14.6	0	0	0	0	0	0	46.2	76.9	46.2	46.2	46.2	64.8	64.8	96.3	64.8	64.8	64.8	90.7	90.7	90.7	90.7	90.7	90.7	90.7	0	0	0
SILVA (only NR);Archaea;Crenarchaeota;Thermoprotei;Geoarchaeales;SCGC AAA261-C22;	80	80	80	80	80	20	20	20	20	20	0	0	0	0	0	0	20	100	20	20	20	20	20	100	20	20	20	90	90	90	90	90	90	90	0	0	0
SILVA (only NR);Archaea;Crenarchaeota;Thermoprotei;Geoarchaeales;SCGC AAA471-B05;	100	100	100	100	100	0	0	0	0	0	0	0	0	0	0	0	0	100	0	0	0	0	0	100	0	0	0	100	100	100	100	100	100	100	0	0	0
SILVA (only NR);Archaea;Crenarchaeota;Thermoprotei;Sulfolobales;	87	87	87.5	87	87.5	90.4	90.4	90.9	90.4	90.9	0	0	0.5	0.5	0.5	0.5	93.7	93.7	93.7	93.7	93.7	92.8	92.8	92.8	93.3	92.8	92.8	89	89.5	90	89	90	89.5	89.5	0	0	0
SILVA (only NR);Archaea;Crenarchaeota;Thermoprotei;Sulfolobales;Sulfolobaceae;	87	87	87.5	87	87.5	90.4	90.4	90.9	90.4	90.9	0	0	0.5	0.5	0.5	0.5	93.7	93.7	93.7	93.7	93.7	92.8	92.8	92.8	93.3	92.8	92.8	89	89.5	90	89	90	89.5	89.5	0	0	0
SILVA (only NR);Archaea;Crenarchaeota;Thermoprotei;Sulfolobales;Sulfolobaceae;Acidianus;	76.9	76.9	76.9	76.9	76.9	85.2	85.2	85.2	85.2	85.2	0	0	0	0	0	0	84.6	84.6	84.6	84.6	84.6	77.8	77.8	77.8	77.8	77.8	77.8	77.8	77.8	81.5	77.8	77.8	77.8	77.8	0	0	0
SILVA (only NR);Archaea;Crenarchaeota;Thermoprotei;Sulfolobales;Sulfolobaceae;Metallosphaera;	95	95	95	95	95	95.2	95.2	95.2	95.2	95.2	0	0	0	0	0	0	97.7	97.7	97.7	97.7	97.7	93.5	93.5	93.5	95.7	93.5	93.5	93.5	95.7	95.7	93.5	95.7	93.5	93.5	0	0	0
SILVA (only NR);Archaea;Crenarchaeota;Thermoprotei;Sulfolobales;Sulfolobaceae;Saccharolobus;	93.6	93.6	93.6	93.6	93.6	93.6	93.6	93.6	93.6	93.6	0	0	0	0	0	0	98	98	98	98	98	96.1	96.1	96.1	96.1	96.1	96.1	92.2	92.2	92.2	92.2	94.1	92.2	92.2	0	0	0
SILVA (only NR);Archaea;Crenarchaeota;Thermoprotei;Sulfolobales;Sulfolobaceae;Stygiolobus;	88.9	88.9	94.4	88.9	94.4	94.4	94.4	100	94.4	100	0	0	5.6	5.6	5.6	5.6	88.9	88.9	88.9	88.9	88.9	94.4	94.4	94.4	94.4	94.4	94.4	94.4	94.4	94.4	94.4	94.4	94.4	94.4	0	0	0
SILVA (only NR);Archaea;Crenarchaeota;Thermoprotei;Sulfolobales;Sulfolobaceae;Sulfolobus;	71.9	71.9	71.9	71.9	71.9	80	80	80	80	80	0	0	0	0	0	0	93.8	93.8	93.8	93.8	93.8	100	100	100	100	100	100	93.9	93.9	93.9	93.9	93.9	93.9	93.9	0	0	0
SILVA (only NR);Archaea;Crenarchaeota;Thermoprotei;Sulfolobales;Sulfolobaceae;Sulfurisphaera;	75	75	75	75	75	100	100	100	100	100	0	0	0	0	0	0	75	75	75	75	75	100	100	100	100	100	100	100	100	100	100	100	100	100	0	0	0
SILVA (only NR);Archaea;Crenarchaeota;Thermoprotei;Sulfolobales;Sulfolobaceae;uncultured;	90.5	90.5	90.5	90.5	90.5	90.5	90.5	90.5	90.5	90.5	0	0	0	0	0	0	92	92	92	92	92	92	92	92	92	92	92	76	76	76	76	76	80	80	0	0	0
SILVA (only NR);Archaea;Crenarchaeota;Thermoprotei;Terrestrial Miscellaneous Gp(TMCG);	0	0	0	0	0	0	0	0	0	0	0	0	0	0	0	0	80	80	80	80	80	80	80	80	80	80	80	90	90	90	90	90	90	90	0	0	0
SILVA (only NR);Archaea;Crenarchaeota;Thermoprotei;Thermoproteales;	87.6	87.6	94.2	87.6	94.2	83.9	83.9	90.3	85.5	91.9	0	0	0.7	0.7	0.7	0.7	89.5	91.5	89.5	89.5	89.5	89.7	89.7	92.9	89.7	89.7	89.7	90.4	90.4	90.4	90.4	91	90.4	90.4	0	0	0
SILVA (only NR);Archaea;Crenarchaeota;Thermoprotei;Thermoproteales;Thermofilaceae;	84.6	84.6	88.5	84.6	88.5	76.9	76.9	80.8	76.9	80.8	0	0	0	0	0	0	78.3	84.8	78.3	78.3	78.3	82.6	82.6	93.5	82.6	82.6	82.6	91.3	91.3	91.3	91.3	93.5	91.3	91.3	0	0	0
SILVA (only NR);Archaea;Crenarchaeota;Thermoprotei;Thermoproteales;Thermofilaceae;Thermofilum;	84.6	84.6	88.5	84.6	88.5	76.9	76.9	80.8	76.9	80.8	0	0	0	0	0	0	78.3	84.8	78.3	78.3	78.3	82.6	82.6	93.5	82.6	82.6	82.6	91.3	91.3	91.3	91.3	93.5	91.3	91.3	0	0	0
SILVA (only NR);Archaea;Crenarchaeota;Thermoprotei;Thermoproteales;Thermoproteaceae;	88.4	88.4	95.8	88.4	95.8	85.7	85.7	92.9	87.8	94.9	0	0	0.9	0.9	0.9	0.9	94.4	94.4	94.4	94.4	94.4	92.7	92.7	92.7	92.7	92.7	92.7	90	90	90	90	90	90	90	0	0	0
SILVA (only NR);Archaea;Crenarchaeota;Thermoprotei;Thermoproteales;Thermoproteaceae;Caldivirga;	100	100	100	100	100	100	100	100	100	100	0	0	0	0	0	0	100	100	100	100	100	100	100	100	100	100	100	80	80	80	80	80	80	80	0	0	0
SILVA (only NR);Archaea;Crenarchaeota;Thermoprotei;Thermoproteales;Thermoproteaceae;Pyrobaculum;	93.1	93.1	93.1	93.1	93.1	93.1	93.1	93.1	93.1	93.1	0	0	0	0	0	0	93.8	93.8	93.8	93.8	93.8	93.8	93.8	93.8	93.8	93.8	93.8	93.8	93.8	93.8	93.8	93.8	93.8	93.8	0	0	0
SILVA (only NR);Archaea;Crenarchaeota;Thermoprotei;Thermoproteales;Thermoproteaceae;Thermocladium;	83.3	83.3	83.3	83.3	83.3	66.7	66.7	66.7	83.3	83.3	0	0	0	0	0	0	85.7	85.7	85.7	85.7	85.7	71.4	71.4	71.4	71.4	71.4	71.4	85.7	85.7	85.7	85.7	85.7	85.7	85.7	0	0	0
SILVA (only NR);Archaea;Crenarchaeota;Thermoprotei;Thermoproteales;Thermoproteaceae;Thermoproteus;	100	100	100	100	100	100	100	100	100	100	0	0	0	0	0	0	100	100	100	100	100	100	100	100	100	100	100	100	100	100	100	100	100	100	0	0	0
SILVA (only NR);Archaea;Crenarchaeota;Thermoprotei;Thermoproteales;Thermoproteaceae;Vulcanisaeta;	96.3	96.3	96.3	96.3	96.3	88.9	88.9	88.9	92.6	92.6	0	0	3.2	3.2	3.2	3.2	93.5	93.5	93.5	93.5	93.5	93.5	93.5	93.5	93.5	93.5	93.5	93.5	93.5	93.5	93.5	93.5	93.5	93.5	0	0	0
SILVA (only NR);Archaea;Crenarchaeota;Thermoprotei;Thermoproteales;Thermoproteaceae;uncultured;	56.3	56.3	100	56.3	100	58.8	58.8	100	58.8	100	0	0	0	0	0	0	94.1	94.1	94.1	94.1	94.1	88.9	88.9	88.9	88.9	88.9	88.9	77.8	77.8	77.8	77.8	77.8	77.8	77.8	0	0	0
SILVA (only NR);Archaea;Crenarchaeota;Thermoprotei;uncultured;	100	100	100	100	100	100	100	100	100	100	0	0	0	0	0	0	100	100	100	100	100	66.7	66.7	66.7	66.7	66.7	66.7	66.7	66.7	66.7	66.7	66.7	66.7	66.7	0	0	0
SILVA (only NR);Archaea;Euryarchaeota;	81.9	82.2	82.3	82.6	82.5	88	88.7	88.3	89.2	88.9	0.6	0.6	2.2	2.2	2.2	2.2	84.1	84.1	84.1	84.5	84.2	79.3	79.5	79.3	79.4	79.3	79.7	78.4	78.7	78.6	78.4	78.6	79.1	78.7	0	0	0
SILVA (only NR);Archaea;Euryarchaeota;Methanobacteria;	83.2	83.3	83.6	83.4	83.5	89.5	89.8	89.9	89.9	90.1	2	2	2.9	2.9	2.9	2.9	86.7	86.7	86.7	86.9	86.7	90.6	90.7	90.6	90.7	90.6	90.7	88.9	89.2	89.1	88.9	89.1	89.1	89.1	0	0	0
SILVA (only NR);Archaea;Euryarchaeota;Methanobacteria;Methanobacteriales;	83.2	83.3	83.6	83.4	83.5	89.5	89.8	89.9	89.9	90.1	2	2	2.9	2.9	2.9	2.9	86.7	86.7	86.7	86.9	86.7	90.6	90.7	90.6	90.7	90.6	90.7	88.9	89.2	89.1	88.9	89.1	89.1	89.1	0	0	0
SILVA (only NR);Archaea;Euryarchaeota;Methanobacteria;Methanobacteriales;Methanobacteriaceae;	83.3	83.4	83.7	83.5	83.6	89.5	89.8	89.9	90	90.2	2.5	2.5	3	3	3	3	86.6	86.6	86.6	86.8	86.6	90.6	90.8	90.6	90.7	90.6	90.7	89	89.2	89.1	89	89.2	89.2	89.2	0	0	0
SILVA (only NR);Archaea;Euryarchaeota;Methanobacteria;Methanobacteriales;Methanobacteriaceae;Methanobacterium;	76.1	76.1	76.1	76.1	76.1	86.4	86.9	86.4	87.9	87.4	5	5	0	0	0	0	81.2	81.2	81.2	81.8	81.2	88.4	88.8	88.4	88.4	88.4	88.4	88.8	88.8	88.8	88.8	88.8	89.3	89.3	0	0	0
SILVA (only NR);Archaea;Euryarchaeota;Methanobacteria;Methanobacteriales;Methanobacteriaceae;Methanobrevibacter;	87.1	87.3	87.7	87.4	87.5	92.5	92.8	93.1	92.9	93	0	0	3.4	3.4	3.4	3.4	90.4	90.4	90.4	90.5	90.4	92.9	93	92.9	93	92.9	93	91.1	91.5	91.3	91.1	91.3	91.3	91.2	0	0	0
SILVA (only NR);Archaea;Euryarchaeota;Methanobacteria;Methanobacteriales;Methanobacteriaceae;Methanosphaera;	68.4	68.4	68.4	68.4	68.4	75.8	76.3	75.8	75.8	77.4	0	0	3.6	3.6	3.6	3.6	71.8	71.8	71.8	71.8	71.8	80.8	80.8	80.8	80.8	80.8	80.8	77.8	77.8	77.8	77.8	78.3	78.3	78.8	0	0	0
SILVA (only NR);Archaea;Euryarchaeota;Methanobacteria;Methanobacteriales;Methanobacteriaceae;uncultured;	100	100	100	100	100	100	100	100	100	100	0	0	0	0	0	0	100	100	100	100	100	100	100	100	100	100	100	100	100	100	100	100	100	100	0	0	0
SILVA (only NR);Archaea;Euryarchaeota;Methanobacteria;Methanobacteriales;Methanothermaceae;	100	100	100	100	100	100	100	100	100	100	0	0	0	0	0	0	100	100	100	100	100	100	100	100	100	100	100	100	100	100	100	100	100	100	0	0	0
SILVA (only NR);Archaea;Euryarchaeota;Methanobacteria;Methanobacteriales;Methanothermaceae;Methanothermus;	100	100	100	100	100	100	100	100	100	100	0	0	0	0	0	0	100	100	100	100	100	100	100	100	100	100	100	100	100	100	100	100	100	100	0	0	0
SILVA (only NR);Archaea;Euryarchaeota;Methanobacteria;Methanobacteriales;Methanothermobacteriaceae;	77.1	77.1	77.1	77.1	77.1	88.9	88.9	88.9	88.9	88.9	0	0	0	0	0	0	89.1	89.1	89.1	89.1	89.1	89.4	89.4	89.4	91.5	89.4	89.4	85.1	87.2	89.4	85.1	87.2	85.1	85.1	0	0	0
SILVA (only NR);Archaea;Euryarchaeota;Methanobacteria;Methanobacteriales;Methanothermobacteriaceae;Methanothermobacter;	77.1	77.1	77.1	77.1	77.1	88.9	88.9	88.9	88.9	88.9	0	0	0	0	0	0	89.1	89.1	89.1	89.1	89.1	89.4	89.4	89.4	91.5	89.4	89.4	85.1	87.2	89.4	85.1	87.2	85.1	85.1	0	0	0
SILVA (only NR);Archaea;Euryarchaeota;Methanococci;	87.3	88.7	87.3	88.7	87.3	87.3	88.7	87.3	88.7	87.3	0	0	0	0	0	0	91.6	91.6	91.6	91.6	91.6	85.5	85.5	85.5	85.5	85.5	85.5	83.1	83.1	83.1	83.1	83.1	83.1	83.1	0	0	0
SILVA (only NR);Archaea;Euryarchaeota;Methanococci;Methanococcales;	87.3	88.7	87.3	88.7	87.3	87.3	88.7	87.3	88.7	87.3	0	0	0	0	0	0	91.6	91.6	91.6	91.6	91.6	85.5	85.5	85.5	85.5	85.5	85.5	83.1	83.1	83.1	83.1	83.1	83.1	83.1	0	0	0
SILVA (only NR);Archaea;Euryarchaeota;Methanococci;Methanococcales;Methanocaldococcaceae;	91.7	91.7	91.7	91.7	91.7	95.8	95.8	95.8	95.8	95.8	0	0	0	0	0	0	92.6	92.6	92.6	92.6	92.6	96.3	96.3	96.3	96.3	96.3	96.3	96.3	96.3	96.3	96.3	96.3	96.3	96.3	0	0	0
SILVA (only NR);Archaea;Euryarchaeota;Methanococci;Methanococcales;Methanocaldococcaceae;Methanocaldococcus;	91.7	91.7	91.7	91.7	91.7	95.8	95.8	95.8	95.8	95.8	0	0	0	0	0	0	92.6	92.6	92.6	92.6	92.6	96.3	96.3	96.3	96.3	96.3	96.3	96.3	96.3	96.3	96.3	96.3	96.3	96.3	0	0	0
SILVA (only NR);Archaea;Euryarchaeota;Methanococci;Methanococcales;Methanococcaceae;	85.1	87.2	85.1	87.2	85.1	83	85.1	83	85.1	83	0	0	0	0	0	0	91.1	91.1	91.1	91.1	91.1	80.4	80.4	80.4	80.4	80.4	80.4	76.8	76.8	76.8	76.8	76.8	76.8	76.8	0	0	0
SILVA (only NR);Archaea;Euryarchaeota;Methanococci;Methanococcales;Methanococcaceae;Methanococcus;	78.3	82.6	78.3	82.6	78.3	82.6	87	82.6	87	82.6	0	0	0	0	0	0	92.9	92.9	92.9	92.9	92.9	96.4	96.4	96.4	96.4	96.4	96.4	92.9	92.9	92.9	92.9	92.9	92.9	92.9	0	0	0
SILVA (only NR);Archaea;Euryarchaeota;Methanococci;Methanococcales;Methanococcaceae;Methanothermococcus;	83.3	83.3	83.3	83.3	83.3	66.7	66.7	66.7	66.7	66.7	0	0	0	0	0	0	88.9	88.9	88.9	88.9	88.9	88.9	88.9	88.9	88.9	88.9	88.9	88.9	88.9	88.9	88.9	88.9	88.9	88.9	0	0	0
SILVA (only NR);Archaea;Euryarchaeota;Methanococci;Methanococcales;Methanococcaceae;Methanotorris;	92.9	92.9	92.9	92.9	92.9	85.7	85.7	85.7	85.7	85.7	0	0	0	0	0	0	85.7	85.7	85.7	85.7	85.7	42.9	42.9	42.9	42.9	42.9	42.9	35.7	35.7	35.7	35.7	35.7	35.7	35.7	0	0	0
SILVA (only NR);Archaea;Euryarchaeota;Methanococci;Methanococcales;Methanococcaceae;uncultured;	100	100	100	100	100	100	100	100	100	100	0	0	0	0	0	0	100	100	100	100	100	75	75	75	75	75	75	75	75	75	75	75	75	75	0	0	0
SILVA (only NR);Archaea;Euryarchaeota;Methanopyri;	100	100	100	100	100	100	100	100	100	100	0	0	0	0	0	0	88.9	88.9	88.9	88.9	88.9	0	0	0	0	0	88.9	0	0	0	0	0	100	0	0	0	0
SILVA (only NR);Archaea;Euryarchaeota;Methanopyri;Methanopyrales;	100	100	100	100	100	100	100	100	100	100	0	0	0	0	0	0	88.9	88.9	88.9	88.9	88.9	0	0	0	0	0	88.9	0	0	0	0	0	100	0	0	0	0
SILVA (only NR);Archaea;Euryarchaeota;Methanopyri;Methanopyrales;Methanopyraceae;	100	100	100	100	100	100	100	100	100	100	0	0	0	0	0	0	88.9	88.9	88.9	88.9	88.9	0	0	0	0	0	88.9	0	0	0	0	0	100	0	0	0	0
SILVA (only NR);Archaea;Euryarchaeota;Methanopyri;Methanopyrales;Methanopyraceae;Methanopyrus;	100	100	100	100	100	100	100	100	100	100	0	0	0	0	0	0	88.9	88.9	88.9	88.9	88.9	0	0	0	0	0	88.9	0	0	0	0	0	100	0	0	0	0
SILVA (only NR);Archaea;Euryarchaeota;Thermococci;	74.6	74.9	74.6	77.2	76.6	81.4	83.3	81.4	85.4	83.6	0	0	0	0	0	0	72.4	72.4	72.4	73.8	72.7	37	37.5	37	37	37	37	39.4	39.9	39.4	39.4	39.4	39.9	40.2	0	0	0
SILVA (only NR);Archaea;Euryarchaeota;Thermococci;Methanofastidiosales;	58.2	59	58.2	64.2	62.7	75.8	79.9	75.8	84.6	80.5	0	0	0	0	0	0	57.8	57.8	57.8	60	58.3	77	78	77	77	77	77	82.1	83.2	82.1	82.1	82.1	83.2	83.7	0	0	0
SILVA (only NR);Archaea;Euryarchaeota;Thermococci;Methanofastidiosales;Methanofastidiosaceae;	48.1	48.1	48.1	48.1	48.1	87.7	87.7	87.7	87.7	87.7	0	0	0	0	0	0	52.6	52.6	52.6	52.6	52.6	81.4	83.1	81.4	81.4	81.4	81.4	74.6	74.6	74.6	74.6	74.6	74.6	74.6	0	0	0
SILVA (only NR);Archaea;Euryarchaeota;Thermococci;Methanofastidiosales;Methanofastidiosaceae;Candidatus Methanofastidiosum;	48.1	48.1	48.1	48.1	48.1	87.7	87.7	87.7	87.7	87.7	0	0	0	0	0	0	52.6	52.6	52.6	52.6	52.6	81.4	83.1	81.4	81.4	81.4	81.4	74.6	74.6	74.6	74.6	74.6	74.6	74.6	0	0	0
SILVA (only NR);Archaea;Euryarchaeota;Thermococci;Methanofastidiosales;uncultured;	65	66.3	65	75	72.5	68.5	75	68.5	82.6	76.1	0	0	0	0	0	0	59.2	59.2	59.2	62.5	60	74.4	75.2	74.4	74.4	74.4	74.4	85.2	86.7	85.2	85.2	85.2	86.7	87.5	0	0	0
SILVA (only NR);Archaea;Euryarchaeota;Thermococci;Thermococcales;	87.6	87.6	87.6	87.6	87.6	86.2	86.2	86.2	86.2	86.2	0	0	0	0	0	0	85.6	85.6	85.6	86.1	85.6	0	0	0	0	0	0	0	0	0	0	0	0	0	0	0	0
SILVA (only NR);Archaea;Euryarchaeota;Thermococci;Thermococcales;Thermococcaceae;	87.6	87.6	87.6	87.6	87.6	86.2	86.2	86.2	86.2	86.2	0	0	0	0	0	0	85.6	85.6	85.6	86.1	85.6	0	0	0	0	0	0	0	0	0	0	0	0	0	0	0	0
SILVA (only NR);Archaea;Euryarchaeota;Thermococci;Thermococcales;Thermococcaceae;Palaeococcus;	100	100	100	100	100	100	100	100	100	100	0	0	0	0	0	0	100	100	100	100	100	0	0	0	0	0	0	0	0	0	0	0	0	0	0	0	0
SILVA (only NR);Archaea;Euryarchaeota;Thermococci;Thermococcales;Thermococcaceae;Pyrococcus;	81.8	81.8	81.8	81.8	81.8	86.4	86.4	86.4	86.4	86.4	0	0	0	0	0	0	87	87	87	87	87	0	0	0	0	0	0	0	0	0	0	0	0	0	0	0	0
SILVA (only NR);Archaea;Euryarchaeota;Thermococci;Thermococcales;Thermococcaceae;Thermococcus;	87.9	87.9	87.9	87.9	87.9	85.5	85.5	85.5	85.5	85.5	0	0	0	0	0	0	84.6	84.6	84.6	85.2	84.6	0	0	0	0	0	0	0	0	0	0	0	0	0	0	0	0
SILVA (only NR);Archaea;Hadarchaeota;	80.3	80.3	81.3	80.8	82.3	80.1	80.1	80.6	81.5	82	0	0	0	0	0	0	84.7	84.7	84.7	85	84.7	85.6	85.6	85.6	86	85.6	86	77.3	77.6	77.6	77.6	77.6	78.3	78.3	0	0	0
SILVA (only NR);Archaea;Hadarchaeota;Hadarchaeia;	80.3	80.3	81.3	80.8	82.3	80.1	80.1	80.6	81.5	82	0	0	0	0	0	0	84.7	84.7	84.7	85	84.7	85.6	85.6	85.6	86	85.6	86	77.3	77.6	77.6	77.6	77.6	78.3	78.3	0	0	0
SILVA (only NR);Archaea;Hadarchaeota;Hadarchaeia;Hadarchaeales;	80.3	80.3	81.3	80.8	82.3	80.1	80.1	80.6	81.5	82	0	0	0	0	0	0	84.7	84.7	84.7	85	84.7	85.6	85.6	85.6	86	85.6	86	77.3	77.6	77.6	77.6	77.6	78.3	78.3	0	0	0
SILVA (only NR);Archaea;Halobacterota;	83.7	83.9	83.9	85.1	85.5	86.6	87	86.8	88.5	88.2	0	0	0	0	0.1	0	87.4	87.4	87.5	87.5	87.4	89	89.1	89	89.1	89	89	86.8	87	86.9	86.8	87.1	87	87	0	0	0
SILVA (only NR);Archaea;Halobacterota;ANME-1;	2.7	2.7	2.7	2.7	17.3	18.7	18.7	18.7	18.7	18.7	0	0	0	0	0	0	2.8	2.8	2.8	2.8	2.8	78.8	78.8	78.8	78.8	78.8	78.8	85.4	85.4	86.1	85.4	85.4	85.4	85.4	0	0	0
SILVA (only NR);Archaea;Halobacterota;ANME-1;ANME-1a;	3.6	3.6	3.6	3.6	39.3	39.4	39.4	39.4	39.4	39.4	0	0	0	0	0	0	2.5	2.5	2.5	2.5	2.5	65.1	65.1	65.1	65.1	65.1	65.1	79.1	79.1	81.4	79.1	79.1	79.1	79.1	0	0	0
SILVA (only NR);Archaea;Halobacterota;ANME-1;ANME-1b;	0	0	0	0	5.7	5.3	5.3	5.3	5.3	5.3	0	0	0	0	0	0	0	0	0	0	0	81.7	81.7	81.7	81.7	81.7	81.7	87.1	87.1	87.1	87.1	87.1	87.1	87.1	0	0	0
SILVA (only NR);Archaea;Halobacterota;Archaeoglobi;	91.3	91.3	91.3	91.3	91.3	91.4	91.4	91.4	91.4	91.4	0	0	0	0	0	0	94.9	94.9	94.9	94.9	94.9	5	5	5	5	5	5	5	5	5	5	5	5	5	0	0	0
SILVA (only NR);Archaea;Halobacterota;Archaeoglobi;Archaeoglobales;	91.3	91.3	91.3	91.3	91.3	91.4	91.4	91.4	91.4	91.4	0	0	0	0	0	0	94.9	94.9	94.9	94.9	94.9	5	5	5	5	5	5	5	5	5	5	5	5	5	0	0	0
SILVA (only NR);Archaea;Halobacterota;Archaeoglobi;Archaeoglobales;Archaeoglobaceae;	91.3	91.3	91.3	91.3	91.3	91.4	91.4	91.4	91.4	91.4	0	0	0	0	0	0	94.9	94.9	94.9	94.9	94.9	5	5	5	5	5	5	5	5	5	5	5	5	5	0	0	0
SILVA (only NR);Archaea;Halobacterota;Archaeoglobi;Archaeoglobales;Archaeoglobaceae;Archaeoglobus;	96.7	96.7	96.7	96.7	96.7	93.3	93.3	93.3	93.3	93.3	0	0	0	0	0	0	96.9	96.9	96.9	96.9	96.9	3.1	3.1	3.1	3.1	3.1	3.1	3.1	3.1	3.1	3.1	3.1	3.1	3.1	0	0	0
SILVA (only NR);Archaea;Halobacterota;Archaeoglobi;Archaeoglobales;Archaeoglobaceae;Ferroglobus;	66.7	66.7	66.7	66.7	66.7	100	100	100	100	100	0	0	0	0	0	0	66.7	66.7	66.7	66.7	66.7	0	0	0	0	0	0	0	0	0	0	0	0	0	0	0	0
SILVA (only NR);Archaea;Halobacterota;Archaeoglobi;Archaeoglobales;Archaeoglobaceae;Geoglobus;	80	80	80	80	80	80	80	80	80	80	0	0	0	0	0	0	100	100	100	100	100	0	0	0	0	0	0	0	0	0	0	0	0	0	0	0	0
SILVA (only NR);Archaea;Halobacterota;Archaeoglobi;Archaeoglobales;Archaeoglobaceae;JdFR-20;	100	100	100	100	100	100	100	100	100	100	0	0	0	0	0	0	100	100	100	100	100	100	100	100	100	100	100	100	100	100	100	100	100	100	0	0	0
SILVA (only NR);Archaea;Halobacterota;Archaeoglobi;Archaeoglobales;Archaeoglobaceae;uncultured;	89.5	89.5	89.5	89.5	89.5	90	90	90	90	90	0	0	0	0	0	0	90.9	90.9	90.9	90.9	90.9	0	0	0	0	0	0	0	0	0	0	0	0	0	0	0	0
SILVA (only NR);Archaea;Halobacterota;Halobacteria;	92.2	92.3	92.3	92.4	92.3	92.6	93	92.6	92.9	92.7	0	0	0	0	0.1	0	93.1	93.1	93.1	93.1	93.1	92.9	92.9	92.9	93	92.9	92.9	91.7	91.8	91.7	91.7	91.9	91.9	91.9	0	0	0
SILVA (only NR);Archaea;Halobacterota;Halobacteria;Halobacterales;	92.2	92.3	92.3	92.4	92.3	92.6	93	92.6	92.9	92.7	0	0	0	0	0.1	0	93.1	93.1	93.1	93.1	93.1	92.9	92.9	92.9	93	92.9	92.9	91.7	91.8	91.7	91.7	91.9	91.9	91.9	0	0	0
SILVA (only NR);Archaea;Halobacterota;Halobacteria;Halobacterales;Haloadaptaceae;	100	100	100	100	100	100	100	100	100	100	0	0	0	0	0	0	93.8	93.8	93.8	93.8	93.8	93.8	93.8	93.8	93.8	93.8	93.8	93.8	93.8	93.8	93.8	93.8	93.8	93.8	0	0	0
SILVA (only NR);Archaea;Halobacterota;Halobacteria;Halobacterales;Haloadaptaceae;Haladaptatus;	100	100	100	100	100	100	100	100	100	100	0	0	0	0	0	0	93.8	93.8	93.8	93.8	93.8	93.8	93.8	93.8	93.8	93.8	93.8	93.8	93.8	93.8	93.8	93.8	93.8	93.8	0	0	0
SILVA (only NR);Archaea;Halobacterota;Halobacteria;Halobacterales;Halobacteriaceae;	87.6	87.6	87.6	87.6	87.6	82	83.6	82	82	82	0	0	0	0	0	0	87.7	87.7	87.7	89	88.4	89.7	89.7	89.7	89.7	89.7	89.7	86.3	86.3	86.3	86.3	87	86.3	86.3	0	0	0
SILVA (only NR);Archaea;Halobacterota;Halobacteria;Halobacterales;Halobacteriaceae;Halanaeroarchaeum;	92.9	92.9	92.9	92.9	92.9	85.7	92.9	85.7	85.7	85.7	0	0	0	0	0	0	100	100	100	100	100	100	100	100	100	100	100	94.7	94.7	94.7	94.7	100	94.7	94.7	0	0	0
SILVA (only NR);Archaea;Halobacterota;Halobacteria;Halobacterales;Halobacteriaceae;Halarchaeum;	80	80	80	80	80	81	81	81	81	81	0	0	0	0	0	0	91.7	91.7	91.7	91.7	91.7	91.7	91.7	91.7	91.7	91.7	91.7	95.8	95.8	95.8	95.8	95.8	95.8	95.8	0	0	0
SILVA (only NR);Archaea;Halobacterota;Halobacteria;Halobacterales;Halobacteriaceae;Halobacterium;	86.3	86.3	86.3	86.3	86.3	79.5	80.8	79.5	79.5	79.5	0	0	0	0	0	0	80.5	80.5	80.5	82.9	81.7	84.1	84.1	84.1	84.1	84.1	84.1	78	78	78	78	78	78	78	0	0	0
SILVA (only NR);Archaea;Halobacterota;Halobacteria;Halobacterales;Halobacteriaceae;Halocalculus;	100	100	100	100	100	100	100	100	100	100	0	0	0	0	0	0	100	100	100	100	100	100	100	100	100	100	100	100	100	100	100	100	100	100	0	0	0
SILVA (only NR);Archaea;Halobacterota;Halobacteria;Halobacterales;Halobacteriaceae;Halodesulfurarchaeum;	100	100	100	100	100	90	90	90	90	90	0	0	0	0	0	0	100	100	100	100	100	100	100	100	100	100	100	100	100	100	100	100	100	100	0	0	0
SILVA (only NR);Archaea;Halobacterota;Halobacteria;Halobacterales;Halobacteriaceae;Salarchaeum;	100	100	100	100	100	100	100	100	100	100	0	0	0	0	0	0	100	100	100	100	100	100	100	100	100	100	100	100	100	100	100	100	100	100	0	0	0
SILVA (only NR);Archaea;Halobacterota;Halobacteria;Halobacterales;Halobacteriaceae;uncultured;	0	0	0	0	0	0	0	0	0	0	0	0	0	0	0	0	100	100	100	100	100	100	100	100	100	100	100	100	100	100	100	100	100	100	0	0	0
SILVA (only NR);Archaea;Halobacterota;Halobacteria;Halobacterales;Halococcaceae;	87.1	87.1	87.1	87.1	87.1	91.9	91.9	91.9	91.9	91.9	0	0	0	0	0	0	89	89	89	89	89	89.4	89.4	89.4	90.6	89.4	89.4	89.4	90.6	90.6	89.4	90.6	90.6	90.6	0	0	0
SILVA (only NR);Archaea;Halobacterota;Halobacteria;Halobacterales;Halococcaceae;Halalkalicoccus;	90.9	90.9	90.9	90.9	90.9	100	100	100	100	100	0	0	0	0	0	0	85.7	85.7	85.7	85.7	85.7	85.7	85.7	85.7	92.9	85.7	85.7	92.9	100	100	92.9	100	92.9	92.9	0	0	0
SILVA (only NR);Archaea;Halobacterota;Halobacteria;Halobacterales;Halococcaceae;Halococcus;	84.9	84.9	84.9	84.9	84.9	89.5	89.5	89.5	89.5	89.5	0	0	0	0	0	0	88.3	88.3	88.3	88.3	88.3	88.9	88.9	88.9	88.9	88.9	88.9	87.3	87.3	87.3	87.3	87.3	88.9	88.9	0	0	0
SILVA (only NR);Archaea;Halobacterota;Halobacteria;Halobacterales;Halococcaceae;Halostella;	100	100	100	100	100	100	100	100	100	100	0	0	0	0	0	0	100	100	100	100	100	100	100	100	100	100	100	100	100	100	100	100	100	100	0	0	0
SILVA (only NR);Archaea;Halobacterota;Halobacteria;Halobacterales;Halococcaceae;uncultured;	100	100	100	100	100	100	100	100	100	100	0	0	0	0	0	0	100	100	100	100	100	100	100	100	100	100	100	100	100	100	100	100	100	100	0	0	0
SILVA (only NR);Archaea;Halobacterota;Halobacteria;Halobacterales;Haloferacaceae;	92.6	92.6	92.6	92.7	92.6	93.3	93.6	93.3	93.6	93.3	0	0	0.1	0.1	0.1	0.1	92.7	92.7	92.8	92.7	92.7	92.2	92.2	92.2	92.2	92.2	92.2	90.8	90.9	90.9	90.9	91	91	91	0	0	0
SILVA (only NR);Archaea;Halobacterota;Halobacteria;Halobacterales;Haloferacaceae;A07HB70;	100	100	100	100	100	100	100	100	100	100	0	0	0	0	0	0	91.7	91.7	91.7	91.7	91.7	100	100	100	100	100	100	94.1	100	94.1	94.1	94.1	94.1	94.1	0	0	0
SILVA (only NR);Archaea;Halobacterota;Halobacteria;Halobacterales;Haloferacaceae;Candidatus Haloectosymbiotes;	100	100	100	100	100	100	100	100	100	100	0	0	0	0	0	0	100	100	100	100	100	100	100	100	100	100	100	100	100	100	100	100	100	100	0	0	0
SILVA (only NR);Archaea;Halobacterota;Halobacteria;Halobacterales;Haloferacaceae;Haloarchaeobius;	94.1	94.1	94.1	94.1	94.1	94.7	94.7	94.7	94.7	94.7	0	0	0	0	0	0	100	100	100	100	100	95.7	95.7	95.7	95.7	95.7	95.7	95.7	95.7	95.7	95.7	95.7	95.7	95.7	0	0	0
SILVA (only NR);Archaea;Halobacterota;Halobacteria;Halobacterales;Haloferacaceae;Halobaculum;	100	100	100	100	100	100	100	100	100	100	0	0	0	0	0	0	100	100	100	100	100	100	100	100	100	100	100	94.4	94.4	94.4	94.4	94.4	94.4	94.4	0	0	0
SILVA (only NR);Archaea;Halobacterota;Halobacteria;Halobacterales;Haloferacaceae;Halobellus;	97.1	97.1	97.1	97.1	97.1	94.6	94.6	94.6	94.6	94.6	0	0	0	0	0	0	97.6	97.6	97.6	97.6	97.6	97.7	97.7	97.7	97.7	97.7	97.7	100	100	100	100	100	100	100	0	0	0
SILVA (only NR);Archaea;Halobacterota;Halobacteria;Halobacterales;Haloferacaceae;Halobiforma;	100	100	100	100	100	100	100	100	100	100	0	0	0	0	0	0	92.9	92.9	92.9	92.9	92.9	92.9	92.9	92.9	92.9	92.9	92.9	92.9	92.9	92.9	92.9	92.9	92.9	92.9	0	0	0
SILVA (only NR);Archaea;Halobacterota;Halobacteria;Halobacterales;Haloferacaceae;Haloferax;	94.9	94.9	94.9	94.9	94.9	89	89	89	89	89	0	0	0	0	0	0	90.1	90.1	90.1	90.1	90.1	86.6	86.6	86.6	86.6	86.6	86.6	83	83	83	83	83	83	83	0	0	0
SILVA (only NR);Archaea;Halobacterota;Halobacteria;Halobacterales;Haloferacaceae;Halogeometricum;	82.8	82.8	82.8	86.2	82.8	86.7	86.7	86.7	90	86.7	0	0	0	0	0	0	91.7	91.7	91.7	91.7	91.7	94.6	94.6	94.6	94.6	94.6	94.6	83.8	83.8	83.8	83.8	83.8	83.8	83.8	0	0	0
SILVA (only NR);Archaea;Halobacterota;Halobacteria;Halobacterales;Haloferacaceae;Halogranum;	92.9	92.9	92.9	92.9	92.9	100	100	100	100	100	0	0	0	0	0	0	93.8	93.8	93.8	93.8	93.8	100	100	100	100	100	100	100	100	100	100	100	100	100	0	0	0
SILVA (only NR);Archaea;Halobacterota;Halobacteria;Halobacterales;Haloferacaceae;Halohasta;	90	90	90	90	90	85.7	85.7	85.7	85.7	85.7	0	0	0	0	0	0	100	100	100	100	100	94.1	94.1	94.1	94.1	94.1	94.1	82.4	82.4	82.4	82.4	82.4	82.4	82.4	0	0	0
SILVA (only NR);Archaea;Halobacterota;Halobacteria;Halobacterales;Haloferacaceae;Halolamina;	97.4	97.4	97.4	97.4	97.4	95.7	95.7	95.7	97.8	95.7	0	0	0	0	0	0	98.4	98.4	98.4	98.4	98.4	96.9	96.9	96.9	96.9	96.9	96.9	93.8	93.8	93.8	93.8	93.8	93.8	93.8	0	0	0
SILVA (only NR);Archaea;Halobacterota;Halobacteria;Halobacterales;Haloferacaceae;Halonotius;	97.6	97.6	97.6	97.6	97.6	98.8	98.8	98.8	98.8	98.8	0	0	0	0	0	0	95.7	95.7	95.7	95.7	95.7	94.8	94.8	94.8	94.8	94.8	94.8	92.8	92.8	92.8	92.8	92.8	93.8	93.8	0	0	0
SILVA (only NR);Archaea;Halobacterota;Halobacteria;Halobacterales;Haloferacaceae;Haloparvum;	90.3	90.3	90.3	90.3	90.3	97.1	97.1	97.1	97.1	97.1	0	0	0	0	0	0	94.3	94.3	94.3	94.3	94.3	94.7	94.7	94.7	94.7	94.7	94.7	89.5	89.5	89.5	89.5	89.5	89.5	89.5	0	0	0
SILVA (only NR);Archaea;Halobacterota;Halobacteria;Halobacterales;Haloferacaceae;Halopelagius;	100	100	100	100	100	100	100	100	100	100	0	0	0	0	0	0	100	100	100	100	100	100	100	100	100	100	100	100	100	100	100	100	100	100	0	0	0
SILVA (only NR);Archaea;Halobacterota;Halobacteria;Halobacterales;Haloferacaceae;Halopenitus;	85.7	85.7	85.7	85.7	85.7	100	100	100	100	100	0	0	0	0	0	0	85.7	85.7	85.7	85.7	85.7	100	100	100	100	100	100	100	100	100	100	100	100	100	0	0	0
SILVA (only NR);Archaea;Halobacterota;Halobacteria;Halobacterales;Haloferacaceae;Halopiger;	100	100	100	100	100	95.8	95.8	95.8	95.8	95.8	0	0	0	0	0	0	95.7	95.7	95.7	95.7	95.7	92	92	92	92	92	92	96	96	96	96	96	96	96	0	0	0
SILVA (only NR);Archaea;Halobacterota;Halobacteria;Halobacterales;Haloferacaceae;Haloplanus;	92.9	92.9	92.9	92.9	92.9	88.9	88.9	88.9	91.7	91.7	0	0	0	0	0	0	97.2	97.2	97.2	97.2	97.2	95.5	95.5	95.5	95.5	95.5	95.5	93.2	93.2	93.2	93.2	93.2	93.2	93.2	0	0	0
SILVA (only NR);Archaea;Halobacterota;Halobacteria;Halobacterales;Haloferacaceae;Haloquadratum;	94	94	94	94	94	100	100	100	100	100	0	0	0	0	0	0	88.6	88.6	88.6	88.6	88.6	91.4	91.4	91.4	91.4	91.4	91.4	87.1	87.1	87.1	87.1	87.1	87.1	87.1	0	0	0
SILVA (only NR);Archaea;Halobacterota;Halobacteria;Halobacterales;Haloferacaceae;Halorubellus;	100	100	100	100	100	100	100	100	100	100	0	0	0	0	0	0	93.8	93.8	93.8	93.8	93.8	93.8	93.8	93.8	93.8	93.8	93.8	93.8	93.8	93.8	93.8	93.8	93.8	93.8	0	0	0
SILVA (only NR);Archaea;Halobacterota;Halobacteria;Halobacterales;Haloferacaceae;Halorubrum;	90.8	90.8	90.8	90.8	90.8	93.8	94.2	93.8	94.2	93.8	0	0	0	0	0.3	0	90.6	90.6	90.9	90.6	90.6	92.1	92.1	92.1	92.4	92.1	92.4	90.1	90.4	90.4	90.1	90.6	90.6	90.4	0	0	0
SILVA (only NR);Archaea;Halobacterota;Halobacteria;Halobacterales;Haloferacaceae;Halorussus;	100	100	100	100	100	100	100	100	100	100	0	0	0	0	0	0	93.8	93.8	93.8	93.8	93.8	93.9	93.9	93.9	93.9	93.9	93.9	97	97	97	97	100	97	97	0	0	0
SILVA (only NR);Archaea;Halobacterota;Halobacteria;Halobacterales;Haloferacaceae;Halostagnicola;	87.5	87.5	87.5	87.5	87.5	87.5	87.5	87.5	87.5	87.5	0	0	0	0	0	0	100	100	100	100	100	100	100	100	100	100	100	94.1	94.1	94.1	94.1	94.1	94.1	94.1	0	0	0
SILVA (only NR);Archaea;Halobacterota;Halobacteria;Halobacterales;Haloferacaceae;Haloterrigena;	95.7	95.7	95.7	95.7	95.7	95.7	97.4	95.7	95.7	95.7	0	0	0	0	0	0	95.9	95.9	95.9	95.9	95.9	93.5	93.5	93.5	93.5	93.5	93.5	93.5	93.5	93.5	93.5	93.5	93.5	93.5	0	0	0
SILVA (only NR);Archaea;Halobacterota;Halobacteria;Halobacterales;Haloferacaceae;Halovarius;	100	100	100	100	100	100	100	100	100	100	0	0	0	0	0	0	100	100	100	100	100	100	100	100	100	100	100	100	100	100	100	100	100	100	0	0	0
SILVA (only NR);Archaea;Halobacterota;Halobacteria;Halobacterales;Haloferacaceae;Halovenus;	95	95	95	95	95	95	95	95	95	95	0	0	0	0	0	0	86.4	86.4	86.4	86.4	86.4	90.9	90.9	90.9	90.9	90.9	90.9	95.5	95.5	95.5	95.5	95.5	95.5	95.5	0	0	0
SILVA (only NR);Archaea;Halobacterota;Halobacteria;Halobacterales;Haloferacaceae;Halovivax;	100	100	100	100	100	100	100	100	100	100	0	0	0	0	0	0	100	100	100	100	100	94.7	94.7	94.7	94.7	94.7	94.7	94.7	94.7	94.7	94.7	94.7	94.7	94.7	0	0	0
SILVA (only NR);Archaea;Halobacterota;Halobacteria;Halobacterales;Haloferacaceae;Natrialba;	80	80	80	80	80	80.4	82.6	80.4	80.4	80.4	0	0	0	0	0	0	95.7	95.7	95.7	95.7	95.7	91.5	91.5	91.5	91.5	91.5	91.5	87.2	87.2	87.2	89.4	87.2	87.2	87.2	0	0	0
SILVA (only NR);Archaea;Halobacterota;Halobacteria;Halobacterales;Haloferacaceae;Natribaculum;	100	100	100	100	100	100	100	100	100	100	0	0	0	0	0	0	100	100	100	100	100	50	50	50	50	50	50	50	50	50	50	50	50	50	0	0	0
SILVA (only NR);Archaea;Halobacterota;Halobacteria;Halobacterales;Haloferacaceae;Natrinema;	81.5	81.5	81.5	81.5	81.5	75	75	75	75	75	0	0	0	0	0	0	85.7	85.7	85.7	85.7	85.7	79.3	79.3	79.3	79.3	79.3	79.3	89.7	89.7	89.7	89.7	89.7	89.7	89.7	0	0	0
SILVA (only NR);Archaea;Halobacterota;Halobacteria;Halobacterales;Haloferacaceae;Natronoarchaeum;	95.7	95.7	95.7	95.7	95.7	95.7	95.7	95.7	95.7	95.7	0	0	0	0	0	0	76.9	76.9	76.9	76.9	76.9	73.1	73.1	73.1	73.1	73.1	73.1	96.2	96.2	96.2	96.2	96.2	96.2	96.2	0	0	0
SILVA (only NR);Archaea;Halobacterota;Halobacteria;Halobacterales;Haloferacaceae;Natronobacterium;	100	100	100	100	100	100	100	100	100	100	0	0	0	0	0	0	100	100	100	100	100	100	100	100	100	100	100	88.9	88.9	88.9	88.9	88.9	88.9	88.9	0	0	0
SILVA (only NR);Archaea;Halobacterota;Halobacteria;Halobacterales;Haloferacaceae;Natronococcus;	90.6	90.6	90.6	90.6	90.6	90.9	90.9	90.9	90.9	90.9	0	0	2.7	2.7	2.7	2.7	89.2	89.2	89.2	89.2	89.2	84.2	84.2	84.2	84.2	84.2	84.2	81.6	81.6	81.6	81.6	81.6	81.6	84.2	0	0	0
SILVA (only NR);Archaea;Halobacterota;Halobacteria;Halobacterales;Haloferacaceae;Natronolimnobius;	100	100	100	100	100	100	100	100	100	100	0	0	0	0	0	0	100	100	100	100	100	81.8	81.8	81.8	81.8	81.8	81.8	81.8	81.8	81.8	81.8	81.8	81.8	81.8	0	0	0
SILVA (only NR);Archaea;Halobacterota;Halobacteria;Halobacterales;Haloferacaceae;Natronorubrum;	80.6	80.6	80.6	80.6	80.6	83.3	83.3	83.3	83.3	83.3	0	0	0	0	0	0	93	93	93	93	93	95.3	95.3	95.3	95.3	95.3	95.3	97.7	97.7	97.7	97.7	97.7	97.7	97.7	0	0	0
SILVA (only NR);Archaea;Halobacterota;Halobacteria;Halobacterales;Haloferacaceae;Salinarchaeum;	85.7	85.7	85.7	85.7	85.7	93.3	93.3	93.3	93.3	93.3	0	0	0	0	0	0	75	75	75	75	75	82.4	82.4	82.4	82.4	82.4	82.4	94.1	94.1	94.1	94.1	94.1	94.1	94.1	0	0	0
SILVA (only NR);Archaea;Halobacterota;Halobacteria;Halobacterales;Haloferacaceae;Salinigranum;	100	100	100	100	100	100	100	100	100	100	0	0	0	0	0	0	100	100	100	100	100	100	100	100	100	100	100	94.7	94.7	94.7	94.7	94.7	94.7	94.7	0	0	0
SILVA (only NR);Archaea;Halobacterota;Halobacteria;Halobacterales;Haloferacaceae;Saliphagus;	100	100	100	100	100	100	100	100	100	100	0	0	0	0	0	0	80	80	80	80	80	80	80	80	80	80	80	100	100	100	100	100	100	100	0	0	0
SILVA (only NR);Archaea;Halobacterota;Halobacteria;Halobacterales;Haloferacaceae;uncultured;	91.3	92.8	91.3	92.8	91.3	93	94.4	93	94.4	93	0	0	0	0	0	0	93	93	93	93	93	92.1	92.1	92.1	92.1	92.1	92.1	86.8	86.8	86.8	86.8	86.8	87.7	87.7	0	0	0
SILVA (only NR);Archaea;Halobacterota;Halobacteria;Halobacterales;Halomicrobiaceae;	93.2	93.5	93.5	93.7	93.7	93.5	93.9	93.7	93.9	93.9	0	0	0	0	0	0	94.9	94.9	95.1	94.9	94.9	95.1	95.3	95.1	95.1	95.1	95.1	94.3	94.3	94.3	94.3	94.5	94.3	94.3	0	0	0
SILVA (only NR);Archaea;Halobacterota;Halobacteria;Halobacterales;Halomicrobiaceae;Candidatus Halobonum;	100	100	100	100	100	100	100	100	100	100	0	0	0	0	0	0	94.7	94.7	94.7	94.7	94.7	94.7	94.7	94.7	94.7	94.7	94.7	89.5	89.5	89.5	89.5	94.7	89.5	89.5	0	0	0
SILVA (only NR);Archaea;Halobacterota;Halobacteria;Halobacterales;Halomicrobiaceae;Halapricum;	93.3	93.3	93.3	93.3	93.3	97	97	97	97	97	0	0	0	0	0	0	93.6	93.6	93.6	93.6	93.6	92	92	92	92	92	92	92	92	92	92	92	92	92	0	0	0
SILVA (only NR);Archaea;Halobacterota;Halobacteria;Halobacterales;Halomicrobiaceae;Haloarcula;	91.2	91.7	91.7	91.7	91.7	92.2	92.6	92.6	92.6	92.6	0	0	0	0	0	0	96.1	96.1	96.1	96.1	96.1	97.2	97.2	97.2	97.2	97.2	97.2	94.3	94.3	94.3	94.3	94.3	94.3	94.3	0	0	0
SILVA (only NR);Archaea;Halobacterota;Halobacteria;Halobacterales;Halomicrobiaceae;Halomarina;	100	100	100	100	100	100	100	100	100	100	0	0	0	0	0	0	100	100	100	100	100	95.2	95.2	95.2	95.2	95.2	95.2	95.2	95.2	95.2	95.2	95.2	95.2	95.2	0	0	0
SILVA (only NR);Archaea;Halobacterota;Halobacteria;Halobacterales;Halomicrobiaceae;Halomicroarcula;	100	100	100	100	100	97.1	97.1	97.1	97.1	97.1	0	0	0	0	0	0	91.2	91.2	91.2	91.2	91.2	92.5	92.5	92.5	92.5	92.5	92.5	97.5	97.5	97.5	97.5	97.5	97.5	97.5	0	0	0
SILVA (only NR);Archaea;Halobacterota;Halobacteria;Halobacterales;Halomicrobiaceae;Halomicrobium;	100	100	100	100	100	92.5	95	92.5	92.5	92.5	0	0	0	0	0	0	93.3	93.3	93.3	93.3	93.3	93.5	93.5	93.5	93.5	93.5	93.5	91.9	91.9	91.9	91.9	91.9	91.9	91.9	0	0	0
SILVA (only NR);Archaea;Halobacterota;Halobacteria;Halobacterales;Halomicrobiaceae;Halorhabdus;	100	100	100	100	100	94.7	94.7	94.7	94.7	94.7	0	0	0	0	0	0	90	90	90	90	90	90	90	90	90	90	90	100	100	100	100	100	100	100	0	0	0
SILVA (only NR);Archaea;Halobacterota;Halobacteria;Halobacterales;Halomicrobiaceae;Halorientalis;	100	100	100	100	100	100	100	100	100	100	0	0	0	0	0	0	100	100	100	100	100	100	100	100	100	100	100	100	100	100	100	100	100	100	0	0	0
SILVA (only NR);Archaea;Halobacterota;Halobacteria;Halobacterales;Halomicrobiaceae;Halosiccatus;	100	100	100	100	100	100	100	100	100	100	0	0	0	0	0	0	100	100	100	100	100	100	100	100	100	100	100	100	100	100	100	100	100	100	0	0	0
SILVA (only NR);Archaea;Halobacterota;Halobacteria;Halobacterales;Halomicrobiaceae;Halosimplex;	84.4	84.4	84.4	87.5	87.5	87.5	87.5	87.5	90.6	90.6	0	0	0	0	0	0	92.1	92.1	92.1	92.1	92.1	97.4	100	97.4	97.4	97.4	97.4	97.4	97.4	97.4	97.4	97.4	97.4	97.4	0	0	0
SILVA (only NR);Archaea;Halobacterota;Halobacteria;Halobacterales;Halomicrobiaceae;Natronomonas;	87.2	87.2	87.2	87.2	87.2	90.9	90.9	90.9	90.9	90.9	0	0	0	0	0	0	93.2	93.2	94.6	93.2	93.2	96.2	96.2	96.2	96.2	96.2	96.2	94.9	94.9	94.9	94.9	94.9	94.9	94.9	0	0	0
SILVA (only NR);Archaea;Halobacterota;Halobacteria;Halobacterales;Halomicrobiaceae;Salinirubrum;	100	100	100	100	100	100	100	100	100	100	0	0	0	0	0	0	100	100	100	100	100	100	100	100	100	100	100	100	100	100	100	100	100	100	0	0	0
SILVA (only NR);Archaea;Halobacterota;Halobacteria;Halobacterales;Halomicrobiaceae;uncultured;	100	100	100	100	100	100	100	100	100	100	0	0	0	0	0	0	96.8	96.8	96.8	96.8	96.8	92.2	92.2	92.2	92.2	92.2	92.2	92.2	92.2	92.2	92.2	92.2	92.2	92.2	0	0	0
SILVA (only NR);Archaea;Halobacterota;Halobacteria;Halobacterales;J07HX5;	100	100	100	100	100	100	100	100	100	100	0	0	0	0	0	0	66.7	66.7	66.7	66.7	66.7	66.7	66.7	66.7	66.7	66.7	66.7	100	100	100	100	100	100	100	0	0	0
SILVA (only NR);Archaea;Halobacterota;Halobacteria;Halobacterales;uncultured;	88.9	88.9	88.9	88.9	88.9	89.1	89.1	89.1	89.1	89.1	0	0	0	0	0	0	100	100	100	100	100	100	100	100	100	100	100	98.7	98.7	98.7	98.7	98.7	98.7	98.7	0	0	0
SILVA (only NR);Archaea;Halobacterota;Methanocellia;	72.7	72.7	72.7	72.7	72.7	80	80	80	80	80	0	0	0	0	0	0	85.7	85.7	85.7	85.7	85.7	89.1	89.1	89.1	89.1	89.1	89.1	73.3	79.2	73.3	73.3	73.3	75.2	75.2	0	0	0
SILVA (only NR);Archaea;Halobacterota;Methanocellia;Methanocellales;	72.7	72.7	72.7	72.7	72.7	80	80	80	80	80	0	0	0	0	0	0	85.7	85.7	85.7	85.7	85.7	89.1	89.1	89.1	89.1	89.1	89.1	73.3	79.2	73.3	73.3	73.3	75.2	75.2	0	0	0
SILVA (only NR);Archaea;Halobacterota;Methanocellia;Methanocellales;Methanocellaceae;	69.7	69.7	69.7	69.7	69.7	78.3	78.3	78.3	78.3	78.3	0	0	0	0	0	0	83.8	83.8	83.8	83.8	83.8	89.2	89.2	89.2	89.2	89.2	89.2	79.5	79.5	79.5	79.5	79.5	81.9	81.9	0	0	0
SILVA (only NR);Archaea;Halobacterota;Methanocellia;Methanocellales;Methanocellaceae;Methanocella;	70.3	70.3	70.3	70.3	70.3	76.9	76.9	76.9	76.9	76.9	0	0	0	0	0	0	87.2	87.2	87.2	87.2	87.2	85.7	85.7	85.7	85.7	85.7	85.7	73.5	73.5	73.5	73.5	73.5	77.6	77.6	0	0	0
SILVA (only NR);Archaea;Halobacterota;Methanocellia;Methanocellales;Methanocellaceae;Rice Cluster I;	69	69	69	69	69	80	80	80	80	80	0	0	0	0	0	0	78.1	78.1	78.1	78.1	78.1	93.9	93.9	93.9	93.9	93.9	93.9	87.9	87.9	87.9	87.9	87.9	87.9	87.9	0	0	0
SILVA (only NR);Archaea;Halobacterota;Methanocellia;Methanocellales;uncultured;	90.9	90.9	90.9	90.9	90.9	90.9	90.9	90.9	90.9	90.9	0	0	0	0	0	0	94.4	94.4	94.4	94.4	94.4	88.9	88.9	88.9	88.9	88.9	88.9	44.4	77.8	44.4	44.4	44.4	44.4	44.4	0	0	0
SILVA (only NR);Archaea;Halobacterota;Methanomicrobia;	83.7	84.1	84.4	83.7	84.1	90.3	90.8	90.9	90.5	90.5	0	0	0.1	0.1	0.1	0.1	86.4	86.4	86.5	86.5	86.4	89.4	89.5	89.4	89.5	89.4	89.4	85.6	85.8	85.6	85.7	86.1	86.1	86.1	0	0	0
SILVA (only NR);Archaea;Halobacterota;Methanomicrobia;Methanomicrobiales;	83.7	84.1	84.4	83.7	84.1	90.3	90.8	90.9	90.5	90.5	0	0	0.1	0.1	0.1	0.1	86.4	86.4	86.5	86.5	86.4	89.4	89.5	89.4	89.5	89.4	89.4	85.6	85.8	85.6	85.7	86.1	86.1	86.1	0	0	0
SILVA (only NR);Archaea;Halobacterota;Methanomicrobia;Methanomicrobiales;Methanocorpusculaceae;	89.2	89.2	89.2	89.2	90.8	94.1	94.1	94.1	94.1	94.1	0	0	0	0	0	0	89.5	89.5	89.5	90.8	89.5	92.2	93.5	92.2	92.2	92.2	92.2	83.1	83.1	83.1	83.1	83.1	84.4	84.4	0	0	0
SILVA (only NR);Archaea;Halobacterota;Methanomicrobia;Methanomicrobiales;Methanocorpusculaceae;Methanocalculus;	80.6	80.6	80.6	80.6	83.9	90.3	90.3	90.3	90.3	90.3	0	0	0	0	0	0	85.3	85.3	85.3	85.3	85.3	97.1	100	97.1	97.1	97.1	97.1	88.2	88.2	88.2	88.2	88.2	88.2	88.2	0	0	0
SILVA (only NR);Archaea;Halobacterota;Methanomicrobia;Methanomicrobiales;Methanocorpusculaceae;Methanocorpusculum;	97.1	97.1	97.1	97.1	97.1	97.3	97.3	97.3	97.3	97.3	0	0	0	0	0	0	92.9	92.9	92.9	95.2	92.9	88.4	88.4	88.4	88.4	88.4	88.4	79.1	79.1	79.1	79.1	79.1	81.4	81.4	0	0	0
SILVA (only NR);Archaea;Halobacterota;Methanomicrobia;Methanomicrobiales;Methanomicrobiaceae;	85.4	85.4	85.8	85.4	85.8	89.5	89.5	89.9	90.2	89.9	0	0	0.3	0.3	0.3	0.3	87.3	87.3	87.3	87.3	87.3	90.1	90.1	90.1	90.1	90.1	90.1	86.3	86.6	86.3	86.6	86.3	86.8	86.8	0	0	0
SILVA (only NR);Archaea;Halobacterota;Methanomicrobia;Methanomicrobiales;Methanomicrobiaceae;Methanoculleus;	85.5	85.5	86.2	85.5	86.2	89.6	89.6	90.2	90.2	90.2	0	0	0.5	0.5	0.5	0.5	87	87	87	87	87	91.1	91.1	91.1	91.1	91.1	91.1	86.1	86.6	86.1	86.1	86.1	87.1	87.1	0	0	0
SILVA (only NR);Archaea;Halobacterota;Methanomicrobia;Methanomicrobiales;Methanomicrobiaceae;Methanofollis;	80	80	80	80	80	85	85	85	85	85	0	0	0	0	0	0	90.9	90.9	90.9	90.9	90.9	90.9	90.9	90.9	90.9	90.9	90.9	95.5	95.5	95.5	95.5	95.5	95.5	95.5	0	0	0
SILVA (only NR);Archaea;Halobacterota;Methanomicrobia;Methanomicrobiales;Methanomicrobiaceae;Methanogenium;	96.3	96.3	96.3	96.3	96.3	92.6	92.6	92.6	92.6	92.6	0	0	0	0	0	0	96.9	96.9	96.9	96.9	96.9	96.9	96.9	96.9	96.9	96.9	96.9	90.6	90.6	90.6	90.6	90.6	90.6	90.6	0	0	0
SILVA (only NR);Archaea;Halobacterota;Methanomicrobia;Methanomicrobiales;Methanomicrobiaceae;Methanolacinia;	83.3	83.3	83.3	83.3	83.3	66.7	66.7	66.7	66.7	66.7	0	0	0	0	0	0	66.7	66.7	66.7	66.7	66.7	83.3	83.3	83.3	83.3	83.3	83.3	100	100	100	100	100	100	100	0	0	0
SILVA (only NR);Archaea;Halobacterota;Methanomicrobia;Methanomicrobiales;Methanomicrobiaceae;Methanomicrobium;	66.7	66.7	66.7	66.7	66.7	83.9	83.9	83.9	83.9	83.9	0	0	0	0	0	0	73.7	73.7	73.7	73.7	73.7	79.5	79.5	79.5	79.5	79.5	79.5	76.9	76.9	76.9	79.5	76.9	76.9	76.9	0	0	0
SILVA (only NR);Archaea;Halobacterota;Methanomicrobia;Methanomicrobiales;Methanomicrobiaceae;Methanoplanus;	100	100	100	100	100	100	100	100	100	100	0	0	0	0	0	0	100	100	100	100	100	100	100	100	100	100	100	100	100	100	100	100	100	100	0	0	0
SILVA (only NR);Archaea;Halobacterota;Methanomicrobia;Methanomicrobiales;Methanomicrobiaceae;SDB;	100	100	100	100	100	100	100	100	100	100	0	0	0	0	0	0	100	100	100	100	100	100	100	100	100	100	100	100	100	100	100	100	100	100	0	0	0
SILVA (only NR);Archaea;Halobacterota;Methanomicrobia;Methanomicrobiales;Methanomicrobiaceae;uncultured;	93.1	93.1	93.1	93.1	93.1	94.9	94.9	94.9	97.4	94.9	0	0	0	0	0	0	90.9	90.9	90.9	90.9	90.9	88.7	88.7	88.7	88.7	88.7	88.7	83	83	83	83	83	83	83	0	0	0
SILVA (only NR);Archaea;Halobacterota;Methanomicrobia;Methanomicrobiales;Methanoregulaceae;	80.3	81.2	81.2	80.3	80.3	88.8	89.6	89.6	88.8	88.8	0	0	0	0	0	0	84.8	84.8	84.8	84.8	84.8	86.8	86.8	86.8	87.1	86.8	86.8	84	84.3	84	84	85	84.3	84.3	0	0	0
SILVA (only NR);Archaea;Halobacterota;Methanomicrobia;Methanomicrobiales;Methanoregulaceae;Methanolinea;	78.8	81.2	81.2	78.8	78.8	85.1	87.2	87.2	85.1	85.1	0	0	0	0	0	0	93.3	93.3	93.3	93.3	93.3	93.8	93.8	93.8	94.8	93.8	93.8	87.6	87.6	87.6	87.6	88.7	87.6	87.6	0	0	0
SILVA (only NR);Archaea;Halobacterota;Methanomicrobia;Methanomicrobiales;Methanoregulaceae;Methanoregula;	80.7	80.7	80.7	80.7	80.7	90.6	90.6	90.6	90.6	90.6	0	0	0	0	0	0	79.5	79.5	79.5	79.5	79.5	82.8	82.8	82.8	82.8	82.8	82.8	81.7	82.3	81.7	81.7	82.8	82.3	82.3	0	0	0
SILVA (only NR);Archaea;Halobacterota;Methanomicrobia;Methanomicrobiales;Methanoregulaceae;Methanosphaerula;	100	100	100	100	100	100	100	100	100	100	0	0	0	0	0	0	100	100	100	100	100	100	100	100	100	100	100	100	100	100	100	100	100	100	0	0	0
SILVA (only NR);Archaea;Halobacterota;Methanomicrobia;Methanomicrobiales;Methanospirillaceae;	86.1	87.1	88.1	86.1	87.1	94.6	95.5	96.4	94.6	95.5	0	0	0	0	0	0	87.6	87.6	87.6	87.6	87.6	91.2	91.2	91.2	91.2	91.2	91.2	90.3	90.3	90.3	90.3	90.3	90.3	90.3	0	0	0
SILVA (only NR);Archaea;Halobacterota;Methanomicrobia;Methanomicrobiales;Methanospirillaceae;Methanospirillum;	86.1	87.1	88.1	86.1	87.1	94.6	95.5	96.4	94.6	95.5	0	0	0	0	0	0	87.6	87.6	87.6	87.6	87.6	91.2	91.2	91.2	91.2	91.2	91.2	90.3	90.3	90.3	90.3	90.3	90.3	90.3	0	0	0
SILVA (only NR);Archaea;Halobacterota;Methanomicrobia;Methanomicrobiales;Rice Cluster II;	71.4	71.4	71.4	71.4	71.4	83.3	88.9	83.3	83.3	83.3	0	0	0	0	0	0	85.7	85.7	85.7	85.7	85.7	92.9	92.9	92.9	92.9	92.9	92.9	78.6	78.6	78.6	78.6	85.7	78.6	78.6	0	0	0
SILVA (only NR);Archaea;Halobacterota;Methanomicrobia;Methanomicrobiales;uncultured;	76.5	76.5	76.5	76.5	76.5	89.5	89.5	89.5	89.5	89.5	0	0	0	0	0	0	77.8	77.8	77.8	77.8	77.8	94.7	94.7	94.7	94.7	94.7	94.7	84.2	84.2	84.2	84.2	84.2	84.2	84.2	0	0	0
SILVA (only NR);Archaea;Halobacterota;Methanonatronarchaeia;	93.3	93.3	93.3	93.3	93.3	93.3	93.3	93.3	93.3	93.3	0	0	0	0	0	0	93.3	93.3	93.3	93.3	93.3	86.7	86.7	86.7	86.7	86.7	86.7	93.3	93.3	93.3	93.3	93.3	93.3	93.3	0	0	0
SILVA (only NR);Archaea;Halobacterota;Methanonatronarchaeia;Methanonatronaechaeales;	93.3	93.3	93.3	93.3	93.3	93.3	93.3	93.3	93.3	93.3	0	0	0	0	0	0	93.3	93.3	93.3	93.3	93.3	86.7	86.7	86.7	86.7	86.7	86.7	93.3	93.3	93.3	93.3	93.3	93.3	93.3	0	0	0
SILVA (only NR);Archaea;Halobacterota;Methanonatronarchaeia;Methanonatronaechaeales;Methanonatronarchaeaceae;	93.3	93.3	93.3	93.3	93.3	93.3	93.3	93.3	93.3	93.3	0	0	0	0	0	0	93.3	93.3	93.3	93.3	93.3	86.7	86.7	86.7	86.7	86.7	86.7	93.3	93.3	93.3	93.3	93.3	93.3	93.3	0	0	0
SILVA (only NR);Archaea;Halobacterota;Methanosarcinia;	76.9	77.2	77.1	81.7	81.6	80.6	81	80.8	86.6	86.1	0	0	0	0	0	0	86.2	86.2	86.4	86.5	86.2	87.6	87.7	87.6	87.6	87.6	87.6	84.3	84.4	84.4	84.4	84.9	84.4	84.4	0	0	0
SILVA (only NR);Archaea;Halobacterota;Methanosarcinia;Methanosarciniales;	76.9	77.2	77.1	81.7	81.6	80.6	81	80.8	86.6	86.1	0	0	0	0	0	0	86.2	86.2	86.4	86.5	86.2	87.6	87.7	87.6	87.6	87.6	87.6	84.3	84.4	84.4	84.4	84.9	84.4	84.4	0	0	0
SILVA (only NR);Archaea;Halobacterota;Methanosarcinia;Methanosarciniales;ANME-2a-2b;	77.4	77.4	77.4	81	81	82.1	82.1	82.1	91.6	91.6	0	0	0	0	0	0	83	83	83	83	83	85.5	85.5	85.5	85.5	85.5	85.5	84.5	84.5	84.5	84.5	85.5	84.5	84.5	0	0	0
SILVA (only NR);Archaea;Halobacterota;Methanosarcinia;Methanosarciniales;ANME-2a-2b;ANME-2b;	75	75	75	75	75	90	90	90	90	90	0	0	0	0	0	0	88.9	88.9	88.9	88.9	88.9	90.9	90.9	90.9	90.9	90.9	90.9	72.7	72.7	72.7	72.7	72.7	72.7	72.7	0	0	0
SILVA (only NR);Archaea;Halobacterota;Methanosarcinia;Methanosarciniales;ANME-2c;	3.8	3.8	3.8	92.3	94.2	7.4	7.4	7.4	86.8	88.2	0	0	0	0	0	0	81.4	81.4	81.4	81.4	81.4	76.5	76.5	76.5	76.5	76.5	76.5	81.2	81.2	81.2	81.2	81.2	81.2	81.2	0	0	0
SILVA (only NR);Archaea;Halobacterota;Methanosarcinia;Methanosarciniales;Methanoperedenaceae;	95.6	95.6	95.6	95.6	95.6	94.2	94.2	94.2	94.2	94.2	0	0	0	0	0	0	94.8	94.8	96.6	95.7	94.8	94	94	94	94	94	94	92.3	92.3	92.3	92.3	93.2	93.2	93.2	0	0	0
SILVA (only NR);Archaea;Halobacterota;Methanosarcinia;Methanosarciniales;Methanoperedenaceae;Candidatus Methanoperedens;	95.5	95.5	95.5	95.5	95.5	93.3	93.3	93.3	93.3	93.3	0	0	0	0	0	0	96.5	96.5	96.5	97.7	96.5	95.4	95.4	95.4	95.4	95.4	95.4	93.1	93.1	93.1	93.1	94.3	93.1	93.1	0	0	0
SILVA (only NR);Archaea;Halobacterota;Methanosarcinia;Methanosarciniales;Methanosaetaceae;	79.2	79.9	79.6	79.4	79.2	84.4	85	84.8	85	84.4	0	0	0	0	0	0	86.7	86.7	86.7	86.9	86.7	87.5	87.7	87.5	87.5	87.5	87.5	83.2	83.2	83.2	83.2	83.6	83.2	83.2	0	0	0
SILVA (only NR);Archaea;Halobacterota;Methanosarcinia;Methanosarciniales;Methanosaetaceae;Methanosaeta;	79.2	79.9	79.6	79.4	79.2	84.4	85	84.8	85	84.4	0	0	0	0	0	0	86.7	86.7	86.7	86.9	86.7	87.5	87.7	87.5	87.5	87.5	87.5	83.2	83.2	83.2	83.2	83.6	83.2	83.2	0	0	0
SILVA (only NR);Archaea;Halobacterota;Methanosarcinia;Methanosarciniales;Methanosarcinaceae;	79.3	79.3	79.3	79.8	79.5	84.7	84.9	84.7	85.7	84.9	0	0	0	0	0	0	84.7	84.7	84.7	84.9	84.7	88.4	88.6	88.4	88.6	88.4	88.4	83.7	83.9	83.9	83.9	84.4	83.7	83.7	0	0	0
SILVA (only NR);Archaea;Halobacterota;Methanosarcinia;Methanosarciniales;Methanosarcinaceae;ANME-3;	84.6	84.6	84.6	87.2	87.2	82.5	82.5	82.5	85	85	0	0	0	0	0	0	91.1	91.1	91.1	91.1	91.1	91.3	91.3	91.3	91.3	91.3	91.3	87	87	87	87	87	87	87	0	0	0
SILVA (only NR);Archaea;Halobacterota;Methanosarcinia;Methanosarciniales;Methanosarcinaceae;Methanimicrococcus;	9.7	9.7	9.7	9.7	9.7	9.1	9.1	9.1	9.1	9.1	0	0	0	0	0	0	78.1	78.1	78.1	81.3	78.1	94.1	94.1	94.1	94.1	94.1	94.1	88.2	88.2	88.2	88.2	88.2	88.2	88.2	0	0	0
SILVA (only NR);Archaea;Halobacterota;Methanosarcinia;Methanosarciniales;Methanosarcinaceae;Methanococcoides;	88.1	88.1	88.1	88.1	88.1	97.6	97.6	97.6	97.6	97.6	0	0	0	0	0	0	77.8	77.8	77.8	77.8	77.8	84.4	84.4	84.4	84.4	84.4	84.4	82.2	82.2	82.2	82.2	82.2	82.2	82.2	0	0	0
SILVA (only NR);Archaea;Halobacterota;Methanosarcinia;Methanosarciniales;Methanosarcinaceae;Methanohalobium;	100	100	100	100	100	100	100	100	100	100	0	0	0	0	0	0	100	100	100	100	100	100	100	100	100	100	100	100	100	100	100	100	100	100	0	0	0
SILVA (only NR);Archaea;Halobacterota;Methanosarcinia;Methanosarciniales;Methanosarcinaceae;Methanohalophilus;	100	100	100	100	100	88.9	88.9	88.9	91.7	88.9	0	0	0	0	0	0	88.9	88.9	88.9	88.9	88.9	87.2	87.2	87.2	87.2	87.2	87.2	89.7	89.7	89.7	89.7	89.7	89.7	89.7	0	0	0
SILVA (only NR);Archaea;Halobacterota;Methanosarcinia;Methanosarciniales;Methanosarcinaceae;Methanolobus;	74	74	74	76	74	88	88	88	90	88	0	0	0	0	0	0	83.3	83.3	83.3	83.3	83.3	87.9	87.9	87.9	87.9	87.9	87.9	83.3	83.3	83.3	83.3	83.3	83.3	83.3	0	0	0
SILVA (only NR);Archaea;Halobacterota;Methanosarcinia;Methanosarciniales;Methanosarcinaceae;Methanomethylovorans;	90	90	90	90	90	95.2	95.2	95.2	95.2	95.2	0	0	0	0	0	0	87.5	87.5	87.5	87.5	87.5	85.7	85.7	85.7	85.7	85.7	85.7	85.7	85.7	85.7	85.7	87.8	85.7	85.7	0	0	0
SILVA (only NR);Archaea;Halobacterota;Methanosarcinia;Methanosarciniales;Methanosarcinaceae;Methanosalsum;	100	100	100	100	100	100	100	100	100	100	0	0	0	0	0	0	100	100	100	100	100	100	100	100	100	100	100	100	100	100	100	100	100	100	0	0	0
SILVA (only NR);Archaea;Halobacterota;Methanosarcinia;Methanosarciniales;Methanosarcinaceae;Methanosarcina;	83.1	83.1	83.1	83.1	83.1	91.5	92	91.5	92	91.5	0	0	0	0	0	0	83.8	83.8	83.8	83.8	83.8	88.4	88.8	88.4	88.8	88.4	88.4	81.3	81.7	81.7	81.7	82.6	81.3	81.3	0	0	0
SILVA (only NR);Archaea;Halobacterota;Methanosarcinia;Methanosarciniales;Methanosarcinaceae;uncultured;	88.9	88.9	88.9	88.9	88.9	72.7	72.7	72.7	81.8	72.7	0	0	0	0	0	0	93.8	93.8	93.8	93.8	93.8	88.9	88.9	88.9	88.9	88.9	88.9	77.8	77.8	77.8	77.8	77.8	77.8	77.8	0	0	0
SILVA (only NR);Archaea;Halobacterota;Methanosarcinia;Methanosarciniales;Methermicoccaceae;	100	100	100	100	100	80	80	80	80	80	0	0	0	0	0	0	80	80	80	80	80	80	80	80	80	80	80	100	100	100	100	100	100	100	0	0	0
SILVA (only NR);Archaea;Halobacterota;Methanosarcinia;Methanosarciniales;Methermicoccaceae;Methermicoccus;	100	100	100	100	100	75	75	75	75	75	0	0	0	0	0	0	75	75	75	75	75	75	75	75	75	75	75	100	100	100	100	100	100	100	0	0	0
SILVA (only NR);Archaea;Halobacterota;Methanosarcinia;Methanosarciniales;Syntrophoarchaeaceae;	95.2	95.2	95.2	95.2	95.2	95.5	95.5	95.5	95.5	95.5	0	0	0	0	0	0	92.6	92.6	92.6	96.3	92.6	85.7	85.7	85.7	85.7	85.7	85.7	89.3	89.3	89.3	89.3	89.3	89.3	89.3	0	0	0
SILVA (only NR);Archaea;Halobacterota;Methanosarcinia;Methanosarciniales;Syntrophoarchaeaceae;Candidatus Syntrophoarchaeum;	75	75	75	75	75	100	100	100	100	100	0	0	0	0	0	0	75	75	75	100	75	100	100	100	100	100	100	100	100	100	100	100	100	100	0	0	0
SILVA (only NR);Archaea;Halobacterota;uncultured;	53.8	53.8	53.8	53.8	53.8	92.9	92.9	92.9	92.9	92.9	0	0	0	0	0	0	62.5	62.5	62.5	62.5	62.5	76.5	76.5	76.5	76.5	76.5	88.2	82.4	82.4	82.4	82.4	82.4	94.1	82.4	0	0	0
SILVA (only NR);Archaea;Hydrothermarchaeota;	92.6	92.6	92.6	93.6	92.6	87.6	87.6	87.6	89.4	87.6	0	0	0	0	0	0	94.3	94.3	94.3	94.3	94.3	87.7	87.7	87.7	88.2	87.7	88.2	86.3	87.3	86.8	86.3	86.8	87.7	87.3	0	0	0
SILVA (only NR);Archaea;Hydrothermarchaeota;Hydrothermarchaeia;	92.6	92.6	92.6	93.6	92.6	87.6	87.6	87.6	89.4	87.6	0	0	0	0	0	0	94.3	94.3	94.3	94.3	94.3	87.7	87.7	87.7	88.2	87.7	88.2	86.3	87.3	86.8	86.3	86.8	87.7	87.3	0	0	0
SILVA (only NR);Archaea;Hydrothermarchaeota;Hydrothermarchaeia;Hydrothermarchaeales;	92.6	92.6	92.6	93.6	92.6	87.6	87.6	87.6	89.4	87.6	0	0	0	0	0	0	94.3	94.3	94.3	94.3	94.3	87.7	87.7	87.7	88.2	87.7	88.2	86.3	87.3	86.8	86.3	86.8	87.7	87.3	0	0	0
SILVA (only NR);Archaea;Iainarchaeota;	30	30	30	33.3	30	28.6	28.6	28.6	31.4	28.6	0	0	0	0	0	0	7.3	7.3	7.3	7.3	85.4	4.4	4.4	4.4	4.4	71.1	4.4	46.7	46.7	46.7	51.1	48.9	46.7	46.7	0	0	0
SILVA (only NR);Archaea;Iainarchaeota;Iainarchaeia;	30	30	30	33.3	30	28.6	28.6	28.6	31.4	28.6	0	0	0	0	0	0	7.3	7.3	7.3	7.3	85.4	4.4	4.4	4.4	4.4	71.1	4.4	46.7	46.7	46.7	51.1	48.9	46.7	46.7	0	0	0
SILVA (only NR);Archaea;Iainarchaeota;Iainarchaeia;Iainarchaeales;	30	30	30	33.3	30	28.6	28.6	28.6	31.4	28.6	0	0	0	0	0	0	7.3	7.3	7.3	7.3	85.4	4.4	4.4	4.4	4.4	71.1	4.4	46.7	46.7	46.7	51.1	48.9	46.7	46.7	0	0	0
SILVA (only NR);Archaea;Iainarchaeota;Iainarchaeia;Iainarchaeales;Candidatus Iainarchaeum;	0	0	0	0	0	0	0	0	0	0	0	0	0	0	0	0	0	0	0	0	76.9	0	0	0	0	73.3	0	20	20	20	20	20	20	20	0	0	0
SILVA (only NR);Archaea;Korarchaeota;	0	0	82.1	0	28.6	1.7	1.7	87.9	1.7	86.2	0	0	0	0	0	0	35	35	35	35	35	44.3	44.3	44.3	44.3	44.3	44.3	14.8	45.9	14.8	14.8	14.8	14.8	14.8	0	0	0
SILVA (only NR);Archaea;Korarchaeota;Korarchaeia;	0	0	82.1	0	28.6	1.7	1.7	87.9	1.7	86.2	0	0	0	0	0	0	35	35	35	35	35	44.3	44.3	44.3	44.3	44.3	44.3	14.8	45.9	14.8	14.8	14.8	14.8	14.8	0	0	0
SILVA (only NR);Archaea;Korarchaeota;Korarchaeia;Korarchaeales;	0	0	82.1	0	28.6	1.7	1.7	87.9	1.7	86.2	0	0	0	0	0	0	35	35	35	35	35	44.3	44.3	44.3	44.3	44.3	44.3	14.8	45.9	14.8	14.8	14.8	14.8	14.8	0	0	0
SILVA (only NR);Archaea;Korarchaeota;Korarchaeia;Korarchaeales;Korarchaeaceae;	0	0	82.1	0	28.6	1.7	1.7	87.9	1.7	86.2	0	0	0	0	0	0	35	35	35	35	35	44.3	44.3	44.3	44.3	44.3	44.3	14.8	45.9	14.8	14.8	14.8	14.8	14.8	0	0	0
SILVA (only NR);Archaea;Korarchaeota;Korarchaeia;Korarchaeales;Korarchaeaceae;Candidatus Korarchaeum;	0	0	82.1	0	28.6	1.7	1.7	87.9	1.7	86.2	0	0	0	0	0	0	35	35	35	35	35	44.3	44.3	44.3	44.3	44.3	44.3	14.8	45.9	14.8	14.8	14.8	14.8	14.8	0	0	0
SILVA (only NR);Archaea;Micrarchaeota;	2.6	55.3	2.6	73.7	2.6	1.9	51.9	1.9	96.3	1.9	0	0	0	0	0	0	52.8	54.2	52.8	52.8	52.8	20.9	20.9	20.9	20.9	20.9	20.9	28.2	28.2	28.2	28.2	28.2	28.2	28.2	0	0	0
SILVA (only NR);Archaea;Micrarchaeota;Micrarchaeia;	2.6	55.3	2.6	73.7	2.6	1.9	51.9	1.9	96.3	1.9	0	0	0	0	0	0	52.8	54.2	52.8	52.8	52.8	20.9	20.9	20.9	20.9	20.9	20.9	28.2	28.2	28.2	28.2	28.2	28.2	28.2	0	0	0
SILVA (only NR);Archaea;Micrarchaeota;Micrarchaeia;Micrarchaeales;	2.6	55.3	2.6	73.7	2.6	1.9	51.9	1.9	96.3	1.9	0	0	0	0	0	0	52.8	54.2	52.8	52.8	52.8	20.9	20.9	20.9	20.9	20.9	20.9	28.2	28.2	28.2	28.2	28.2	28.2	28.2	0	0	0
SILVA (only NR);Archaea;Micrarchaeota;Micrarchaeia;Micrarchaeales;CG1-02-32-21;	0	37.5	0	100	0	0	50	0	100	0	0	0	0	0	0	0	100	100	100	100	100	100	100	100	100	100	100	100	100	100	100	100	100	100	0	0	0
SILVA (only NR);Archaea;Micrarchaeota;Micrarchaeia;Micrarchaeales;Candidatus Micrarchaeum;	0	0	0	0	0	0	0	0	80	0	0	0	0	0	0	0	0	0	0	0	0	0	0	0	0	0	0	0	0	0	0	0	0	0	0	0	0
SILVA (only NR);Archaea;Nanoarchaeota;	12.4	13.5	15.5	44.2	40.6	20.5	24	20.5	68.3	60.9	0	0	0.5	0.5	0.5	0.5	45.5	53.7	45.5	45.5	45.5	74.1	74.1	74.1	74.1	74.1	74.1	59.7	59.7	59.7	59.7	59.7	60.1	60.3	0	0	0
SILVA (only NR);Archaea;Nanoarchaeota;Nanoarchaeia;	12.4	13.5	15.5	44.2	40.6	20.5	24	20.5	68.3	60.9	0	0	0.5	0.5	0.5	0.5	45.5	53.7	45.5	45.5	45.5	74.1	74.1	74.1	74.1	74.1	74.1	59.7	59.7	59.7	59.7	59.7	60.1	60.3	0	0	0
SILVA (only NR);Archaea;Nanoarchaeota;Nanoarchaeia;Nanoarchaeales;	10.3	10.3	10.3	10.3	10.3	0	0	0	0	0	0	0	0	0	0	0	0	84.6	0	0	0	0	0	0	0	0	0	0	0	0	0	0	0	0	0	0	0
SILVA (only NR);Archaea;Nanoarchaeota;Nanoarchaeia;Nanoarchaeales;Nanoarchaeaceae;	19	19	19	19	19	0	0	0	0	0	0	0	0	0	0	0	0	81	0	0	0	0	0	0	0	0	0	0	0	0	0	0	0	0	0	0	0
SILVA (only NR);Archaea;Nanoarchaeota;Nanoarchaeia;Nanoarchaeales;Nanoarchaeaceae;Nanoarchaeum;	19	19	19	19	19	0	0	0	0	0	0	0	0	0	0	0	0	81	0	0	0	0	0	0	0	0	0	0	0	0	0	0	0	0	0	0	0
SILVA (only NR);Archaea;Nanoarchaeota;Nanoarchaeia;Nanoarchaeales;Nanopusillaceae;	0	0	0	0	0	0	0	0	0	0	0	0	0	0	0	0	0	88.9	0	0	0	0	0	0	0	0	0	0	0	0	0	0	0	0	0	0	0
SILVA (only NR);Archaea;Nanoarchaeota;Nanoarchaeia;Nanoarchaeales;Nanopusillaceae;Candidatus Nanobsidianus;	0	0	0	0	0	0	0	0	0	0	0	0	0	0	0	0	0	81.8	0	0	0	0	0	0	0	0	0	0	0	0	0	0	0	0	0	0	0
SILVA (only NR);Archaea;Nanoarchaeota;Nanoarchaeia;Nanoarchaeales;Nanopusillaceae;Candidatus Nanopusillus;	0	0	0	0	0	0	0	0	0	0	0	0	0	0	0	0	0	100	0	0	0	0	0	0	0	0	0	0	0	0	0	0	0	0	0	0	0
SILVA (only NR);Archaea;Nanoarchaeota;Nanoarchaeia;Woesearchaeales;	12.7	13.8	16.1	47.9	43.9	22.1	25.9	22.1	73.7	65.7	0	0	0.6	0.6	0.6	0.6	50.4	50.4	50.4	50.4	50.4	80.2	80.2	80.2	80.2	80.2	80.2	64.6	64.6	64.6	64.6	64.6	65.1	65.3	0	0	0
SILVA (only NR);Archaea;Nanoarchaeota;Nanoarchaeia;Woesearchaeales;CG1-02-57-44;	37.5	37.5	37.5	37.5	37.5	100	100	100	100	100	0	0	0	0	0	0	37.5	37.5	37.5	37.5	37.5	100	100	100	100	100	100	100	100	100	100	100	100	100	0	0	0
SILVA (only NR);Archaea;Nanoarchaeota;Nanoarchaeia;Woesearchaeales;GW2011;	33.3	33.3	33.3	33.3	33.3	54.8	54.8	54.8	71	61.3	0	0	0	0	0	0	45.5	45.5	45.5	45.5	45.5	87.1	87.1	87.1	87.1	87.1	87.1	93.5	93.5	93.5	93.5	93.5	93.5	93.5	0	0	0
SILVA (only NR);Archaea;Nanoarchaeota;Nanoarchaeia;Woesearchaeales;GW2011;AR15;	38.9	38.9	38.9	38.9	38.9	63	63	63	81.5	70.4	0	0	0	0	0	0	52.6	52.6	52.6	52.6	52.6	92.6	92.6	92.6	92.6	92.6	92.6	92.6	92.6	92.6	92.6	92.6	92.6	92.6	0	0	0
SILVA (only NR);Archaea;Nanoarchaeota;Nanoarchaeia;Woesearchaeales;GW2011;AR20;	0	0	0	0	0	0	0	0	0	0	0	0	0	0	0	0	0	0	0	0	0	50	50	50	50	50	50	100	100	100	100	100	100	100	0	0	0
SILVA (only NR);Archaea;Nanoarchaeota;Nanoarchaeia;Woesearchaeales;GW2011_GWC1_47_15;	33.3	33.3	33.3	33.3	33.3	33.3	50	33.3	50	33.3	0	0	0	0	0	0	83.3	83.3	83.3	83.3	83.3	33.3	33.3	33.3	33.3	33.3	33.3	33.3	33.3	33.3	33.3	33.3	33.3	33.3	0	0	0
SILVA (only NR);Archaea;Nanoarchaeota;Nanoarchaeia;Woesearchaeales;SCGC AAA011-D5;	0	50	0	50	0	0	58.8	0	64.7	0	0	0	12.5	12.5	12.5	12.5	87.5	87.5	87.5	87.5	87.5	78.6	78.6	78.6	78.6	78.6	78.6	85.7	85.7	85.7	85.7	85.7	85.7	85.7	0	0	0
SILVA (only NR);Archaea;Nanoarchaeota;Nanoarchaeia;Woesearchaeales;SCGC AAA286-E23;	0	0	0	0	0	0	66.7	0	66.7	0	0	0	0	0	0	0	20	20	20	20	20	83.3	83.3	83.3	83.3	83.3	83.3	16.7	16.7	16.7	16.7	16.7	16.7	16.7	0	0	0
SILVA (only NR);Archaea;Nanohaloarchaeota;	0	97	0	93.9	0	0	100	0	94.1	0	0	0	0	0	0	0	75.8	75.8	75.8	75.8	75.8	0	0	0	0	0	70.6	0	0	0	0	0	91.2	0	0	0	0
SILVA (only NR);Archaea;Nanohaloarchaeota;Nanosalinia;	0	97	0	93.9	0	0	100	0	94.1	0	0	0	0	0	0	0	75.8	75.8	75.8	75.8	75.8	0	0	0	0	0	70.6	0	0	0	0	0	91.2	0	0	0	0
SILVA (only NR);Archaea;Nanohaloarchaeota;Nanosalinia;Nanosalinales;	0	97	0	93.9	0	0	100	0	94.1	0	0	0	0	0	0	0	75.8	75.8	75.8	75.8	75.8	0	0	0	0	0	70.6	0	0	0	0	0	91.2	0	0	0	0
SILVA (only NR);Archaea;Nanohaloarchaeota;Nanosalinia;Nanosalinales;Nanosalinaceae;	0	97	0	93.9	0	0	100	0	94.1	0	0	0	0	0	0	0	75.8	75.8	75.8	75.8	75.8	0	0	0	0	0	70.6	0	0	0	0	0	91.2	0	0	0	0
SILVA (only NR);Archaea;Nanohaloarchaeota;Nanosalinia;Nanosalinales;Nanosalinaceae;Candidatus Haloredivivus;	0	100	0	100	0	0	100	0	94.4	0	0	0	0	0	0	0	58.8	58.8	58.8	58.8	58.8	0	0	0	0	0	61.1	0	0	0	0	0	100	0	0	0	0
SILVA (only NR);Archaea;Nanohaloarchaeota;Nanosalinia;Nanosalinales;Nanosalinaceae;Candidatus Nanosalinarum;	0	83.3	0	83.3	0	0	100	0	100	0	0	0	0	0	0	0	83.3	83.3	83.3	83.3	83.3	0	0	0	0	0	100	0	0	0	0	0	100	0	0	0	0
SILVA (only NR);Archaea;Thermoplasmatota;	65.9	66.3	66.3	86.7	72.8	68.5	68.9	68.8	89.6	76.2	0.8	0.8	0.3	0.3	0.3	0.3	86.4	86.4	86.4	86.6	86.4	86.5	86.6	86.5	86.6	86.5	86.7	82.1	82.3	82.2	82.1	82.2	82.9	82.8	0	0	0
SILVA (only NR);Archaea;Thermoplasmatota;Thermoplasmata;	66.7	67.2	67.2	88.2	73.9	69.3	69.7	69.6	91.2	77.3	0.8	0.8	0.3	0.3	0.3	0.3	86.1	86.1	86.1	86.3	86.1	86.3	86.4	86.3	86.4	86.3	86.5	82.8	83	82.9	82.8	82.9	83.6	83.4	0	0	0
SILVA (only NR);Archaea;Thermoplasmatota;Thermoplasmata;A10;	79.2	79.2	79.2	79.2	79.2	80	80	80	80	80	0	0	0	0	0	0	82.1	82.1	82.1	82.1	82.1	86.2	86.2	86.2	86.2	86.2	86.2	93.1	93.1	93.1	93.1	93.1	93.1	93.1	0	0	0
SILVA (only NR);Archaea;Thermoplasmatota;Thermoplasmata;Acidiprofundales;	80.8	80.8	80.8	84.6	80.8	88.9	88.9	88.9	92.6	88.9	0	0	0	0	0	0	94.1	94.1	94.1	94.1	94.1	97.1	97.1	97.1	97.1	97.1	97.1	94.3	94.3	94.3	94.3	94.3	94.3	94.3	0	0	0
SILVA (only NR);Archaea;Thermoplasmatota;Thermoplasmata;Acidiprofundales;Aciduliprofundaceae;	80.8	80.8	80.8	84.6	80.8	88.9	88.9	88.9	92.6	88.9	0	0	0	0	0	0	94.1	94.1	94.1	94.1	94.1	97.1	97.1	97.1	97.1	97.1	97.1	94.3	94.3	94.3	94.3	94.3	94.3	94.3	0	0	0
SILVA (only NR);Archaea;Thermoplasmatota;Thermoplasmata;Acidiprofundales;Aciduliprofundaceae;Aciduliprofundum;	82.6	82.6	82.6	82.6	82.6	91.7	91.7	91.7	91.7	91.7	0	0	0	0	0	0	93.5	93.5	93.5	93.5	93.5	100	100	100	100	100	100	96.9	96.9	96.9	96.9	96.9	96.9	96.9	0	0	0
SILVA (only NR);Archaea;Thermoplasmatota;Thermoplasmata;Acidiprofundales;Aciduliprofundaceae;JdFR-45;	66.7	66.7	66.7	100	66.7	66.7	66.7	66.7	100	66.7	0	0	0	0	0	0	100	100	100	100	100	66.7	66.7	66.7	66.7	66.7	66.7	66.7	66.7	66.7	66.7	66.7	66.7	66.7	0	0	0
SILVA (only NR);Archaea;Thermoplasmatota;Thermoplasmata;BSLdp215;	70	70	70	95	70	68.2	68.2	68.2	95.5	68.2	0	0	13	13	13	13	100	100	100	100	100	92	92	92	92	92	92	92	92	92	92	92	92	92	0	0	0
SILVA (only NR);Archaea;Thermoplasmatota;Thermoplasmata;JdFR-43;	100	100	100	100	100	100	100	100	100	100	0	0	0	0	0	0	100	100	100	100	100	61.4	61.4	61.4	61.4	61.4	61.4	56.8	61.4	56.8	56.8	56.8	56.8	56.8	0	0	0
SILVA (only NR);Archaea;Thermoplasmatota;Thermoplasmata;Marine Benthic Group D and DHVEG-1;	62.4	62.9	62.9	90.9	62.6	63.3	63.7	63.7	90.3	63.3	0	0	0	0	0	0	87.7	87.7	87.7	87.9	87.7	88.7	88.8	88.7	88.7	88.7	89.3	85.2	85.4	85.2	85.2	85.2	86.9	86.3	0	0	0
SILVA (only NR);Archaea;Thermoplasmatota;Thermoplasmata;Marine Group II;	35.2	35.2	35.2	83.2	76.6	38.7	38.7	38.7	90.5	83.8	0	0	0.5	0.5	0.5	0.5	87.9	87.9	87.9	87.9	87.9	91.1	91.1	91.1	91.1	91.1	91.1	90.7	90.7	90.7	90.7	90.7	91.2	91.2	0	0	0
SILVA (only NR);Archaea;Thermoplasmatota;Thermoplasmata;Marine Group III;	88.4	88.4	90.7	88.4	88.4	98.4	98.4	98.4	98.4	98.4	0	0	0	0	0	0	92	92	92	92.4	92	92.7	92.7	92.7	93.1	92.7	92.7	34.5	34.5	34.5	34.5	34.5	34.5	34.5	0	0	0
SILVA (only NR);Archaea;Thermoplasmatota;Thermoplasmata;Methanomassiliicoccales;	77.2	78.1	77.6	92.3	77.4	78.9	79.8	79.3	93.8	79.3	0	0	0.2	0.2	0.2	0.2	83	83	83	83	83	84	84	84	84	84	84	91.7	91.9	91.7	91.7	91.7	92.1	92.1	0	0	0
SILVA (only NR);Archaea;Thermoplasmatota;Thermoplasmata;Methanomassiliicoccales;Methanomassiliicoccaceae;	84.6	84.6	87.2	87.2	87.2	90	90	92.5	92.5	92.5	0	0	0	0	0	0	95.1	95.1	95.1	95.1	95.1	96.8	96.8	96.8	96.8	96.8	96.8	90.3	90.3	90.3	90.3	90.3	90.3	90.3	0	0	0
SILVA (only NR);Archaea;Thermoplasmatota;Thermoplasmata;Methanomassiliicoccales;Methanomassiliicoccaceae;Methanomassiliicoccus;	100	100	100	100	100	100	100	100	100	100	0	0	0	0	0	0	100	100	100	100	100	95	95	95	95	95	95	95	95	95	95	95	95	95	0	0	0
SILVA (only NR);Archaea;Thermoplasmatota;Thermoplasmata;Methanomassiliicoccales;Methanomassiliicoccaceae;uncultured;	77.8	77.8	81.5	81.5	81.5	85.7	85.7	89.3	89.3	89.3	0	0	0	0	0	0	92.7	92.7	92.7	92.7	92.7	97.6	97.6	97.6	97.6	97.6	97.6	88.1	88.1	88.1	88.1	88.1	88.1	88.1	0	0	0
SILVA (only NR);Archaea;Thermoplasmatota;Thermoplasmata;Methanomassiliicoccales;Methanomethylophilaceae;	74.6	74.9	74.9	92.8	74.6	76.1	76.4	76.4	94.1	76.4	0	0	0	0	0	0	78.7	78.7	78.7	78.7	78.7	79.8	79.8	79.8	79.8	79.8	79.8	94.5	94.5	94.5	94.5	94.5	95.1	95.1	0	0	0
SILVA (only NR);Archaea;Thermoplasmatota;Thermoplasmata;Methanomassiliicoccales;Methanomethylophilaceae;Candidatus Methanogranum;	50	50	50	100	50	50	50	50	100	50	0	0	0	0	0	0	100	100	100	100	100	100	100	100	100	100	100	71.4	71.4	71.4	71.4	71.4	71.4	71.4	0	0	0
SILVA (only NR);Archaea;Thermoplasmatota;Thermoplasmata;Methanomassiliicoccales;Methanomethylophilaceae;Candidatus Methanomethylophilus;	14.1	14.1	14.1	95.8	14.1	14.1	14.1	14.1	93	14.1	0	0	0	0	0	0	26.8	26.8	26.8	26.8	26.8	26.8	26.8	26.8	26.8	26.8	26.8	94.4	94.4	94.4	94.4	94.4	94.4	94.4	0	0	0
SILVA (only NR);Archaea;Thermoplasmatota;Thermoplasmata;Methanomassiliicoccales;Methanomethylophilaceae;Candidatus Methanoplasma;	84.6	84.6	84.6	84.6	84.6	89.7	89.7	89.7	89.7	89.7	0	0	0	0	0	0	92.3	92.3	92.3	92.3	92.3	86.2	86.2	86.2	86.2	86.2	86.2	96.6	96.6	96.6	96.6	96.6	96.6	96.6	0	0	0
SILVA (only NR);Archaea;Thermoplasmatota;Thermoplasmata;Methanomassiliicoccales;Methanomethylophilaceae;RumEn M2;	100	100	100	100	100	84.6	84.6	84.6	92.3	92.3	0	0	0	0	0	0	76.9	76.9	76.9	76.9	76.9	76.9	76.9	76.9	76.9	76.9	76.9	84.6	84.6	84.6	84.6	84.6	84.6	84.6	0	0	0
SILVA (only NR);Archaea;Thermoplasmatota;Thermoplasmata;Methanomassiliicoccales;Methanomethylophilaceae;uncultured;	91.8	92.3	92.3	92.3	91.8	94.1	94.6	94.6	95	94.1	0	0	0	0	0	0	92.8	92.8	92.8	92.8	92.8	95.5	95.5	95.5	95.5	95.5	95.5	96	96	96	96	96	96.9	96.9	0	0	0
SILVA (only NR);Archaea;Thermoplasmatota;Thermoplasmata;Methanomassiliicoccales;uncultured;	87.3	92.7	87.3	92.7	87.3	87.5	92.9	87.5	92.9	87.5	0	0	1.2	1.2	1.2	1.2	91.8	91.8	91.8	91.8	91.8	91.9	91.9	91.9	91.9	91.9	91.9	81.4	82.6	81.4	81.4	81.4	81.4	81.4	0	0	0
SILVA (only NR);Archaea;Thermoplasmatota;Thermoplasmata;SG8-5;	84.1	84.1	86.4	84.1	86.4	86.7	86.7	88.9	86.7	88.9	25	25	0	0	0	0	83.9	83.9	83.9	83.9	83.9	61.9	61.9	61.9	61.9	61.9	61.9	88.9	88.9	88.9	88.9	88.9	92.1	92.1	0	0	0
SILVA (only NR);Archaea;Thermoplasmatota;Thermoplasmata;Thermoplasmatales;	86.8	86.8	88.2	86.8	88.2	87.2	87.2	87.2	88.4	88.4	0	0	0	0	0	0	93.7	93.7	93.7	93.7	93.7	89.3	89.3	89.3	89.3	89.3	89.3	92.5	93.1	92.5	92.5	93.1	92.5	92.5	0	0	0
SILVA (only NR);Archaea;Thermoplasmatota;Thermoplasmata;Thermoplasmatales;Ferroplasmaceae;	88.9	88.9	88.9	88.9	88.9	92	92	92	92	92	0	0	0	0	0	0	96.8	96.8	96.8	96.8	96.8	95.6	95.6	95.6	95.6	95.6	95.6	94.1	94.1	94.1	94.1	95.6	94.1	94.1	0	0	0
SILVA (only NR);Archaea;Thermoplasmatota;Thermoplasmata;Thermoplasmatales;Ferroplasmaceae;Acidiplasma;	100	100	100	100	100	100	100	100	100	100	0	0	0	0	0	0	100	100	100	100	100	85.7	85.7	85.7	85.7	85.7	85.7	85.7	85.7	85.7	85.7	85.7	85.7	85.7	0	0	0
SILVA (only NR);Archaea;Thermoplasmatota;Thermoplasmata;Thermoplasmatales;Ferroplasmaceae;Ferroplasma;	90	90	90	90	90	91.7	91.7	91.7	91.7	91.7	0	0	0	0	0	0	97.2	97.2	97.2	97.2	97.2	97.4	97.4	97.4	97.4	97.4	97.4	92.1	92.1	92.1	92.1	94.7	92.1	92.1	0	0	0
SILVA (only NR);Archaea;Thermoplasmatota;Thermoplasmata;Thermoplasmatales;Ferroplasmaceae;uncultured;	0	0	0	0	0	66.7	66.7	66.7	66.7	66.7	0	0	0	0	0	0	100	100	100	100	100	100	100	100	100	100	100	100	100	100	100	100	100	100	0	0	0
SILVA (only NR);Archaea;Thermoplasmatota;Thermoplasmata;Thermoplasmatales;Picrophilaceae;	100	100	100	100	100	100	100	100	100	100	0	0	0	0	0	0	100	100	100	100	100	100	100	100	100	100	100	100	100	100	100	100	100	100	0	0	0
SILVA (only NR);Archaea;Thermoplasmatota;Thermoplasmata;Thermoplasmatales;Picrophilaceae;Picrophilus;	100	100	100	100	100	100	100	100	100	100	0	0	0	0	0	0	100	100	100	100	100	100	100	100	100	100	100	100	100	100	100	100	100	100	0	0	0
SILVA (only NR);Archaea;Thermoplasmatota;Thermoplasmata;Thermoplasmatales;Thermogymnomonas;	100	100	100	100	100	100	100	100	100	100	0	0	0	0	0	0	100	100	100	100	100	100	100	100	100	100	100	100	100	100	100	100	100	100	0	0	0
SILVA (only NR);Archaea;Thermoplasmatota;Thermoplasmata;Thermoplasmatales;Thermoplasmataceae;	85.1	85.1	87.2	85.1	87.2	84.5	84.5	84.5	86.2	86.2	0	0	0	0	0	0	91	91	91	91	91	84.1	84.1	84.1	84.1	84.1	84.1	90.9	92	90.9	90.9	90.9	90.9	90.9	0	0	0
SILVA (only NR);Archaea;Thermoplasmatota;Thermoplasmata;Thermoplasmatales;Thermoplasmataceae;A-plasma;	92.3	92.3	92.3	92.3	92.3	84.6	84.6	84.6	84.6	84.6	0	0	0	0	0	0	100	100	100	100	100	85.7	85.7	85.7	85.7	85.7	85.7	78.6	78.6	78.6	78.6	78.6	78.6	78.6	0	0	0
SILVA (only NR);Archaea;Thermoplasmatota;Thermoplasmata;Thermoplasmatales;Thermoplasmataceae;Cuniculiplasma;	100	100	100	100	100	85.7	85.7	85.7	85.7	85.7	0	0	0	0	0	0	90	90	90	90	90	91.7	91.7	91.7	91.7	91.7	91.7	100	100	100	100	100	100	100	0	0	0
SILVA (only NR);Archaea;Thermoplasmatota;Thermoplasmata;Thermoplasmatales;Thermoplasmataceae;E-plasma;	100	100	100	100	100	100	100	100	100	100	0	0	0	0	0	0	88.9	88.9	88.9	88.9	88.9	90	90	90	90	90	90	100	100	100	100	100	100	100	0	0	0
SILVA (only NR);Archaea;Thermoplasmatota;Thermoplasmata;Thermoplasmatales;Thermoplasmataceae;Thermoplasma;	75	75	75	75	75	81.8	81.8	81.8	90.9	90.9	0	0	0	0	0	0	75	75	75	75	75	81.8	81.8	81.8	81.8	81.8	81.8	90.9	90.9	90.9	90.9	90.9	90.9	90.9	0	0	0
SILVA (only NR);Archaea;Thermoplasmatota;Thermoplasmata;Thermoplasmatales;Thermoplasmataceae;uncultured;	76.5	76.5	82.4	76.5	82.4	81.8	81.8	81.8	81.8	81.8	0	0	0	0	0	0	91.2	91.2	91.2	91.2	91.2	78.9	78.9	78.9	78.9	78.9	78.9	89.5	92.1	89.5	89.5	89.5	89.5	89.5	0	0	0
SILVA (only NR);Archaea;Thermoplasmatota;Thermoplasmata;uncultured;	72	72.5	72	81	72.5	77.9	78.4	77.9	88.5	78.4	0	0	0.3	0.3	0.3	0.3	73	73	73	73.9	73	76.3	76.3	76.3	76.6	76.3	76.3	85.4	85.7	85.7	85.4	85.7	86	86	0	0	0
SILVA (only NR);Archaea;Thermoplasmatota;uncultured;	38	38	38	38	38	43.1	43.1	43.1	44.8	44.8	0	0	0	0	0	0	97.1	97.1	97.1	97.1	97.1	94.7	94.7	94.7	94.7	94.7	94.7	57.3	57.3	57.3	57.3	58.7	58.7	58.7	0	0	0
SILVA (only NR);Archaea;uncultured;	20	20	20	20	20	20	20	20	20	20	0	0	0	0	0	0	75	75	75	75	75	62.5	62.5	62.5	62.5	62.5	62.5	37.5	37.5	37.5	37.5	37.5	37.5	37.5	0	0	0
SILVA (only NR);Bacteria;	0	0	0	0	0	0	0	0	0	0	71.6	71.9	82.8	83.6	82.9	83	79.8	80.2	79.9	80	79.9	83.6	83.8	84.3	83.9	83.7	83.7	84.5	84.7	84.8	84.7	84.9	84.8	84.7	0	0	0
SILVA (only NR);Bacteria;10bav-F6;	0	0	0	0	0	0	0	0	0	0	0	0	100	100	100	100	100	100	100	100	100	83.3	83.3	83.3	83.3	83.3	83.3	16.7	16.7	16.7	16.7	16.7	16.7	16.7	0	0	0
SILVA (only NR);Bacteria;Abditibacteriota;	0	0	0	0	0	0	0	0	0	0	73.1	73.1	85.8	85.8	86.4	85.8	4.9	4.9	4.9	4.9	4.9	16.7	16.7	16.7	16.7	16.7	16.7	91.4	91.4	92	92	92	91.4	91.4	0	0	0
SILVA (only NR);Bacteria;Abditibacteriota;Abditibacteria;	0	0	0	0	0	0	0	0	0	0	73.1	73.1	85.8	85.8	86.4	85.8	4.9	4.9	4.9	4.9	4.9	16.7	16.7	16.7	16.7	16.7	16.7	91.4	91.4	92	92	92	91.4	91.4	0	0	0
SILVA (only NR);Bacteria;Abditibacteriota;Abditibacteria;Abditibacteriales;	0	0	0	0	0	0	0	0	0	0	73.1	73.1	85.8	85.8	86.4	85.8	4.9	4.9	4.9	4.9	4.9	16.7	16.7	16.7	16.7	16.7	16.7	91.4	91.4	92	92	92	91.4	91.4	0	0	0
SILVA (only NR);Bacteria;Abditibacteriota;Abditibacteria;Abditibacteriales;Abditibacteriaceae;	0	0	0	0	0	0	0	0	0	0	73.1	73.1	85.8	85.8	86.4	85.8	4.9	4.9	4.9	4.9	4.9	16.7	16.7	16.7	16.7	16.7	16.7	91.4	91.4	92	92	92	91.4	91.4	0	0	0
SILVA (only NR);Bacteria;Abditibacteriota;Abditibacteria;Abditibacteriales;Abditibacteriaceae;Abditibacterium;	0	0	0	0	0	0	0	0	0	0	73.1	73.1	85.8	85.8	86.4	85.8	4.9	4.9	4.9	4.9	4.9	16.7	16.7	16.7	16.7	16.7	16.7	91.4	91.4	92	92	92	91.4	91.4	0	0	0
SILVA (only NR);Bacteria;Acetothermia;	0	0	0	0	0	0	0	0	0	0	55.1	55.1	23.1	23.1	23.1	23.1	65.1	65.1	65.1	65.1	65.1	94.1	94.1	94.1	94.1	94.1	94.1	0.6	0.6	0.6	0.6	57.4	0.6	0.6	0	0	0
SILVA (only NR);Bacteria;Acetothermia;Acetothermiia;	0	0	0	0	0	0	0	0	0	0	55.1	55.1	23.1	23.1	23.1	23.1	65.1	65.1	65.1	65.1	65.1	94.1	94.1	94.1	94.1	94.1	94.1	0.6	0.6	0.6	0.6	57.4	0.6	0.6	0	0	0
SILVA (only NR);Bacteria;Acidobacteriota;	0	0	0	0	0	0	0	0	0	0	64.7	64.8	91.1	91.2	91.2	91.1	90.7	90.8	90.8	90.8	90.8	90.7	90.8	90.8	90.8	90.8	90.8	92.7	92.8	92.7	92.7	92.9	92.9	92.9	0	0	0
SILVA (only NR);Bacteria;Acidobacteriota;AT-s3-28;	0	0	0	0	0	0	0	0	0	0	81.3	81.3	92.6	92.6	92.6	92.6	92.6	92.6	92.6	92.6	92.6	92.6	92.6	92.6	92.6	92.6	92.6	96.3	96.3	96.3	96.3	96.3	100	100	0	0	0
SILVA (only NR);Bacteria;Acidobacteriota;Acidobacteriae;	0	0	0	0	0	0	0	0	0	0	61.7	61.8	93.1	93.2	93.2	93.1	93	93	93.2	93.1	93.1	92.3	92.5	92.3	92.4	92.4	92.3	92.9	93.1	93	92.9	93.2	93	93	0	0	0
SILVA (only NR);Bacteria;Acidobacteriota;Acidobacteriae;AKIW659;	0	0	0	0	0	0	0	0	0	0	66.7	66.7	86.2	86.2	86.2	86.2	86.2	86.2	86.2	86.2	86.2	89.7	89.7	89.7	89.7	89.7	89.7	96.6	96.6	96.6	96.6	96.6	96.6	96.6	0	0	0
SILVA (only NR);Bacteria;Acidobacteriota;Acidobacteriae;AMGG11;	0	0	0	0	0	0	0	0	0	0	0	0	100	100	100	100	100	100	100	100	100	100	100	100	100	100	100	100	100	100	100	100	100	100	0	0	0
SILVA (only NR);Bacteria;Acidobacteriota;Acidobacteriae;Acidobacteriales;	0	0	0	0	0	0	0	0	0	0	66.3	66.5	93.2	93.3	93.5	93.2	93	93	93.1	93.1	93	92.4	92.5	92.4	92.5	92.4	92.4	92.8	93.2	93	92.8	93.2	93	93	0	0	0
SILVA (only NR);Bacteria;Acidobacteriota;Acidobacteriae;Acidobacteriales;Acidobacteriaceae (Subgroup 1);	0	0	0	0	0	0	0	0	0	0	66.1	66.1	93.5	93.5	93.8	93.5	93.6	93.6	93.6	93.6	93.6	91.8	91.8	91.8	91.8	91.8	91.8	93	93.1	93	93	93.2	93.1	93.1	0	0	0
SILVA (only NR);Bacteria;Acidobacteriota;Acidobacteriae;Acidobacteriales;Acidobacteriaceae (Subgroup 1);Acidicapsa;	0	0	0	0	0	0	0	0	0	0	57.1	57.1	100	100	100	100	100	100	100	100	100	89.5	89.5	89.5	89.5	89.5	89.5	84.2	84.2	84.2	84.2	84.2	89.5	89.5	0	0	0
SILVA (only NR);Bacteria;Acidobacteriota;Acidobacteriae;Acidobacteriales;Acidobacteriaceae (Subgroup 1);Acidipila-Silvibacterium;	0	0	0	0	0	0	0	0	0	0	81.3	81.3	94	94	94	94	94	94	94	94	94	92.8	92.8	92.8	92.8	92.8	92.8	92.8	92.8	92.8	92.8	92.8	92.8	92.8	0	0	0
SILVA (only NR);Bacteria;Acidobacteriota;Acidobacteriae;Acidobacteriales;Acidobacteriaceae (Subgroup 1);Acidobacterium;	0	0	0	0	0	0	0	0	0	0	100	100	91.7	91.7	91.7	91.7	91.7	91.7	91.7	91.7	91.7	83.3	83.3	83.3	83.3	83.3	83.3	83.3	83.3	83.3	83.3	83.3	83.3	83.3	0	0	0
SILVA (only NR);Bacteria;Acidobacteriota;Acidobacteriae;Acidobacteriales;Acidobacteriaceae (Subgroup 1);Bryocella;	0	0	0	0	0	0	0	0	0	0	100	100	96.4	96.4	96.4	96.4	96.4	96.4	96.4	96.4	96.4	96.4	96.4	96.4	96.4	96.4	96.4	100	100	100	100	100	100	100	0	0	0
SILVA (only NR);Bacteria;Acidobacteriota;Acidobacteriae;Acidobacteriales;Acidobacteriaceae (Subgroup 1);Edaphobacter;	0	0	0	0	0	0	0	0	0	0	71.4	71.4	92.3	92.3	92.3	92.3	94.2	94.2	94.2	94.2	94.2	94.2	94.2	94.2	94.2	94.2	94.2	96.2	96.2	96.2	96.2	96.2	96.2	96.2	0	0	0
SILVA (only NR);Bacteria;Acidobacteriota;Acidobacteriae;Acidobacteriales;Acidobacteriaceae (Subgroup 1);Granulicella;	0	0	0	0	0	0	0	0	0	0	76.4	76.4	91.6	91.6	92.1	91.6	92.1	92.1	92.1	92.1	92.1	88.4	88.4	88.4	88.4	88.4	88.4	88.9	88.9	88.9	88.9	90	88.9	88.9	0	0	0
SILVA (only NR);Bacteria;Acidobacteriota;Acidobacteriae;Acidobacteriales;Acidobacteriaceae (Subgroup 1);Occallatibacter;	0	0	0	0	0	0	0	0	0	0	50	50	96.8	96.8	96.8	96.8	96.8	96.8	96.8	96.8	96.8	93.7	93.7	93.7	93.7	93.7	93.7	93.7	93.7	93.7	93.7	93.7	93.7	93.7	0	0	0
SILVA (only NR);Bacteria;Acidobacteriota;Acidobacteriae;Acidobacteriales;Acidobacteriaceae (Subgroup 1);Telmatobacter;	0	0	0	0	0	0	0	0	0	0	100	100	100	100	100	100	100	100	100	100	100	100	100	100	100	100	100	100	100	100	100	100	100	100	0	0	0
SILVA (only NR);Bacteria;Acidobacteriota;Acidobacteriae;Acidobacteriales;Acidobacteriaceae (Subgroup 1);Terracidiphilus;	0	0	0	0	0	0	0	0	0	0	100	100	88.9	88.9	88.9	88.9	88.9	88.9	88.9	88.9	88.9	88.9	88.9	88.9	88.9	88.9	88.9	100	100	100	100	100	100	100	0	0	0
SILVA (only NR);Bacteria;Acidobacteriota;Acidobacteriae;Acidobacteriales;Acidobacteriaceae (Subgroup 1);Terriglobus;	0	0	0	0	0	0	0	0	0	0	63.6	63.6	92.6	92.6	92.6	92.6	88.9	88.9	88.9	88.9	88.9	96.3	96.3	96.3	96.3	96.3	96.3	96.3	100	96.3	96.3	96.3	96.3	96.3	0	0	0
SILVA (only NR);Bacteria;Acidobacteriota;Acidobacteriae;Acidobacteriales;Acidobacteriaceae (Subgroup 1);uncultured;	0	0	0	0	0	0	0	0	0	0	52.5	52.5	92.4	92.4	92.9	92.4	92.4	92.4	92.4	92.4	92.4	91.8	91.8	91.8	91.8	91.8	91.8	95.1	95.1	95.1	95.1	95.1	95.1	95.1	0	0	0
SILVA (only NR);Bacteria;Acidobacteriota;Acidobacteriae;Acidobacteriales;Koribacteraceae;	0	0	0	0	0	0	0	0	0	0	58.8	58.8	96.7	96.7	96.7	96.7	95.6	95.6	95.6	95.6	95.6	95.6	95.6	95.6	95.6	95.6	95.6	93.3	93.3	93.3	93.3	93.3	93.3	93.3	0	0	0
SILVA (only NR);Bacteria;Acidobacteriota;Acidobacteriae;Acidobacteriales;Koribacteraceae;Candidatus Koribacter;	0	0	0	0	0	0	0	0	0	0	58.8	58.8	96.7	96.7	96.7	96.7	95.6	95.6	95.6	95.6	95.6	95.6	95.6	95.6	95.6	95.6	95.6	93.3	93.3	93.3	93.3	93.3	93.3	93.3	0	0	0
SILVA (only NR);Bacteria;Acidobacteriota;Acidobacteriae;Acidobacteriales;uncultured;	0	0	0	0	0	0	0	0	0	0	67.7	68.2	92.6	92.7	92.9	92.6	92.2	92.2	92.4	92.4	92.2	92.6	92.7	92.6	92.9	92.6	92.6	92.6	93.1	92.9	92.6	93	92.7	92.7	0	0	0
SILVA (only NR);Bacteria;Acidobacteriota;Acidobacteriae;Bryobacterales;	0	0	0	0	0	0	0	0	0	0	54.4	54.4	92	92	92	92	92	92	92	92	92.2	91.4	91.4	91.4	91.6	91.6	91.4	92.6	92.9	92.8	92.6	92.8	92.6	92.6	0	0	0
SILVA (only NR);Bacteria;Acidobacteriota;Acidobacteriae;Bryobacterales;Bryobacteraceae;	0	0	0	0	0	0	0	0	0	0	54.4	54.4	92	92	92	92	92	92	92	92	92.2	91.4	91.4	91.4	91.6	91.6	91.4	92.6	92.9	92.8	92.6	92.8	92.6	92.6	0	0	0
SILVA (only NR);Bacteria;Acidobacteriota;Acidobacteriae;Bryobacterales;Bryobacteraceae;Bryobacter;	0	0	0	0	0	0	0	0	0	0	54.4	54.4	92	92	92	92	92	92	92	92	92.2	91.4	91.4	91.4	91.6	91.6	91.4	92.6	92.9	92.8	92.6	92.8	92.6	92.6	0	0	0
SILVA (only NR);Bacteria;Acidobacteriota;Acidobacteriae;Elev-16S-1166;	0	0	0	0	0	0	0	0	0	0	80	80	87.5	87.5	87.5	87.5	87.5	87.5	87.5	87.5	87.5	81.3	81.3	81.3	81.3	81.3	81.3	87.5	87.5	87.5	87.5	87.5	87.5	87.5	0	0	0
SILVA (only NR);Bacteria;Acidobacteriota;Acidobacteriae;GOUTB8;	0	0	0	0	0	0	0	0	0	0	50	50	93.8	93.8	93.8	93.8	93.8	93.8	93.8	93.8	93.8	93.8	93.8	93.8	93.8	93.8	93.8	93.8	93.8	93.8	93.8	93.8	93.8	93.8	0	0	0
SILVA (only NR);Bacteria;Acidobacteriota;Acidobacteriae;PAUC26f;	0	0	0	0	0	0	0	0	0	0	79.4	79.4	86.9	86.9	86.9	86.9	86.9	86.9	86.9	86.9	86.9	90.5	91.7	90.5	90.5	90.5	90.5	94	94	94	94	94	94	94	0	0	0
SILVA (only NR);Bacteria;Acidobacteriota;Acidobacteriae;Paludibaculum;	0	0	0	0	0	0	0	0	0	0	55.6	55.6	92.2	92.2	92.2	92.2	93.2	93.2	93.2	93.2	93.2	91.3	91.3	91.3	91.3	91.3	91.3	90.3	90.3	90.3	90.3	90.3	90.3	90.3	0	0	0
SILVA (only NR);Bacteria;Acidobacteriota;Acidobacteriae;Solibacterales;	0	0	0	0	0	0	0	0	0	0	52.9	52.9	93.5	93.6	93.6	93.5	93.6	93.6	94.2	93.8	93.8	91.8	92.2	91.8	91.8	92	91.8	91.8	92	91.8	91.8	92	92	92	0	0	0
SILVA (only NR);Bacteria;Acidobacteriota;Acidobacteriae;Solibacterales;Solibacteraceae;	0	0	0	0	0	0	0	0	0	0	52.9	52.9	93.5	93.6	93.6	93.5	93.6	93.6	94.2	93.8	93.8	91.8	92.2	91.8	91.8	92	91.8	91.8	92	91.8	91.8	92	92	92	0	0	0
SILVA (only NR);Bacteria;Acidobacteriota;Acidobacteriae;Solibacterales;Solibacteraceae;Candidatus Solibacter;	0	0	0	0	0	0	0	0	0	0	52.9	52.9	93.5	93.6	93.6	93.5	93.6	93.6	94.2	93.8	93.8	91.8	92.2	91.8	91.8	92	91.8	91.8	92	91.8	91.8	92	92	92	0	0	0
SILVA (only NR);Bacteria;Acidobacteriota;Acidobacteriae;Subgroup 12;	0	0	0	0	0	0	0	0	0	0	66.7	66.7	100	100	100	100	100	100	100	100	100	100	100	100	100	100	100	100	100	100	100	100	100	100	0	0	0
SILVA (only NR);Bacteria;Acidobacteriota;Acidobacteriae;Subgroup 13;	0	0	0	0	0	0	0	0	0	0	78.6	78.6	97.7	97.7	97.7	97.7	97.7	97.7	97.7	97.7	97.7	95.5	95.5	95.5	95.5	95.5	95.5	95.5	95.5	95.5	95.5	95.5	95.5	95.5	0	0	0
SILVA (only NR);Bacteria;Acidobacteriota;Acidobacteriae;Subgroup 15;	0	0	0	0	0	0	0	0	0	0	61.5	61.5	88.5	88.5	88.5	88.5	88.5	88.5	88.5	88.5	88.5	92.3	92.3	92.3	92.3	92.3	92.3	96.2	96.2	96.2	96.2	96.2	96.2	96.2	0	0	0
SILVA (only NR);Bacteria;Acidobacteriota;Acidobacteriae;Subgroup 2;	0	0	0	0	0	0	0	0	0	0	65.9	65.9	95.1	95.1	95.1	95.1	94.9	94.9	94.9	95.1	94.9	94.2	94.2	94.2	94.2	94.2	94.2	94.2	94.2	94.2	94.2	94.7	94.2	94.2	0	0	0
SILVA (only NR);Bacteria;Acidobacteriota;Acidobacteriae;TSBb06;	0	0	0	0	0	0	0	0	0	0	100	100	100	100	100	100	100	100	100	100	100	100	100	100	100	100	100	100	100	100	100	100	100	100	0	0	0
SILVA (only NR);Bacteria;Acidobacteriota;Aminicenantia;	0	0	0	0	0	0	0	0	0	0	58	58	86.1	86.9	86.1	86.1	86.9	86.9	86.9	86.9	86.9	87.8	87.8	87.8	87.8	87.8	87.8	84.1	84.1	84.1	84.1	84.7	84.5	84.5	0	0	0
SILVA (only NR);Bacteria;Acidobacteriota;Aminicenantia;Aminicenantales;	0	0	0	0	0	0	0	0	0	0	58	58	86.1	86.9	86.1	86.1	86.9	86.9	86.9	86.9	86.9	87.8	87.8	87.8	87.8	87.8	87.8	84.1	84.1	84.1	84.1	84.7	84.5	84.5	0	0	0
SILVA (only NR);Bacteria;Acidobacteriota;Blastocatellia;	0	0	0	0	0	0	0	0	0	0	67.9	68.1	91	91	91.1	91	90.6	90.6	90.7	90.6	90.6	89.8	89.8	89.8	89.8	89.8	89.8	92.3	92.6	92.4	92.3	92.6	92.6	92.5	0	0	0
SILVA (only NR);Bacteria;Acidobacteriota;Blastocatellia;11-24;	0	0	0	0	0	0	0	0	0	0	55.3	55.3	91.4	91.4	91.4	91.4	91.4	91.4	91.4	91.4	91.4	89.4	89.4	89.4	89.4	89.4	89.4	92.1	92.1	92.1	92.1	92.1	92.5	92.5	0	0	0
SILVA (only NR);Bacteria;Acidobacteriota;Blastocatellia;Blastocatellales;	0	0	0	0	0	0	0	0	0	0	68.6	69	92.9	92.9	92.9	92.9	93	93	93	93.2	93	92.3	92.3	92.3	92.3	92.3	92.4	92.7	93	92.7	92.7	93	92.9	92.7	0	0	0
SILVA (only NR);Bacteria;Acidobacteriota;Blastocatellia;Blastocatellales;Blastocatellaceae;	0	0	0	0	0	0	0	0	0	0	68.6	69	92.9	92.9	92.9	92.9	93	93	93	93.2	93	92.3	92.3	92.3	92.3	92.3	92.4	92.7	93	92.7	92.7	93	92.9	92.7	0	0	0
SILVA (only NR);Bacteria;Acidobacteriota;Blastocatellia;Blastocatellales;Blastocatellaceae;Aridibacter;	0	0	0	0	0	0	0	0	0	0	66.7	77.8	100	100	100	100	100	100	100	100	100	91.7	91.7	91.7	91.7	91.7	91.7	87.5	87.5	87.5	87.5	87.5	87.5	87.5	0	0	0
SILVA (only NR);Bacteria;Acidobacteriota;Blastocatellia;Blastocatellales;Blastocatellaceae;Blastocatella;	0	0	0	0	0	0	0	0	0	0	64.3	64.3	94.5	94.5	94.5	94.5	95.2	95.2	95.2	95.2	95.2	93.9	93.9	93.9	93.9	93.9	93.9	92.1	92.7	92.1	92.1	92.1	92.1	92.1	0	0	0
SILVA (only NR);Bacteria;Acidobacteriota;Blastocatellia;Blastocatellales;Blastocatellaceae;JGI 0001001-H03;	0	0	0	0	0	0	0	0	0	0	63.1	63.1	91	91	91	91	91	91	91	91	91	89.7	89.7	89.7	89.7	89.7	89.7	95.5	95.5	95.5	95.5	95.5	95.5	95.5	0	0	0
SILVA (only NR);Bacteria;Acidobacteriota;Blastocatellia;Blastocatellales;Blastocatellaceae;OLB17;	0	0	0	0	0	0	0	0	0	0	66.7	66.7	100	100	100	100	100	100	100	100	100	100	100	100	100	100	100	100	100	100	100	100	100	100	0	0	0
SILVA (only NR);Bacteria;Acidobacteriota;Blastocatellia;Blastocatellales;Blastocatellaceae;Stenotrophobacter;	0	0	0	0	0	0	0	0	0	0	72.9	72.9	89.4	89.4	89.4	89.4	89.4	89.4	89.4	90.4	89.4	91.3	91.3	91.3	91.3	91.3	92.3	91.3	91.3	91.3	91.3	92.3	92.3	91.3	0	0	0
SILVA (only NR);Bacteria;Acidobacteriota;Blastocatellia;Blastocatellales;Blastocatellaceae;Tellurimicrobium;	0	0	0	0	0	0	0	0	0	0	100	100	100	100	100	100	100	100	100	100	100	100	100	100	100	100	100	100	100	100	100	100	100	100	0	0	0
SILVA (only NR);Bacteria;Acidobacteriota;Blastocatellia;Blastocatellales;Blastocatellaceae;uncultured;	0	0	0	0	0	0	0	0	0	0	74.1	74.1	93.3	93.3	93.3	93.3	93.3	93.3	93.3	93.3	93.3	92.8	92.8	92.8	92.8	92.8	92.8	92.2	92.8	92.2	92.2	92.8	92.2	92.2	0	0	0
SILVA (only NR);Bacteria;Acidobacteriota;Blastocatellia;Chloracidobacteriales;	0	0	0	0	0	0	0	0	0	0	100	100	92.3	92.3	92.3	92.3	92.3	92.3	92.3	92.3	92.3	84.6	84.6	84.6	84.6	84.6	84.6	84.6	84.6	84.6	84.6	84.6	84.6	84.6	0	0	0
SILVA (only NR);Bacteria;Acidobacteriota;Blastocatellia;Chloracidobacteriales;Chloracidobacteriaceae;	0	0	0	0	0	0	0	0	0	0	100	100	92.3	92.3	92.3	92.3	92.3	92.3	92.3	92.3	92.3	84.6	84.6	84.6	84.6	84.6	84.6	84.6	84.6	84.6	84.6	84.6	84.6	84.6	0	0	0
SILVA (only NR);Bacteria;Acidobacteriota;Blastocatellia;Chloracidobacteriales;Chloracidobacteriaceae;Chloracidobacterium;	0	0	0	0	0	0	0	0	0	0	100	100	92.3	92.3	92.3	92.3	92.3	92.3	92.3	92.3	92.3	84.6	84.6	84.6	84.6	84.6	84.6	84.6	84.6	84.6	84.6	84.6	84.6	84.6	0	0	0
SILVA (only NR);Bacteria;Acidobacteriota;Blastocatellia;DS-100;	0	0	0	0	0	0	0	0	0	0	80	80	94.7	94.7	94.7	94.7	94.7	94.7	94.7	94.7	94.7	97.4	97.4	97.4	97.4	97.4	97.4	86.8	86.8	86.8	86.8	89.5	86.8	86.8	0	0	0
SILVA (only NR);Bacteria;Acidobacteriota;Blastocatellia;Elev-16S-573;	0	0	0	0	0	0	0	0	0	0	66.7	66.7	100	100	100	100	77.8	77.8	77.8	77.8	77.8	97.2	97.2	97.2	97.2	97.2	97.2	94.4	94.4	94.4	94.4	94.4	94.4	94.4	0	0	0
SILVA (only NR);Bacteria;Acidobacteriota;Blastocatellia;Pyrinomonadales;	0	0	0	0	0	0	0	0	0	0	70.2	70.2	88.9	88.9	89.1	88.9	88.7	88.7	88.9	88.7	88.7	87.4	87.4	87.4	87.5	87.5	87.4	92.4	92.7	92.5	92.4	92.6	92.7	92.7	0	0	0
SILVA (only NR);Bacteria;Acidobacteriota;Blastocatellia;Pyrinomonadales;Pyrinomonadaceae;	0	0	0	0	0	0	0	0	0	0	70.2	70.2	88.9	88.9	89.1	88.9	88.7	88.7	88.9	88.7	88.7	87.4	87.4	87.4	87.5	87.5	87.4	92.4	92.7	92.5	92.4	92.6	92.7	92.7	0	0	0
SILVA (only NR);Bacteria;Acidobacteriota;Blastocatellia;Pyrinomonadales;Pyrinomonadaceae;Pyrinomonas;	0	0	0	0	0	0	0	0	0	0	0	0	100	100	100	100	100	100	100	100	100	100	100	100	100	100	100	100	100	100	100	100	100	100	0	0	0
SILVA (only NR);Bacteria;Acidobacteriota;Blastocatellia;Pyrinomonadales;Pyrinomonadaceae;RB41;	0	0	0	0	0	0	0	0	0	0	70.2	70.2	88.9	88.9	89	88.9	88.7	88.7	88.9	88.7	88.7	87.4	87.4	87.4	87.5	87.5	87.4	92.3	92.7	92.4	92.3	92.6	92.7	92.7	0	0	0
SILVA (only NR);Bacteria;Acidobacteriota;FFCH5909;	0	0	0	0	0	0	0	0	0	0	50	50	50	100	50	50	100	100	100	100	100	100	100	100	100	100	100	100	100	100	100	100	100	100	0	0	0
SILVA (only NR);Bacteria;Acidobacteriota;GBS-L1-B05;	0	0	0	0	0	0	0	0	0	0	0	0	0	100	0	0	0	100	0	0	0	0	0	100	0	0	0	100	100	100	100	100	100	100	0	0	0
SILVA (only NR);Bacteria;Acidobacteriota;Holophagae;	0	0.2	0	0.2	0	0	0.2	0	0.2	0	67.3	67.6	92.2	92.2	92.2	92.2	90.8	90.8	91	90.8	91.1	90.8	90.8	90.8	90.8	91.1	90.8	93.9	94	94	93.9	93.9	94.2	94.2	0	0	0
SILVA (only NR);Bacteria;Acidobacteriota;Holophagae;Acanthopleuribacterales;	0	0	0	0	0	0	0	0	0	0	50	50	97.1	97.1	97.1	97.1	97.1	97.1	97.1	97.1	97.1	94.1	94.1	94.1	94.1	94.1	94.1	91.2	91.2	91.2	91.2	91.2	91.2	91.2	0	0	0
SILVA (only NR);Bacteria;Acidobacteriota;Holophagae;Acanthopleuribacterales;Acanthopleuribacteraceae;	0	0	0	0	0	0	0	0	0	0	50	50	97.1	97.1	97.1	97.1	97.1	97.1	97.1	97.1	97.1	94.1	94.1	94.1	94.1	94.1	94.1	91.2	91.2	91.2	91.2	91.2	91.2	91.2	0	0	0
SILVA (only NR);Bacteria;Acidobacteriota;Holophagae;Acanthopleuribacterales;Acanthopleuribacteraceae;Acanthopleuribacter;	0	0	0	0	0	0	0	0	0	0	45.5	45.5	100	100	100	100	100	100	100	100	100	96	96	96	96	96	96	88	88	88	88	88	88	88	0	0	0
SILVA (only NR);Bacteria;Acidobacteriota;Holophagae;Acanthopleuribacterales;Acanthopleuribacteraceae;Thermotomaculum;	0	0	0	0	0	0	0	0	0	0	66.7	66.7	88.9	88.9	88.9	88.9	88.9	88.9	88.9	88.9	88.9	88.9	88.9	88.9	88.9	88.9	88.9	100	100	100	100	100	100	100	0	0	0
SILVA (only NR);Bacteria;Acidobacteriota;Holophagae;Holophagales;	0	0	0	0	0	0	0	0	0	0	63.3	63.3	94.6	94.6	94.6	94.6	92.4	92.4	92.9	92.4	92.9	92.9	92.9	92.9	92.9	93.5	92.9	94	94	94	94	94	94.6	94.6	0	0	0
SILVA (only NR);Bacteria;Acidobacteriota;Holophagae;Holophagales;Holophagaceae;	0	0	0	0	0	0	0	0	0	0	63.3	63.3	94.6	94.6	94.6	94.6	92.4	92.4	92.9	92.4	92.9	92.9	92.9	92.9	92.9	93.5	92.9	94	94	94	94	94	94.6	94.6	0	0	0
SILVA (only NR);Bacteria;Acidobacteriota;Holophagae;Holophagales;Holophagaceae;Geothrix;	0	0	0	0	0	0	0	0	0	0	62.5	62.5	94	94	94	94	92	92	92	92	92	92	92	92	92	92	92	98	98	98	98	98	98	98	0	0	0
SILVA (only NR);Bacteria;Acidobacteriota;Holophagae;Holophagales;Holophagaceae;Holophaga;	0	0	0	0	0	0	0	0	0	0	100	100	89.5	89.5	89.5	89.5	84.2	84.2	84.2	84.2	89.5	73.7	73.7	73.7	73.7	78.9	73.7	78.9	78.9	78.9	78.9	78.9	78.9	78.9	0	0	0
SILVA (only NR);Bacteria;Acidobacteriota;Holophagae;Holophagales;Holophagaceae;marine group;	0	0	0	0	0	0	0	0	0	0	58.8	58.8	100	100	100	100	100	100	100	100	100	100	100	100	100	100	100	100	100	100	100	100	100	100	0	0	0
SILVA (only NR);Bacteria;Acidobacteriota;Holophagae;Holophagales;Holophagaceae;uncultured;	0	0	0	0	0	0	0	0	0	0	59.1	59.1	94.3	94.3	94.3	94.3	91.4	91.4	91.4	91.4	91.4	97.1	97.1	97.1	97.1	97.1	97.1	92.9	92.9	92.9	92.9	92.9	94.3	94.3	0	0	0
SILVA (only NR);Bacteria;Acidobacteriota;Holophagae;Subgroup 7;	0	0.2	0	0.2	0	0	0.2	0	0.2	0	70.3	70.8	90.8	90.8	90.8	90.8	89.7	89.7	89.7	89.7	89.9	89.7	89.7	89.7	89.7	89.9	89.7	94.1	94.3	94.3	94.1	94.1	94.3	94.3	0	0	0
SILVA (only NR);Bacteria;Acidobacteriota;ODP1230B23.02;	0	0	0	0	0	0	0	0	0	0	0	0	84.6	84.6	84.6	84.6	76.9	76.9	84.6	76.9	76.9	69.2	69.2	69.2	69.2	69.2	69.2	84.6	84.6	84.6	84.6	84.6	84.6	84.6	0	0	0
SILVA (only NR);Bacteria;Acidobacteriota;Subgroup 11;	0	0	0	0	0	0	0	0	0	0	66.7	66.7	96.2	96.2	96.2	96.2	98.1	98.1	98.1	98.1	98.1	94.2	94.2	94.2	94.2	94.2	94.2	94.2	94.2	94.2	94.2	94.2	94.2	94.2	0	0	0
SILVA (only NR);Bacteria;Acidobacteriota;Subgroup 18;	0	0	0	0	0	0	0	0	0	0	54.2	54.2	96.9	96.9	96.9	96.9	96.2	96.2	96.2	96.2	96.2	94.7	96.2	94.7	94.7	94.7	94.7	92.4	92.4	92.4	92.4	92.4	92.4	92.4	0	0	0
SILVA (only NR);Bacteria;Acidobacteriota;Subgroup 19;	0	0	0	0	0	0	0	0	0	0	0	0	100	100	100	100	100	100	100	100	100	100	100	100	100	100	100	100	100	100	100	100	100	100	0	0	0
SILVA (only NR);Bacteria;Acidobacteriota;Subgroup 20;	0	0	0	0	0	0	0	0	0	0	50	50	100	100	100	100	100	100	100	100	100	100	100	100	100	100	100	100	100	100	100	100	100	100	0	0	0
SILVA (only NR);Bacteria;Acidobacteriota;Subgroup 21;	0	0	0	0	0	0	0	0	0	0	74.8	74.8	88.8	89.3	88.8	88.8	88.8	88.8	88.8	88.8	89.3	91	91	91	91	91.6	91	89.9	89.9	89.9	89.9	90.4	89.9	89.9	0	0	0
SILVA (only NR);Bacteria;Acidobacteriota;Subgroup 22;	0	0	0	0	0	0	0	0	0	0	59.2	59.2	90.5	90.5	90.8	90.5	90.8	90.8	90.8	90.8	90.8	91.4	91.4	91.4	91.7	91.4	91.4	95.8	96.1	96.1	95.8	96.4	96.4	96.4	0	0	0
SILVA (only NR);Bacteria;Acidobacteriota;Subgroup 25;	0	0	0	0	0	0	0	0	0	0	72	80	96.6	96.6	96.6	96.6	96.6	96.6	96.6	96.6	96.6	94.9	94.9	94.9	94.9	94.9	94.9	94.9	94.9	94.9	94.9	94.9	94.9	94.9	0	0	0
SILVA (only NR);Bacteria;Acidobacteriota;Subgroup 26;	0	0	0	0	0	0	0	0	0	0	78.1	78.1	94.8	94.8	94.8	94.8	69	69	69	69	69	91.4	91.4	91.4	91.4	91.4	91.4	96.6	96.6	96.6	96.6	96.6	96.6	96.6	0	0	0
SILVA (only NR);Bacteria;Acidobacteriota;Subgroup 5;	0	0	0	0	0	0	0	0	0	0	70.6	70.6	94.1	94.1	94.1	94.1	94.1	94.1	94.5	94.5	94.1	92.5	92.5	92.5	92.5	92.5	92.5	93.3	93.3	93.3	93.3	93.3	93.3	93.3	0	0	0
SILVA (only NR);Bacteria;Acidobacteriota;Thermoanaerobaculia;	0	0	0	0	0	0	0	0	0	0	67.1	67.1	82.4	82.6	82.6	82.4	81.1	81.1	81.2	81.2	81.6	84.9	84.9	84.9	84.9	85.4	84.9	90.4	90.4	90.4	90.4	90.5	90.5	90.5	0	0	0
SILVA (only NR);Bacteria;Acidobacteriota;Thermoanaerobaculia;Thermoanaerobaculales;	0	0	0	0	0	0	0	0	0	0	67.1	67.1	82.4	82.6	82.6	82.4	81.1	81.1	81.2	81.2	81.6	84.9	84.9	84.9	84.9	85.4	84.9	90.4	90.4	90.4	90.4	90.5	90.5	90.5	0	0	0
SILVA (only NR);Bacteria;Acidobacteriota;Thermoanaerobaculia;Thermoanaerobaculales;Thermoanaerobaculaceae;	0	0	0	0	0	0	0	0	0	0	67.1	67.1	82.4	82.6	82.6	82.4	81.1	81.1	81.2	81.2	81.6	84.9	84.9	84.9	84.9	85.4	84.9	90.4	90.4	90.4	90.4	90.5	90.5	90.5	0	0	0
SILVA (only NR);Bacteria;Acidobacteriota;Thermoanaerobaculia;Thermoanaerobaculales;Thermoanaerobaculaceae;B276-D12;	0	0	0	0	0	0	0	0	0	0	50	50	66.7	66.7	66.7	66.7	66.7	66.7	66.7	66.7	66.7	100	100	100	100	100	100	66.7	66.7	66.7	66.7	66.7	66.7	66.7	0	0	0
SILVA (only NR);Bacteria;Acidobacteriota;Thermoanaerobaculia;Thermoanaerobaculales;Thermoanaerobaculaceae;Subgroup 10;	0	0	0	0	0	0	0	0	0	0	69.8	69.8	79.1	79.3	79.3	79.1	77.9	77.9	78.1	77.9	78.4	85.4	85.4	85.4	85.4	85.9	85.4	92	92	92	92	92.2	92.2	92.2	0	0	0
SILVA (only NR);Bacteria;Acidobacteriota;Thermoanaerobaculia;Thermoanaerobaculales;Thermoanaerobaculaceae;Subgroup 23;	0	0	0	0	0	0	0	0	0	0	58.8	58.8	90.7	90.7	90.7	90.7	88.4	88.4	88.4	89.1	88.4	82.2	82.2	82.2	82.2	82.2	82.2	85.3	85.3	85.3	85.3	85.3	85.3	85.3	0	0	0
SILVA (only NR);Bacteria;Acidobacteriota;Thermoanaerobaculia;Thermoanaerobaculales;Thermoanaerobaculaceae;TPD-58;	0	0	0	0	0	0	0	0	0	0	80	80	77.8	77.8	77.8	77.8	77.8	77.8	77.8	77.8	83.3	77.8	77.8	77.8	77.8	83.3	77.8	94.4	94.4	94.4	94.4	94.4	94.4	94.4	0	0	0
SILVA (only NR);Bacteria;Acidobacteriota;Thermoanaerobaculia;Thermoanaerobaculales;Thermoanaerobaculaceae;Thermoanaerobaculum;	0	0	0	0	0	0	0	0	0	0	40	40	100	100	100	100	100	100	100	100	100	92.6	92.6	92.6	92.6	92.6	92.6	88.9	88.9	88.9	88.9	88.9	88.9	88.9	0	0	0
SILVA (only NR);Bacteria;Acidobacteriota;Vicinamibacteria;	0	0	0	0	0	0	0	0	0	0	65.1	65.1	90.7	90.7	90.8	90.7	90.5	90.5	90.6	90.6	90.5	90.7	90.7	90.7	90.7	90.7	90.7	93.7	93.8	93.8	93.7	93.9	93.9	93.9	0	0	0
SILVA (only NR);Bacteria;Acidobacteriota;Vicinamibacteria;11B-2;	0	0	0	0	0	0	0	0	0	0	0	0	100	100	100	100	100	100	100	100	100	100	100	100	100	100	100	100	100	100	100	100	100	100	0	0	0
SILVA (only NR);Bacteria;Acidobacteriota;Vicinamibacteria;Subgroup 17;	0	0	0	0	0	0	0	0	0	0	64.6	64.6	93	93	93	93	93.4	93.4	93.4	93.4	93.4	92.1	92.1	92.1	92.1	92.1	92.1	95.6	95.6	95.6	95.6	95.6	95.6	95.6	0	0	0
SILVA (only NR);Bacteria;Acidobacteriota;Vicinamibacteria;Subgroup 9;	0	0	0	0	0	0	0	0	0	0	78.1	78.1	92.3	92.3	93.1	92.3	92.3	92.3	92.3	92.3	92.3	92.3	92.3	92.3	92.3	92.3	92.3	93.1	93.1	93.1	93.1	93.1	93.1	93.1	0	0	0
SILVA (only NR);Bacteria;Acidobacteriota;Vicinamibacteria;Vicinamibacterales;	0	0	0	0	0	0	0	0	0	0	63.9	63.9	90.4	90.4	90.5	90.5	90.1	90.1	90.2	90.3	90.2	90.5	90.5	90.5	90.5	90.5	90.5	93.6	93.7	93.7	93.6	93.8	93.8	93.8	0	0	0
SILVA (only NR);Bacteria;Acidobacteriota;Vicinamibacteria;Vicinamibacterales;Vicinamibacteraceae;	0	0	0	0	0	0	0	0	0	0	58.2	58.2	90.1	90.1	90.2	90.1	90.1	90.1	90.2	90.1	90.2	89.9	90	89.9	90	90	89.9	93.3	93.6	93.4	93.3	93.6	93.5	93.5	0	0	0
SILVA (only NR);Bacteria;Acidobacteriota;Vicinamibacteria;Vicinamibacterales;Vicinamibacteraceae;Luteitalea;	0	0	0	0	0	0	0	0	0	0	79.2	79.2	89.5	89.5	89.5	89.5	89.5	89.5	89.5	89.5	89.5	93	93	93	93	93	93	87.7	89.5	87.7	87.7	87.7	87.7	87.7	0	0	0
SILVA (only NR);Bacteria;Acidobacteriota;Vicinamibacteria;Vicinamibacterales;Vicinamibacteraceae;Vicinamibacter;	0	0	0	0	0	0	0	0	0	0	50	50	87.5	87.5	87.5	87.5	87.5	87.5	87.5	87.5	87.5	91.7	91.7	91.7	91.7	91.7	91.7	100	100	100	100	100	100	100	0	0	0
SILVA (only NR);Bacteria;Acidobacteriota;Vicinamibacteria;Vicinamibacterales;Vicinamibacteraceae;uncultured;	0	0	0	0	0	0	0	0	0	0	44.4	44.4	85.7	85.7	85.7	85.7	85.7	85.7	85.7	85.7	85.7	83.3	83.3	83.3	83.3	83.3	83.3	92.9	92.9	92.9	92.9	92.9	92.9	92.9	0	0	0
SILVA (only NR);Bacteria;Acidobacteriota;Vicinamibacteria;Vicinamibacterales;uncultured;	0	0	0	0	0	0	0	0	0	0	67.4	67.4	90.6	90.6	90.6	90.6	90.1	90.1	90.2	90.3	90.2	90.8	90.8	90.8	90.8	90.8	90.8	93.8	93.8	93.8	93.8	94	94	94	0	0	0
SILVA (only NR);Bacteria;Acidobacteriota;c5LKS83;	0	0	0	0	0	0	0	0	0	0	60	60	81.8	81.8	81.8	81.8	81.8	81.8	81.8	81.8	81.8	81.8	81.8	81.8	81.8	81.8	81.8	90.9	90.9	90.9	90.9	90.9	90.9	90.9	0	0	0
SILVA (only NR);Bacteria;Acidobacteriota;d142;	0	0	0	0	0	0	0	0	0	0	0	0	82.4	82.4	82.4	82.4	76.5	76.5	76.5	76.5	76.5	76.5	76.5	76.5	76.5	76.5	76.5	82.4	88.2	82.4	82.4	82.4	82.4	82.4	0	0	0
SILVA (only NR);Bacteria;Actinobacteriota;	0	0	0	0	0	0	0	0	0	0	73	73.1	80	80.1	80.1	80	79.8	79.8	79.8	79.9	79.8	78.6	78.6	78.6	78.6	78.6	78.7	82.1	82.2	82.3	82.2	82.3	82.3	82.3	0	0	0
SILVA (only NR);Bacteria;Actinobacteriota;Acidimicrobiia;	0	0	0	0	0	0	0	0	0	0	62.6	62.7	89.2	89.4	89.3	89.2	84	84	84.1	84.1	84	68.7	68.8	68.7	68.7	68.7	68.7	69.5	69.5	69.5	69.5	69.7	69.8	69.8	0	0	0
SILVA (only NR);Bacteria;Actinobacteriota;Acidimicrobiia;Acidimicrobiales;	0	0	0	0	0	0	0	0	0	0	54.8	54.8	96.9	96.9	96.9	96.9	96.9	96.9	96.9	96.9	96.9	75	75	75	75	75	75	71.9	71.9	71.9	71.9	71.9	71.9	71.9	0	0	0
SILVA (only NR);Bacteria;Actinobacteriota;Acidimicrobiia;Acidimicrobiales;Acidimicrobiaceae;	0	0	0	0	0	0	0	0	0	0	53.6	53.6	96.7	96.7	96.7	96.7	96.7	96.7	96.7	96.7	96.7	76.7	76.7	76.7	76.7	76.7	76.7	73.3	73.3	73.3	73.3	73.3	73.3	73.3	0	0	0
SILVA (only NR);Bacteria;Actinobacteriota;Acidimicrobiia;Acidimicrobiales;Acidimicrobiaceae;Acidimicrobium;	0	0	0	0	0	0	0	0	0	0	33.3	33.3	100	100	100	100	100	100	100	100	100	88.9	88.9	88.9	88.9	88.9	88.9	88.9	88.9	88.9	88.9	88.9	88.9	88.9	0	0	0
SILVA (only NR);Bacteria;Actinobacteriota;Acidimicrobiia;Acidimicrobiales;Acidimicrobiaceae;Acidithrix;	0	0	0	0	0	0	0	0	0	0	62.5	62.5	100	100	100	100	100	100	100	100	100	100	100	100	100	100	100	92.3	92.3	92.3	92.3	92.3	92.3	92.3	0	0	0
SILVA (only NR);Bacteria;Actinobacteriota;Acidimicrobiia;Acidimicrobiales;Acidimicrobiaceae;Ferrimicrobium;	0	0	0	0	0	0	0	0	0	0	0	0	88.9	88.9	88.9	88.9	88.9	88.9	88.9	88.9	88.9	0	0	0	0	0	0	0	0	0	0	0	0	0	0	0	0
SILVA (only NR);Bacteria;Actinobacteriota;Acidimicrobiia;Acidimicrobiales;Acidimicrobiaceae;Ferrithrix;	0	0	0	0	0	0	0	0	0	0	75	75	93.8	93.8	93.8	93.8	93.8	93.8	93.8	93.8	93.8	100	100	100	100	100	100	93.8	93.8	93.8	93.8	93.8	93.8	93.8	0	0	0
SILVA (only NR);Bacteria;Actinobacteriota;Acidimicrobiia;Acidimicrobiales;Acidimicrobiaceae;uncultured;	0	0	0	0	0	0	0	0	0	0	33.3	33.3	100	100	100	100	100	100	100	100	100	75	75	75	75	75	75	75	75	75	75	75	75	75	0	0	0
SILVA (only NR);Bacteria;Actinobacteriota;Acidimicrobiia;Acidimicrobiales;Acidimicrobiales Incertae Sedis;	0	0	0	0	0	0	0	0	0	0	66.7	66.7	100	100	100	100	100	100	100	100	100	50	50	50	50	50	50	50	50	50	50	50	50	50	0	0	0
SILVA (only NR);Bacteria;Actinobacteriota;Acidimicrobiia;Acidimicrobiales;Acidimicrobiales Incertae Sedis;Aciditerrimonas;	0	0	0	0	0	0	0	0	0	0	66.7	66.7	100	100	100	100	100	100	100	100	100	50	50	50	50	50	50	50	50	50	50	50	50	50	0	0	0
SILVA (only NR);Bacteria;Actinobacteriota;Acidimicrobiia;Actinomarinales;	0	0	0	0	0	0	0	0	0	0	62.9	62.9	86.9	87.5	86.9	86.9	65.3	65.6	65.5	65.5	65.3	87.2	87.4	87.2	87.2	87.2	87.2	88.4	88.6	88.4	88.4	88.7	89.6	89.6	0	0	0
SILVA (only NR);Bacteria;Actinobacteriota;Acidimicrobiia;Actinomarinales;Actinomarinaceae;	0	0	0	0	0	0	0	0	0	0	51.6	51.6	83.7	83.7	83.7	83.7	3.4	3.4	3.4	3.4	3.4	88.8	89.3	88.8	88.8	88.8	88.8	87.6	88.2	87.6	87.6	88.2	87.6	87.6	0	0	0
SILVA (only NR);Bacteria;Actinobacteriota;Acidimicrobiia;Actinomarinales;Actinomarinaceae;Candidatus Actinomarina;	0	0	0	0	0	0	0	0	0	0	51.6	51.6	83.7	83.7	83.7	83.7	3.4	3.4	3.4	3.4	3.4	88.8	89.3	88.8	88.8	88.8	88.8	87.6	88.2	87.6	87.6	88.2	87.6	87.6	0	0	0
SILVA (only NR);Bacteria;Actinobacteriota;Acidimicrobiia;Actinomarinales;uncultured;	0	0	0	0	0	0	0	0	0	0	66	66	88	88.9	88	88	87.8	88.2	88	88	87.8	86.6	86.6	86.6	86.6	86.6	86.6	88.7	88.7	88.7	88.7	88.9	90.3	90.3	0	0	0
SILVA (only NR);Bacteria;Actinobacteriota;Acidimicrobiia;IMCC26256;	0	0	0	0	0	0	0	0	0	0	52	52	91	91.3	91.3	91.3	91.6	91.6	91.9	91.9	91.6	78.8	78.8	78.8	78.8	78.8	78.8	78.2	78.2	78.2	78.2	78.5	78.2	78.2	0	0	0
SILVA (only NR);Bacteria;Actinobacteriota;Acidimicrobiia;Microtrichales;	0	0	0	0	0	0	0	0	0	0	65.3	65.4	89.4	89.5	89.5	89.4	89	89	89.2	89.1	89	59.1	59.2	59.1	59.1	59.1	59.1	60	60	60	60	60.2	60	60	0	0	0
SILVA (only NR);Bacteria;Actinobacteriota;Acidimicrobiia;Microtrichales;Iamiaceae;	0	0	0	0	0	0	0	0	0	0	48.4	48.4	91	91.7	91	91	90.3	90.3	90.3	90.3	90.3	88.2	88.2	88.2	88.2	88.2	88.2	84.7	84.7	84.7	84.7	84.7	85.4	85.4	0	0	0
SILVA (only NR);Bacteria;Actinobacteriota;Acidimicrobiia;Microtrichales;Iamiaceae;Iamia;	0	0	0	0	0	0	0	0	0	0	48.4	48.4	91	91.7	91	91	90.3	90.3	90.3	90.3	90.3	88.2	88.2	88.2	88.2	88.2	88.2	84.7	84.7	84.7	84.7	84.7	85.4	85.4	0	0	0
SILVA (only NR);Bacteria;Actinobacteriota;Acidimicrobiia;Microtrichales;Ilumatobacteraceae;	0	0	0	0	0	0	0	0	0	0	56.2	56.2	90.8	90.8	91	90.8	89.9	89.9	89.9	89.9	89.9	14.5	14.5	14.5	14.5	14.5	14.5	15.2	15.2	15.2	15.2	15.6	15.2	15.2	0	0	0
SILVA (only NR);Bacteria;Actinobacteriota;Acidimicrobiia;Microtrichales;Ilumatobacteraceae;CL500-29 marine group;	0	0	0	0	0	0	0	0	0	0	48.5	48.5	91	91	91.4	91	91.8	91.8	91.8	91.8	91.8	2.7	2.7	2.7	2.7	2.7	2.7	3.1	3.1	3.1	3.1	3.1	3.1	3.1	0	0	0
SILVA (only NR);Bacteria;Actinobacteriota;Acidimicrobiia;Microtrichales;Ilumatobacteraceae;Ilumatobacter;	0	0	0	0	0	0	0	0	0	0	61.8	61.8	89.6	89.6	89.6	89.6	90.6	90.6	90.6	90.6	90.6	6.3	6.3	6.3	6.3	6.3	6.3	6.3	6.3	6.3	6.3	6.3	6.3	6.3	0	0	0
SILVA (only NR);Bacteria;Actinobacteriota;Acidimicrobiia;Microtrichales;Ilumatobacteraceae;uncultured;	0	0	0	0	0	0	0	0	0	0	72.9	72.9	91	91	91	91	86.8	86.8	86.8	86.8	86.8	34.4	34.4	34.4	34.4	34.4	34.4	36	36	36	36	37	36	36	0	0	0
SILVA (only NR);Bacteria;Actinobacteriota;Acidimicrobiia;Microtrichales;Microtrichaceae;	0	0	0	0	0	0	0	0	0	0	74.9	75.4	86.8	86.8	86.8	86.8	86.8	86.8	86.9	86.9	86.8	83.7	83.7	83.7	83.7	83.7	83.7	84.8	84.8	84.8	84.8	85	84.8	84.8	0	0	0
SILVA (only NR);Bacteria;Actinobacteriota;Acidimicrobiia;Microtrichales;Microtrichaceae;Candidatus Microthrix;	0	0	0	0	0	0	0	0	0	0	88	88	97.1	97.1	97.1	97.1	97.1	97.1	97.1	97.1	97.1	5.7	5.7	5.7	5.7	5.7	5.7	5.7	5.7	5.7	5.7	5.7	5.7	5.7	0	0	0
SILVA (only NR);Bacteria;Actinobacteriota;Acidimicrobiia;Microtrichales;Microtrichaceae;IMCC26207;	0	0	0	0	0	0	0	0	0	0	50	50	93.2	93.2	93.2	93.2	93.2	93.2	93.2	93.2	93.2	95.5	95.5	95.5	95.5	95.5	95.5	97.7	97.7	97.7	97.7	97.7	97.7	97.7	0	0	0
SILVA (only NR);Bacteria;Actinobacteriota;Acidimicrobiia;Microtrichales;Microtrichaceae;Sva0996 marine group;	0	0	0	0	0	0	0	0	0	0	76.7	77.6	82.7	82.7	82.7	82.7	82.4	82.4	82.4	82.4	82.4	87	87	87	87	87	87	87.9	87.9	87.9	87.9	88.3	87.9	87.9	0	0	0
SILVA (only NR);Bacteria;Actinobacteriota;Acidimicrobiia;Microtrichales;Microtrichaceae;uncultured;	0	0	0	0	0	0	0	0	0	0	71.1	71.1	91.1	91.1	91.1	91.1	91.9	91.9	92.6	92.6	91.9	92.6	92.6	92.6	92.6	92.6	92.6	94.1	94.1	94.1	94.1	94.1	94.1	94.1	0	0	0
SILVA (only NR);Bacteria;Actinobacteriota;Acidimicrobiia;Microtrichales;uncultured;	0	0	0	0	0	0	0	0	0	0	75	75	90.7	90.7	90.7	90.7	90.7	90.7	91.1	90.7	90.7	84.7	85.1	84.7	84.7	84.7	84.7	87.5	87.5	87.5	87.9	87.5	87.5	87.5	0	0	0
SILVA (only NR);Bacteria;Actinobacteriota;Acidimicrobiia;uncultured;	0	0	0	0	0	0	0	0	0	0	60.3	60.3	89.7	89.7	89.7	89.7	91	91	91	91.5	91	61.4	61.4	61.4	61.4	61.4	61.4	63.2	63.7	63.2	63.2	63.2	63.2	63.2	0	0	0
SILVA (only NR);Bacteria;Actinobacteriota;Actinobacteria;	0	0	0	0	0	0	0	0	0	0	75.4	75.5	78.1	78.1	78.1	78.1	78.3	78.3	78.3	78.4	78.3	78.3	78.3	78.3	78.3	78.3	78.4	83	83.1	83.2	83	83.1	83.2	83.1	0	0	0
SILVA (only NR);Bacteria;Actinobacteriota;Actinobacteria;0319-7L14;	0	0	0	0	0	0	0	0	0	0	57.1	57.1	85.7	85.7	85.7	85.7	85.7	85.7	85.7	85.7	85.7	88.6	88.6	88.6	88.6	88.6	88.6	94.3	94.3	94.3	94.3	94.3	94.3	94.3	0	0	0
SILVA (only NR);Bacteria;Actinobacteriota;Actinobacteria;Actinomycetales;	0	0	0	0	0	0	0	0	0	0	91.3	91.3	79.9	80	80	80	80.3	80.3	80.5	80.4	80.4	87.8	87.9	87.8	87.8	87.9	87.8	86.3	86.3	86.5	86.3	86.4	86.3	86.5	0	0	0
SILVA (only NR);Bacteria;Actinobacteriota;Actinobacteria;Actinomycetales;Actinomycetaceae;	0	0	0	0	0	0	0	0	0	0	91.1	91.1	79.5	79.7	79.7	79.7	79.9	79.9	80.1	79.9	80	87.5	87.6	87.5	87.5	87.6	87.5	86.1	86.1	86.3	86.1	86.2	86.1	86.3	0	0	0
SILVA (only NR);Bacteria;Actinobacteriota;Actinobacteria;Actinomycetales;Actinomycetaceae;Actinobaculum;	0	0	0	0	0	0	0	0	0	0	0	0	100	100	100	100	100	100	100	100	100	100	100	100	100	100	100	100	100	100	100	100	100	100	0	0	0
SILVA (only NR);Bacteria;Actinobacteriota;Actinobacteria;Actinomycetales;Actinomycetaceae;Actinomyces;	0	0	0	0	0	0	0	0	0	0	88.2	88.2	78	78.1	78.1	78.1	78.1	78.1	78.4	78.1	78.3	84.7	84.8	84.7	84.7	84.8	84.7	84.1	84.1	84.4	84.1	84.2	84.1	84.4	0	0	0
SILVA (only NR);Bacteria;Actinobacteriota;Actinobacteria;Actinomycetales;Actinomycetaceae;Actinotignum;	0	0	0	0	0	0	0	0	0	0	100	100	100	100	100	100	100	100	100	100	100	100	100	100	100	100	100	86.7	86.7	86.7	86.7	86.7	86.7	86.7	0	0	0
SILVA (only NR);Bacteria;Actinobacteriota;Actinobacteria;Actinomycetales;Actinomycetaceae;Arcanobacterium;	0	0	0	0	0	0	0	0	0	0	100	100	100	100	100	100	100	100	100	100	100	100	100	100	100	100	100	96.7	96.7	96.7	96.7	96.7	96.7	96.7	0	0	0
SILVA (only NR);Bacteria;Actinobacteriota;Actinobacteria;Actinomycetales;Actinomycetaceae;F0332;	0	0	0	0	0	0	0	0	0	0	100	100	95.9	95.9	95.9	95.9	95.9	95.9	95.9	95.9	95.9	93.9	93.9	93.9	93.9	93.9	93.9	83.7	83.7	83.7	83.7	83.7	83.7	83.7	0	0	0
SILVA (only NR);Bacteria;Actinobacteriota;Actinobacteria;Actinomycetales;Actinomycetaceae;Flaviflexus;	0	0	0	0	0	0	0	0	0	0	100	100	92.3	92.3	92.3	92.3	92.3	92.3	92.3	92.3	92.3	92.3	92.3	92.3	92.3	92.3	92.3	92.3	92.3	92.3	92.3	92.3	92.3	92.3	0	0	0
SILVA (only NR);Bacteria;Actinobacteriota;Actinobacteria;Actinomycetales;Actinomycetaceae;Mobiluncus;	0	0	0	0	0	0	0	0	0	0	100	100	100	100	100	100	100	100	100	100	100	100	100	100	100	100	100	100	100	100	100	100	100	100	0	0	0
SILVA (only NR);Bacteria;Actinobacteriota;Actinobacteria;Actinomycetales;Actinomycetaceae;Trueperella;	0	0	0	0	0	0	0	0	0	0	100	100	90	90	90	90	96.7	96.7	96.7	96.7	96.7	96.7	96.7	96.7	96.7	96.7	96.7	96.7	96.7	96.7	96.7	96.7	96.7	96.7	0	0	0
SILVA (only NR);Bacteria;Actinobacteriota;Actinobacteria;Actinomycetales;Actinomycetaceae;Varibaculum;	0	0	0	0	0	0	0	0	0	0	100	100	18.9	18.9	18.9	18.9	18.9	18.9	18.9	18.9	18.9	89.2	89.2	89.2	89.2	89.2	89.2	89.2	89.2	89.2	89.2	89.2	89.2	89.2	0	0	0
SILVA (only NR);Bacteria;Actinobacteriota;Actinobacteria;Actinomycetales;Actinomycetaceae;uncultured;	0	0	0	0	0	0	0	0	0	0	100	100	100	100	100	100	100	100	100	100	100	100	100	100	100	100	100	90	90	90	90	90	90	90	0	0	0
SILVA (only NR);Bacteria;Actinobacteriota;Actinobacteria;Actinomycetales;Actinomycetales Incertae Sedis;	0	0	0	0	0	0	0	0	0	0	100	100	95.7	95.7	95.7	95.7	95.7	95.7	95.7	100	95.7	100	100	100	100	100	100	95.7	95.7	95.7	95.7	95.7	95.7	95.7	0	0	0
SILVA (only NR);Bacteria;Actinobacteriota;Actinobacteria;Actinomycetales;Actinomycetales Incertae Sedis;Candidatus Ancillula;	0	0	0	0	0	0	0	0	0	0	100	100	95.7	95.7	95.7	95.7	95.7	95.7	95.7	100	95.7	100	100	100	100	100	100	95.7	95.7	95.7	95.7	95.7	95.7	95.7	0	0	0
SILVA (only NR);Bacteria;Actinobacteriota;Actinobacteria;Bifidobacteriales;	0	0	0	0	0	0	0	0	0	0	93.3	93.3	89.1	89.1	89.1	89.1	90.1	90.1	90.1	90.3	90.1	89.5	89.5	89.5	89.5	89.5	89.5	92.1	92.1	92.1	92.1	92.1	92.1	92.1	0	0	0
SILVA (only NR);Bacteria;Actinobacteriota;Actinobacteria;Bifidobacteriales;Bifidobacteriaceae;	0	0	0	0	0	0	0	0	0	0	93.3	93.3	89.1	89.1	89.1	89.1	90.1	90.1	90.1	90.3	90.1	89.5	89.5	89.5	89.5	89.5	89.5	92.1	92.1	92.1	92.1	92.1	92.1	92.1	0	0	0
SILVA (only NR);Bacteria;Actinobacteriota;Actinobacteria;Bifidobacteriales;Bifidobacteriaceae;Aeriscardovia;	0	0	0	0	0	0	0	0	0	0	100	100	100	100	100	100	100	100	100	100	100	100	100	100	100	100	100	100	100	100	100	100	100	100	0	0	0
SILVA (only NR);Bacteria;Actinobacteriota;Actinobacteria;Bifidobacteriales;Bifidobacteriaceae;Alloscardovia;	0	0	0	0	0	0	0	0	0	0	100	100	93.8	93.8	93.8	93.8	93.8	93.8	93.8	93.8	93.8	93.8	93.8	93.8	93.8	93.8	93.8	100	100	100	100	100	100	100	0	0	0
SILVA (only NR);Bacteria;Actinobacteriota;Actinobacteria;Bifidobacteriales;Bifidobacteriaceae;Bifidobacterium;	0	0	0	0	0	0	0	0	0	0	92.3	92.3	88.4	88.4	88.4	88.4	89.5	89.5	89.5	89.8	89.5	88.9	88.9	88.9	88.9	88.9	88.9	91.3	91.3	91.3	91.3	91.3	91.3	91.3	0	0	0
SILVA (only NR);Bacteria;Actinobacteriota;Actinobacteria;Bifidobacteriales;Bifidobacteriaceae;Bombiscardovia;	0	0	0	0	0	0	0	0	0	0	0	0	100	100	100	100	100	100	100	100	100	66.7	66.7	66.7	66.7	66.7	66.7	66.7	66.7	66.7	66.7	66.7	66.7	66.7	0	0	0
SILVA (only NR);Bacteria;Actinobacteriota;Actinobacteria;Bifidobacteriales;Bifidobacteriaceae;Gardnerella;	0	0	0	0	0	0	0	0	0	0	100	100	86.7	86.7	86.7	86.7	86.7	86.7	86.7	86.7	86.7	93.3	93.3	93.3	93.3	93.3	93.3	100	100	100	100	100	100	100	0	0	0
SILVA (only NR);Bacteria;Actinobacteriota;Actinobacteria;Bifidobacteriales;Bifidobacteriaceae;Neoscardovia;	0	0	0	0	0	0	0	0	0	0	0	0	100	100	100	100	100	100	100	100	100	100	100	100	100	100	100	100	100	100	100	100	100	100	0	0	0
SILVA (only NR);Bacteria;Actinobacteriota;Actinobacteria;Bifidobacteriales;Bifidobacteriaceae;Parascardovia;	0	0	0	0	0	0	0	0	0	0	100	100	100	100	100	100	100	100	100	100	100	100	100	100	100	100	100	100	100	100	100	100	100	100	0	0	0
SILVA (only NR);Bacteria;Actinobacteriota;Actinobacteria;Bifidobacteriales;Bifidobacteriaceae;Pseudoscardovia;	0	0	0	0	0	0	0	0	0	0	100	100	100	100	100	100	100	100	100	100	100	100	100	100	100	100	100	100	100	100	100	100	100	100	0	0	0
SILVA (only NR);Bacteria;Actinobacteriota;Actinobacteria;Bifidobacteriales;Bifidobacteriaceae;Scardovia;	0	0	0	0	0	0	0	0	0	0	100	100	100	100	100	100	100	100	100	100	100	100	100	100	100	100	100	100	100	100	100	100	100	100	0	0	0
SILVA (only NR);Bacteria;Actinobacteriota;Actinobacteria;Bifidobacteriales;Bifidobacteriaceae;uncultured;	0	0	0	0	0	0	0	0	0	0	100	100	100	100	100	100	100	100	100	100	100	100	100	100	100	100	100	100	100	100	100	100	100	100	0	0	0
SILVA (only NR);Bacteria;Actinobacteriota;Actinobacteria;Catenulisporales;	0	0	0	0	0	0	0	0	0	0	75	75	36.1	36.1	36.1	36.1	36.1	36.1	36.1	36.1	36.1	100	100	100	100	100	100	100	100	100	100	100	100	100	0	0	0
SILVA (only NR);Bacteria;Actinobacteriota;Actinobacteria;Catenulisporales;Actinospicaceae;	0	0	0	0	0	0	0	0	0	0	100	100	11.5	11.5	11.5	11.5	11.5	11.5	11.5	11.5	11.5	100	100	100	100	100	100	100	100	100	100	100	100	100	0	0	0
SILVA (only NR);Bacteria;Actinobacteriota;Actinobacteria;Catenulisporales;Actinospicaceae;Actinospica;	0	0	0	0	0	0	0	0	0	0	100	100	11.5	11.5	11.5	11.5	11.5	11.5	11.5	11.5	11.5	100	100	100	100	100	100	100	100	100	100	100	100	100	0	0	0
SILVA (only NR);Bacteria;Actinobacteriota;Actinobacteria;Catenulisporales;Catenulisporaceae;	0	0	0	0	0	0	0	0	0	0	66.7	66.7	100	100	100	100	100	100	100	100	100	100	100	100	100	100	100	100	100	100	100	100	100	100	0	0	0
SILVA (only NR);Bacteria;Actinobacteriota;Actinobacteria;Catenulisporales;Catenulisporaceae;Catenulispora;	0	0	0	0	0	0	0	0	0	0	66.7	66.7	100	100	100	100	100	100	100	100	100	100	100	100	100	100	100	100	100	100	100	100	100	100	0	0	0
SILVA (only NR);Bacteria;Actinobacteriota;Actinobacteria;Corynebacteriales;	0	0	0	0	0	0	0	0	0	0	86.3	86.3	87.2	87.2	87.3	87.2	87.6	87.6	87.6	87.6	87.6	82.2	82.2	82.2	82.3	82.2	82.5	82.9	83	83.2	82.9	83	83.2	83.1	0	0	0
SILVA (only NR);Bacteria;Actinobacteriota;Actinobacteria;Corynebacteriales;Corynebacteriaceae;	0	0	0	0	0	0	0	0	0	0	82.1	82.1	82	82	82.1	82.1	81.8	81.8	81.8	81.9	81.8	70.3	70.4	70.3	70.4	70.3	70.9	71.8	72	72.4	71.8	72	72.5	72.2	0	0	0
SILVA (only NR);Bacteria;Actinobacteriota;Actinobacteria;Corynebacteriales;Corynebacteriaceae;Corynebacterium;	0	0	0	0	0	0	0	0	0	0	81.8	81.8	82.5	82.6	82.7	82.6	82.3	82.3	82.3	82.4	82.3	71.2	71.3	71.2	71.3	71.2	71.8	72.8	72.9	73.3	72.8	73	73.3	73.2	0	0	0
SILVA (only NR);Bacteria;Actinobacteriota;Actinobacteria;Corynebacteriales;Corynebacteriaceae;Lawsonella;	0	0	0	0	0	0	0	0	0	0	100	100	70.4	70.4	70.4	70.4	71.1	71.1	71.1	71.1	71.1	50.7	50.7	50.7	50.7	50.7	52.8	51.4	51.4	52.1	51.4	51.4	53.5	51.4	0	0	0
SILVA (only NR);Bacteria;Actinobacteriota;Actinobacteria;Corynebacteriales;Corynebacteriaceae;Turicella;	0	0	0	0	0	0	0	0	0	0	100	100	78.9	78.9	78.9	78.9	78.9	78.9	78.9	78.9	78.9	57.9	57.9	57.9	57.9	57.9	57.9	63.2	63.2	63.2	63.2	63.2	63.2	63.2	0	0	0
SILVA (only NR);Bacteria;Actinobacteriota;Actinobacteria;Corynebacteriales;Corynebacteriaceae;uncultured;	0	0	0	0	0	0	0	0	0	0	0	0	100	100	100	100	100	100	100	100	100	100	100	100	100	100	100	100	100	100	100	100	100	100	0	0	0
SILVA (only NR);Bacteria;Actinobacteriota;Actinobacteria;Corynebacteriales;Corynebacteriales Incertae Sedis;	0	0	0	0	0	0	0	0	0	0	100	100	100	100	100	100	100	100	100	100	100	100	100	100	100	100	100	100	100	100	100	100	100	100	0	0	0
SILVA (only NR);Bacteria;Actinobacteriota;Actinobacteria;Corynebacteriales;Corynebacteriales Incertae Sedis;Tomitella;	0	0	0	0	0	0	0	0	0	0	100	100	100	100	100	100	100	100	100	100	100	100	100	100	100	100	100	100	100	100	100	100	100	100	0	0	0
SILVA (only NR);Bacteria;Actinobacteriota;Actinobacteria;Corynebacteriales;Dietziaceae;	0	0	0	0	0	0	0	0	0	0	64.7	64.7	81.7	81.7	82.5	81.7	83.3	83.3	83.3	83.3	83.3	79.2	79.2	79.2	79.2	79.2	79.2	83.3	84.2	83.3	83.3	83.3	83.3	83.3	0	0	0
SILVA (only NR);Bacteria;Actinobacteriota;Actinobacteria;Corynebacteriales;Dietziaceae;Dietzia;	0	0	0	0	0	0	0	0	0	0	64.7	64.7	81.7	81.7	82.5	81.7	83.3	83.3	83.3	83.3	83.3	79.2	79.2	79.2	79.2	79.2	79.2	83.3	84.2	83.3	83.3	83.3	83.3	83.3	0	0	0
SILVA (only NR);Bacteria;Actinobacteriota;Actinobacteria;Corynebacteriales;Mycobacteriaceae;	0	0	0	0	0	0	0	0	0	0	91.8	91.8	91.7	91.7	91.7	91.7	93.2	93.2	93.2	93.2	93.2	94.6	94.6	94.6	94.7	94.6	94.6	93.6	93.8	93.8	93.7	93.9	93.6	93.7	0	0	0
SILVA (only NR);Bacteria;Actinobacteriota;Actinobacteria;Corynebacteriales;Mycobacteriaceae;Hoyosella;	0	0	0	0	0	0	0	0	0	0	100	100	100	100	100	100	100	100	100	100	100	100	100	100	100	100	100	100	100	100	100	100	100	100	0	0	0
SILVA (only NR);Bacteria;Actinobacteriota;Actinobacteria;Corynebacteriales;Mycobacteriaceae;Mycobacterium;	0	0	0	0	0	0	0	0	0	0	91.7	91.7	91.6	91.6	91.7	91.6	93.2	93.2	93.2	93.2	93.2	94.6	94.6	94.6	94.7	94.6	94.6	93.6	93.8	93.8	93.7	93.8	93.6	93.7	0	0	0
SILVA (only NR);Bacteria;Actinobacteriota;Actinobacteria;Corynebacteriales;Nocardiaceae;	0	0	0	0	0	0	0	0	0	0	80.4	80.4	93.1	93.2	93.1	93.2	93.4	93.4	93.4	93.4	93.4	93.1	93.1	93.1	93.1	93.1	93.2	93.2	93.3	93.3	93.3	93.3	93.3	93.3	0	0	0
SILVA (only NR);Bacteria;Actinobacteriota;Actinobacteria;Corynebacteriales;Nocardiaceae;Gordonia;	0	0	0	0	0	0	0	0	0	0	90	90	91.6	91.6	91.6	91.6	91.6	91.6	91.6	91.6	91.6	92	92	92	92	92	92	91.6	91.6	91.6	91.6	91.6	91.6	92	0	0	0
SILVA (only NR);Bacteria;Actinobacteriota;Actinobacteria;Corynebacteriales;Nocardiaceae;Millisia;	0	0	0	0	0	0	0	0	0	0	100	100	100	100	100	100	100	100	100	100	100	100	100	100	100	100	100	100	100	100	100	100	100	100	0	0	0
SILVA (only NR);Bacteria;Actinobacteriota;Actinobacteria;Corynebacteriales;Nocardiaceae;Nocardia;	0	0	0	0	0	0	0	0	0	0	70.8	70.8	95.7	95.7	95.7	95.7	95.9	95.9	96	95.9	95.9	96.2	96.2	96.2	96.2	96.2	96.3	97.1	97.1	97.2	97.2	97.1	97.2	97.1	0	0	0
SILVA (only NR);Bacteria;Actinobacteriota;Actinobacteria;Corynebacteriales;Nocardiaceae;Rhodococcus;	0	0	0	0	0	0	0	0	0	0	83.8	83.8	90.7	90.9	90.7	90.9	91.2	91.2	91.2	91.2	91.2	90.2	90.2	90.2	90.2	90.2	90.2	89.8	89.9	89.9	89.8	89.9	89.8	89.8	0	0	0
SILVA (only NR);Bacteria;Actinobacteriota;Actinobacteria;Corynebacteriales;Nocardiaceae;Skermania;	0	0	0	0	0	0	0	0	0	0	0	0	100	100	100	100	100	100	100	100	100	100	100	100	100	100	100	100	100	100	100	100	100	100	0	0	0
SILVA (only NR);Bacteria;Actinobacteriota;Actinobacteria;Corynebacteriales;Nocardiaceae;Smaragdicoccus;	0	0	0	0	0	0	0	0	0	0	100	100	87.5	87.5	87.5	87.5	87.5	87.5	87.5	87.5	87.5	75	75	75	75	75	75	87.5	87.5	87.5	87.5	87.5	87.5	87.5	0	0	0
SILVA (only NR);Bacteria;Actinobacteriota;Actinobacteria;Corynebacteriales;Nocardiaceae;Williamsia;	0	0	0	0	0	0	0	0	0	0	100	100	97.4	97.4	97.4	97.4	97.4	97.4	97.4	97.4	97.4	97.4	97.4	97.4	97.4	97.4	97.4	92.1	92.1	92.1	92.1	92.1	92.1	92.1	0	0	0
SILVA (only NR);Bacteria;Actinobacteriota;Actinobacteria;Corynebacteriales;Segniliparaceae;	0	0	0	0	0	0	0	0	0	0	0	0	100	100	100	100	100	100	100	100	100	100	100	100	100	100	100	100	100	100	100	100	100	100	0	0	0
SILVA (only NR);Bacteria;Actinobacteriota;Actinobacteria;Corynebacteriales;Segniliparaceae;Segniliparus;	0	0	0	0	0	0	0	0	0	0	0	0	100	100	100	100	100	100	100	100	100	100	100	100	100	100	100	100	100	100	100	100	100	100	0	0	0
SILVA (only NR);Bacteria;Actinobacteriota;Actinobacteria;Corynebacteriales;Segniliparaceae;uncultured;	0	0	0	0	0	0	0	0	0	0	0	0	100	100	100	100	100	100	100	100	100	100	100	100	100	100	100	100	100	100	100	100	100	100	0	0	0
SILVA (only NR);Bacteria;Actinobacteriota;Actinobacteria;Corynebacteriales;Tsukamurellaceae;	0	0	0	0	0	0	0	0	0	0	72.7	72.7	90.2	90.2	90.2	90.2	90.2	90.2	90.2	90.2	90.2	90.2	90.2	90.2	90.2	90.2	90.2	96.1	96.1	96.1	96.1	96.1	96.1	96.1	0	0	0
SILVA (only NR);Bacteria;Actinobacteriota;Actinobacteria;Corynebacteriales;Tsukamurellaceae;Tsukamurella;	0	0	0	0	0	0	0	0	0	0	72.7	72.7	90.2	90.2	90.2	90.2	90.2	90.2	90.2	90.2	90.2	90.2	90.2	90.2	90.2	90.2	90.2	96.1	96.1	96.1	96.1	96.1	96.1	96.1	0	0	0
SILVA (only NR);Bacteria;Actinobacteriota;Actinobacteria;Corynebacteriales;uncultured;	0	0	0	0	0	0	0	0	0	0	100	100	75	75	75	75	75	75	75	75	75	75	75	75	75	75	75	100	100	100	100	100	100	100	0	0	0
SILVA (only NR);Bacteria;Actinobacteriota;Actinobacteria;Elev-16S-976;	0	0	0	0	0	0	0	0	0	0	0	0	100	100	100	100	100	100	100	100	100	100	100	100	100	100	100	100	100	100	100	100	100	100	0	0	0
SILVA (only NR);Bacteria;Actinobacteriota;Actinobacteria;Euzebyales;	0	0	0	0	0	0	0	0	0	0	56	60	74.8	74.8	74.8	74.8	74.8	74.8	74.8	74.8	74.8	73.9	73.9	73.9	74.8	73.9	73.9	91	91	91	91.9	91	91	91	0	0	0
SILVA (only NR);Bacteria;Actinobacteriota;Actinobacteria;Euzebyales;Euzebyaceae;	0	0	0	0	0	0	0	0	0	0	56	60	74.8	74.8	74.8	74.8	74.8	74.8	74.8	74.8	74.8	73.9	73.9	73.9	74.8	73.9	73.9	91	91	91	91.9	91	91	91	0	0	0
SILVA (only NR);Bacteria;Actinobacteriota;Actinobacteria;Euzebyales;Euzebyaceae;Egibacter;	0	0	0	0	0	0	0	0	0	0	100	100	100	100	100	100	100	100	100	100	100	75	75	75	75	75	75	75	75	75	75	75	75	75	0	0	0
SILVA (only NR);Bacteria;Actinobacteriota;Actinobacteria;Euzebyales;Euzebyaceae;Euzebya;	0	0	0	0	0	0	0	0	0	0	100	100	100	100	100	100	100	100	100	100	100	100	100	100	100	100	100	100	100	100	100	100	100	100	0	0	0
SILVA (only NR);Bacteria;Actinobacteriota;Actinobacteria;Euzebyales;Euzebyaceae;uncultured;	0	0	0	0	0	0	0	0	0	0	47.6	52.4	71.7	71.7	71.7	71.7	71.7	71.7	71.7	71.7	71.7	71.7	71.7	71.7	72.7	71.7	71.7	90.9	90.9	90.9	91.9	90.9	90.9	90.9	0	0	0
SILVA (only NR);Bacteria;Actinobacteriota;Actinobacteria;FFCH16263;	0	0	0	0	0	0	0	0	0	0	0	0	100	100	100	100	100	100	100	100	100	100	100	100	100	100	100	100	100	100	100	100	100	100	0	0	0
SILVA (only NR);Bacteria;Actinobacteriota;Actinobacteria;Frankiales;	0	0	0	0	0	0	0	0	0	0	57.5	57.8	91.8	91.8	91.9	91.8	91.9	91.9	91.9	91.9	91.9	91.8	91.8	91.8	91.9	91.8	91.9	93	93.2	93.2	93	93.4	93.5	93.5	0	0	0
SILVA (only NR);Bacteria;Actinobacteriota;Actinobacteria;Frankiales;Acidothermaceae;	0	0	0	0	0	0	0	0	0	0	50	50	85.6	85.6	85.6	85.6	85.6	85.6	85.6	85.6	85.6	90.7	90.7	90.7	90.7	90.7	90.7	91.8	91.8	91.8	91.8	91.8	92.8	92.8	0	0	0
SILVA (only NR);Bacteria;Actinobacteriota;Actinobacteria;Frankiales;Acidothermaceae;Acidothermus;	0	0	0	0	0	0	0	0	0	0	50	50	85.6	85.6	85.6	85.6	85.6	85.6	85.6	85.6	85.6	90.7	90.7	90.7	90.7	90.7	90.7	91.8	91.8	91.8	91.8	91.8	92.8	92.8	0	0	0
SILVA (only NR);Bacteria;Actinobacteriota;Actinobacteria;Frankiales;Cryptosporangiaceae;	0	0	0	0	0	0	0	0	0	0	66.7	66.7	94.1	94.1	94.1	94.1	94.1	94.1	94.1	94.1	94.1	94.1	94.1	94.1	94.1	94.1	94.1	94.1	94.1	94.1	94.1	94.1	94.1	94.1	0	0	0
SILVA (only NR);Bacteria;Actinobacteriota;Actinobacteria;Frankiales;Cryptosporangiaceae;Cryptosporangium;	0	0	0	0	0	0	0	0	0	0	66.7	66.7	93.3	93.3	93.3	93.3	93.3	93.3	93.3	93.3	93.3	93.3	93.3	93.3	93.3	93.3	93.3	93.3	93.3	93.3	93.3	93.3	93.3	93.3	0	0	0
SILVA (only NR);Bacteria;Actinobacteriota;Actinobacteria;Frankiales;Cryptosporangiaceae;Fodinicola;	0	0	0	0	0	0	0	0	0	0	0	0	100	100	100	100	100	100	100	100	100	100	100	100	100	100	100	100	100	100	100	100	100	100	0	0	0
SILVA (only NR);Bacteria;Actinobacteriota;Actinobacteria;Frankiales;Frankiaceae;	0	0	0	0	0	0	0	0	0	0	71.1	71.1	89.3	89.3	89.3	89.3	89.3	89.3	89.3	89.3	89.3	91.4	91.4	91.4	91.4	91.4	91.4	94.3	94.3	94.3	94.3	94.3	95	95	0	0	0
SILVA (only NR);Bacteria;Actinobacteriota;Actinobacteria;Frankiales;Frankiaceae;Frankia;	0	0	0	0	0	0	0	0	0	0	76.9	76.9	89.1	89.1	89.1	89.1	89.1	89.1	89.1	89.1	89.1	91.3	91.3	91.3	91.3	91.3	91.3	93.5	93.5	93.5	93.5	93.5	95.7	95.7	0	0	0
SILVA (only NR);Bacteria;Actinobacteriota;Actinobacteria;Frankiales;Frankiaceae;Jatrophihabitans;	0	0	0	0	0	0	0	0	0	0	68	68	89.4	89.4	89.4	89.4	89.4	89.4	89.4	89.4	89.4	91.5	91.5	91.5	91.5	91.5	91.5	94.7	94.7	94.7	94.7	94.7	94.7	94.7	0	0	0
SILVA (only NR);Bacteria;Actinobacteriota;Actinobacteria;Frankiales;Geodermatophilaceae;	0	0	0	0	0	0	0	0	0	0	45.3	45.3	88.7	88.7	88.7	88.7	88.3	88.3	88.3	88.7	88.3	87.4	87.4	87.4	87.9	87.4	87.9	89.5	90.4	90.4	89.5	90	90	89.5	0	0	0
SILVA (only NR);Bacteria;Actinobacteriota;Actinobacteria;Frankiales;Geodermatophilaceae;Antricoccus;	0	0	0	0	0	0	0	0	0	0	60	60	100	100	100	100	100	100	100	100	100	100	100	100	100	100	100	100	100	100	100	100	100	100	0	0	0
SILVA (only NR);Bacteria;Actinobacteriota;Actinobacteria;Frankiales;Geodermatophilaceae;Blastococcus;	0	0	0	0	0	0	0	0	0	0	42.4	42.4	84.3	84.3	84.3	84.3	84.3	84.3	84.3	85.3	84.3	85.3	85.3	85.3	86.3	85.3	85.3	90.2	92.2	91.2	90.2	91.2	90.2	90.2	0	0	0
SILVA (only NR);Bacteria;Actinobacteriota;Actinobacteria;Frankiales;Geodermatophilaceae;Geodermatophilus;	0	0	0	0	0	0	0	0	0	0	40.9	40.9	90.5	90.5	90.5	90.5	90.5	90.5	90.5	90.5	90.5	88.9	88.9	88.9	88.9	88.9	88.9	88.9	88.9	88.9	88.9	88.9	88.9	88.9	0	0	0
SILVA (only NR);Bacteria;Actinobacteriota;Actinobacteria;Frankiales;Geodermatophilaceae;Klenkia;	0	0	0	0	0	0	0	0	0	0	100	100	100	100	100	100	92.9	92.9	92.9	92.9	92.9	100	100	100	100	100	100	92.9	92.9	92.9	92.9	92.9	92.9	92.9	0	0	0
SILVA (only NR);Bacteria;Actinobacteriota;Actinobacteria;Frankiales;Geodermatophilaceae;Modestobacter;	0	0	0	0	0	0	0	0	0	0	46.2	46.2	88.6	88.6	88.6	88.6	88.6	88.6	88.6	88.6	88.6	81.8	81.8	81.8	81.8	81.8	84.1	84.1	84.1	86.4	84.1	84.1	86.4	84.1	0	0	0
SILVA (only NR);Bacteria;Actinobacteriota;Actinobacteria;Frankiales;Nakamurellaceae;	0	0	0	0	0	0	0	0	0	0	52.9	52.9	94	94	94	94	95.2	95.2	95.2	95.2	95.2	94	94	94	94	94	94	94	94	94	94	95.2	94	95.2	0	0	0
SILVA (only NR);Bacteria;Actinobacteriota;Actinobacteria;Frankiales;Nakamurellaceae;Nakamurella;	0	0	0	0	0	0	0	0	0	0	52.9	52.9	94	94	94	94	95.2	95.2	95.2	95.2	95.2	94	94	94	94	94	94	94	94	94	94	95.2	94	95.2	0	0	0
SILVA (only NR);Bacteria;Actinobacteriota;Actinobacteria;Frankiales;Sporichthyaceae;	0	0	0	0	0	0	0	0	0	0	61.4	62	95.2	95.2	95.2	95.2	95	95	95	95	95	92.6	92.6	92.6	92.9	92.6	92.6	93.3	93.3	93.3	93.3	93.6	93.6	93.6	0	0	0
SILVA (only NR);Bacteria;Actinobacteriota;Actinobacteria;Frankiales;Sporichthyaceae;Candidatus Planktophila;	0	0	0	0	0	0	0	0	0	0	62.5	62.5	100	100	100	100	100	100	100	100	100	95.2	95.2	95.2	95.2	95.2	95.2	90.5	90.5	90.5	90.5	90.5	90.5	90.5	0	0	0
SILVA (only NR);Bacteria;Actinobacteriota;Actinobacteria;Frankiales;Sporichthyaceae;Longivirga;	0	0	0	0	0	0	0	0	0	0	50	50	100	100	100	100	100	100	100	100	100	100	100	100	100	100	100	100	100	100	100	100	100	100	0	0	0
SILVA (only NR);Bacteria;Actinobacteriota;Actinobacteria;Frankiales;Sporichthyaceae;Sporichthya;	0	0	0	0	0	0	0	0	0	0	50	50	92.3	92.3	92.3	92.3	92.3	92.3	92.3	92.3	92.3	100	100	100	100	100	100	100	100	100	100	100	100	100	0	0	0
SILVA (only NR);Bacteria;Actinobacteriota;Actinobacteria;Frankiales;Sporichthyaceae;hgcI clade;	0	0	0	0	0	0	0	0	0	0	63.6	64.3	94.8	94.8	94.8	94.8	94.8	94.8	94.8	94.8	94.8	91.5	91.5	91.5	91.8	91.5	91.5	92.7	92.7	92.7	92.7	92.7	93	93	0	0	0
SILVA (only NR);Bacteria;Actinobacteriota;Actinobacteria;Frankiales;Sporichthyaceae;uncultured;	0	0	0	0	0	0	0	0	0	0	42.9	42.9	96.6	96.6	96.6	96.6	93.1	93.1	93.1	93.1	93.1	96.6	96.6	96.6	96.6	96.6	96.6	96.6	96.6	96.6	96.6	100	96.6	96.6	0	0	0
SILVA (only NR);Bacteria;Actinobacteriota;Actinobacteria;Frankiales;uncultured;	0	0	0	0	0	0	0	0	0	0	62.5	62.5	94.4	94.4	94.4	94.4	96.3	96.3	96.3	96.3	96.3	98.1	98.1	98.1	98.1	98.1	98.1	97.2	97.2	97.2	97.2	98.1	98.1	98.1	0	0	0
SILVA (only NR);Bacteria;Actinobacteriota;Actinobacteria;Glycomycetales;	0	0	0	0	0	0	0	0	0	0	100	100	92.8	92.8	92.8	92.8	92.8	92.8	92.8	92.8	92.8	88	88	88	88	88	88	92.8	92.8	92.8	92.8	92.8	92.8	92.8	0	0	0
SILVA (only NR);Bacteria;Actinobacteriota;Actinobacteria;Glycomycetales;Glycomycetaceae;	0	0	0	0	0	0	0	0	0	0	100	100	92.8	92.8	92.8	92.8	92.8	92.8	92.8	92.8	92.8	88	88	88	88	88	88	92.8	92.8	92.8	92.8	92.8	92.8	92.8	0	0	0
SILVA (only NR);Bacteria;Actinobacteriota;Actinobacteria;Glycomycetales;Glycomycetaceae;Glycomyces;	0	0	0	0	0	0	0	0	0	0	100	100	95.8	95.8	95.8	95.8	95.8	95.8	95.8	95.8	95.8	90.1	90.1	90.1	90.1	90.1	90.1	91.5	91.5	91.5	91.5	91.5	91.5	91.5	0	0	0
SILVA (only NR);Bacteria;Actinobacteriota;Actinobacteria;Glycomycetales;Glycomycetaceae;Haloglycomyces;	0	0	0	0	0	0	0	0	0	0	0	0	100	100	100	100	100	100	100	100	100	100	100	100	100	100	100	100	100	100	100	100	100	100	0	0	0
SILVA (only NR);Bacteria;Actinobacteriota;Actinobacteria;Glycomycetales;Glycomycetaceae;Salilacibacter;	0	0	0	0	0	0	0	0	0	0	100	100	100	100	100	100	100	100	100	100	100	100	100	100	100	100	100	100	100	100	100	100	100	100	0	0	0
SILVA (only NR);Bacteria;Actinobacteriota;Actinobacteria;Glycomycetales;Glycomycetaceae;Salininema;	0	0	0	0	0	0	0	0	0	0	100	100	100	100	100	100	100	100	100	100	100	100	100	100	100	100	100	100	100	100	100	100	100	100	0	0	0
SILVA (only NR);Bacteria;Actinobacteriota;Actinobacteria;Glycomycetales;Glycomycetaceae;uncultured;	0	0	0	0	0	0	0	0	0	0	0	0	66.7	66.7	66.7	66.7	66.7	66.7	66.7	66.7	66.7	66.7	66.7	66.7	66.7	66.7	66.7	100	100	100	100	100	100	100	0	0	0
SILVA (only NR);Bacteria;Actinobacteriota;Actinobacteria;KIST-JJY010;	0	0	0	0	0	0	0	0	0	0	100	100	100	100	100	100	100	100	100	100	100	100	100	100	100	100	100	80	80	80	80	80	80	80	0	0	0
SILVA (only NR);Bacteria;Actinobacteriota;Actinobacteria;Kineosporiales;	0	0	0	0	0	0	0	0	0	0	63.6	63.6	90.7	90.7	90.7	90.7	91.4	91.4	91.4	91.4	91.4	93.6	93.6	93.6	93.6	93.6	93.6	93.6	93.6	93.6	93.6	94.3	93.6	93.6	0	0	0
SILVA (only NR);Bacteria;Actinobacteriota;Actinobacteria;Kineosporiales;Kineosporiaceae;	0	0	0	0	0	0	0	0	0	0	63.6	63.6	90.7	90.7	90.7	90.7	91.4	91.4	91.4	91.4	91.4	93.6	93.6	93.6	93.6	93.6	93.6	93.6	93.6	93.6	93.6	94.3	93.6	93.6	0	0	0
SILVA (only NR);Bacteria;Actinobacteriota;Actinobacteria;Kineosporiales;Kineosporiaceae;Angustibacter;	0	0	0	0	0	0	0	0	0	0	66.7	66.7	93.8	93.8	93.8	93.8	93.8	93.8	93.8	93.8	93.8	93.8	93.8	93.8	93.8	93.8	93.8	87.5	87.5	87.5	87.5	93.8	87.5	87.5	0	0	0
SILVA (only NR);Bacteria;Actinobacteriota;Actinobacteria;Kineosporiales;Kineosporiaceae;Kineococcus;	0	0	0	0	0	0	0	0	0	0	36.4	36.4	100	100	100	100	100	100	100	100	100	97.6	97.6	97.6	97.6	97.6	97.6	97.6	97.6	97.6	97.6	97.6	97.6	97.6	0	0	0
SILVA (only NR);Bacteria;Actinobacteriota;Actinobacteria;Kineosporiales;Kineosporiaceae;Kineosporia;	0	0	0	0	0	0	0	0	0	0	71.4	71.4	75.9	75.9	75.9	75.9	75.9	75.9	75.9	75.9	75.9	96.6	96.6	96.6	96.6	96.6	96.6	96.6	96.6	96.6	96.6	96.6	96.6	96.6	0	0	0
SILVA (only NR);Bacteria;Actinobacteriota;Actinobacteria;Kineosporiales;Kineosporiaceae;Pseudokineococcus;	0	0	0	0	0	0	0	0	0	0	0	0	80	80	80	80	80	80	80	80	80	80	80	80	80	80	80	80	80	80	80	80	80	80	0	0	0
SILVA (only NR);Bacteria;Actinobacteriota;Actinobacteria;Kineosporiales;Kineosporiaceae;Quadrisphaera;	0	0	0	0	0	0	0	0	0	0	81.8	81.8	90.2	90.2	90.2	90.2	92.7	92.7	92.7	92.7	92.7	87.8	87.8	87.8	87.8	87.8	87.8	90.2	90.2	90.2	90.2	90.2	90.2	90.2	0	0	0
SILVA (only NR);Bacteria;Actinobacteriota;Actinobacteria;Kineosporiales;Kineosporiaceae;uncultured;	0	0	0	0	0	0	0	0	0	0	100	100	100	100	100	100	100	100	100	100	100	100	100	100	100	100	100	100	100	100	100	100	100	100	0	0	0
SILVA (only NR);Bacteria;Actinobacteriota;Actinobacteria;Micrococcales;	0	0	0	0	0	0	0	0	0	0	69.5	69.6	73.4	73.5	73.4	73.4	73.7	73.8	73.8	73.9	73.7	73	73	73	73	73	73.1	89.6	89.7	89.8	89.6	89.7	89.8	89.7	0	0	0
SILVA (only NR);Bacteria;Actinobacteriota;Actinobacteria;Micrococcales;AKAU3644;	0	0	0	0	0	0	0	0	0	0	0	0	100	100	100	100	100	100	100	100	100	100	100	100	100	100	100	100	100	100	100	100	100	100	0	0	0
SILVA (only NR);Bacteria;Actinobacteriota;Actinobacteria;Micrococcales;Beutenbergiaceae;	0	0	0	0	0	0	0	0	0	0	80	80	100	100	100	100	100	100	100	100	100	100	100	100	100	100	100	100	100	100	100	100	100	100	0	0	0
SILVA (only NR);Bacteria;Actinobacteriota;Actinobacteria;Micrococcales;Beutenbergiaceae;Beutenbergia;	0	0	0	0	0	0	0	0	0	0	100	100	100	100	100	100	100	100	100	100	100	100	100	100	100	100	100	100	100	100	100	100	100	100	0	0	0
SILVA (only NR);Bacteria;Actinobacteriota;Actinobacteria;Micrococcales;Beutenbergiaceae;Miniimonas;	0	0	0	0	0	0	0	0	0	0	100	100	100	100	100	100	100	100	100	100	100	100	100	100	100	100	100	100	100	100	100	100	100	100	0	0	0
SILVA (only NR);Bacteria;Actinobacteriota;Actinobacteria;Micrococcales;Beutenbergiaceae;Salana;	0	0	0	0	0	0	0	0	0	0	50	50	100	100	100	100	100	100	100	100	100	100	100	100	100	100	100	100	100	100	100	100	100	100	0	0	0
SILVA (only NR);Bacteria;Actinobacteriota;Actinobacteria;Micrococcales;Beutenbergiaceae;Serinibacter;	0	0	0	0	0	0	0	0	0	0	0	0	100	100	100	100	100	100	100	100	100	100	100	100	100	100	100	100	100	100	100	100	100	100	0	0	0
SILVA (only NR);Bacteria;Actinobacteriota;Actinobacteria;Micrococcales;Bogoriellaceae;	0	0	0	0	0	0	0	0	0	0	83.3	83.3	92.9	92.9	92.9	92.9	92.9	92.9	92.9	96.4	92.9	96.4	96.4	96.4	96.4	96.4	96.4	96.4	96.4	96.4	96.4	96.4	96.4	96.4	0	0	0
SILVA (only NR);Bacteria;Actinobacteriota;Actinobacteria;Micrococcales;Bogoriellaceae;Bogoriella;	0	0	0	0	0	0	0	0	0	0	100	100	85.7	85.7	85.7	85.7	85.7	85.7	85.7	100	85.7	100	100	100	100	100	100	100	100	100	100	100	100	100	0	0	0
SILVA (only NR);Bacteria;Actinobacteriota;Actinobacteria;Micrococcales;Bogoriellaceae;Georgenia;	0	0	0	0	0	0	0	0	0	0	81.8	81.8	93.9	93.9	93.9	93.9	93.9	93.9	93.9	95.9	93.9	95.9	95.9	95.9	95.9	95.9	95.9	95.9	95.9	95.9	95.9	95.9	95.9	95.9	0	0	0
SILVA (only NR);Bacteria;Actinobacteriota;Actinobacteria;Micrococcales;Brevibacteriaceae;	0	0	0	0	0	0	0	0	0	0	81.5	81.5	89.1	89.1	89.1	89.1	89.1	89.1	89.1	89.1	89.1	84.9	84.9	84.9	84.9	84.9	84.9	86	86	86.4	86	86	86	86.8	0	0	0
SILVA (only NR);Bacteria;Actinobacteriota;Actinobacteria;Micrococcales;Brevibacteriaceae;Brevibacterium;	0	0	0	0	0	0	0	0	0	0	81.1	81.1	89	89	89	89	89	89	89	89	89	84.7	84.7	84.7	84.7	84.7	84.7	85.9	85.9	86.3	85.9	85.9	85.9	86.7	0	0	0
SILVA (only NR);Bacteria;Actinobacteriota;Actinobacteria;Micrococcales;Brevibacteriaceae;Sediminivirga;	0	0	0	0	0	0	0	0	0	0	100	100	100	100	100	100	100	100	100	100	100	100	100	100	100	100	100	100	100	100	100	100	100	100	0	0	0
SILVA (only NR);Bacteria;Actinobacteriota;Actinobacteria;Micrococcales;Brevibacteriaceae;Spelaeicoccus;	0	0	0	0	0	0	0	0	0	0	0	0	100	100	100	100	100	100	100	100	100	100	100	100	100	100	100	100	100	100	100	100	100	100	0	0	0
SILVA (only NR);Bacteria;Actinobacteriota;Actinobacteria;Micrococcales;Cellulomonadaceae;	0	0	0	0	0	0	0	0	0	0	69.8	69.8	91.3	91.3	91.3	91.3	91.3	91.3	91.3	91.3	91.3	87.4	87.4	87.4	87.4	87.4	87.8	89.1	89.1	89.1	89.1	89.1	89.6	89.1	0	0	0
SILVA (only NR);Bacteria;Actinobacteriota;Actinobacteria;Micrococcales;Cellulomonadaceae;Actinotalea;	0	0	0	0	0	0	0	0	0	0	75	75	96.2	96.2	96.2	96.2	96.2	96.2	96.2	96.2	96.2	96.2	96.2	96.2	96.2	96.2	96.2	100	100	100	100	100	100	100	0	0	0
SILVA (only NR);Bacteria;Actinobacteriota;Actinobacteria;Micrococcales;Cellulomonadaceae;Cellulomonas;	0	0	0	0	0	0	0	0	0	0	64.3	64.3	92.2	92.2	92.2	92.2	92.2	92.2	92.2	92.2	92.2	85.1	85.1	85.1	85.1	85.1	85.7	85.7	85.7	85.7	85.7	85.7	86.4	85.7	0	0	0
SILVA (only NR);Bacteria;Actinobacteriota;Actinobacteria;Micrococcales;Cellulomonadaceae;Oerskovia;	0	0	0	0	0	0	0	0	0	0	100	100	81	81	81	81	81	81	81	81	81	81	81	81	81	81	81	90.5	90.5	90.5	90.5	90.5	90.5	90.5	0	0	0
SILVA (only NR);Bacteria;Actinobacteriota;Actinobacteria;Micrococcales;Cellulomonadaceae;Paraoerskovia;	0	0	0	0	0	0	0	0	0	0	100	100	100	100	100	100	100	100	100	100	100	100	100	100	100	100	100	100	100	100	100	100	100	100	0	0	0
SILVA (only NR);Bacteria;Actinobacteriota;Actinobacteria;Micrococcales;Cellulomonadaceae;Pseudactinotalea;	0	0	0	0	0	0	0	0	0	0	66.7	66.7	76.9	76.9	76.9	76.9	76.9	76.9	76.9	76.9	76.9	92.3	92.3	92.3	92.3	92.3	92.3	92.3	92.3	92.3	92.3	92.3	92.3	92.3	0	0	0
SILVA (only NR);Bacteria;Actinobacteriota;Actinobacteria;Micrococcales;Cellulomonadaceae;Sediminihabitans;	0	0	0	0	0	0	0	0	0	0	0	0	100	100	100	100	100	100	100	100	100	100	100	100	100	100	100	100	100	100	100	100	100	100	0	0	0
SILVA (only NR);Bacteria;Actinobacteriota;Actinobacteria;Micrococcales;Cellulomonadaceae;Tropheryma;	0	0	0	0	0	0	0	0	0	0	100	100	100	100	100	100	100	100	100	100	100	100	100	100	100	100	100	100	100	100	100	100	100	100	0	0	0
SILVA (only NR);Bacteria;Actinobacteriota;Actinobacteria;Micrococcales;Cellulomonadaceae;Tropicihabitans;	0	0	0	0	0	0	0	0	0	0	0	0	100	100	100	100	100	100	100	100	100	100	100	100	100	100	100	100	100	100	100	100	100	100	0	0	0
SILVA (only NR);Bacteria;Actinobacteriota;Actinobacteria;Micrococcales;Demequinaceae;	0	0	0	0	0	0	0	0	0	0	70	70	90.3	90.3	90.3	90.3	90.3	90.3	91.9	90.3	90.3	96.8	96.8	96.8	96.8	96.8	96.8	98.4	98.4	98.4	98.4	98.4	98.4	98.4	0	0	0
SILVA (only NR);Bacteria;Actinobacteriota;Actinobacteria;Micrococcales;Demequinaceae;Demequina;	0	0	0	0	0	0	0	0	0	0	71.4	71.4	87.8	87.8	87.8	87.8	87.8	87.8	90.2	87.8	87.8	97.6	97.6	97.6	97.6	97.6	97.6	100	100	100	100	100	100	100	0	0	0
SILVA (only NR);Bacteria;Actinobacteriota;Actinobacteria;Micrococcales;Demequinaceae;Lysinimicrobium;	0	0	0	0	0	0	0	0	0	0	66.7	66.7	93.8	93.8	93.8	93.8	93.8	93.8	93.8	93.8	93.8	93.8	93.8	93.8	93.8	93.8	93.8	93.8	93.8	93.8	93.8	93.8	93.8	93.8	0	0	0
SILVA (only NR);Bacteria;Actinobacteriota;Actinobacteria;Micrococcales;Demequinaceae;uncultured;	0	0	0	0	0	0	0	0	0	0	0	0	100	100	100	100	100	100	100	100	100	100	100	100	100	100	100	100	100	100	100	100	100	100	0	0	0
SILVA (only NR);Bacteria;Actinobacteriota;Actinobacteria;Micrococcales;Dermabacteraceae;	0	0	0	0	0	0	0	0	0	0	50	50	87.2	87.2	87.2	87.2	88.3	88.3	88.3	88.8	88.3	87.8	88.3	87.8	87.8	87.8	87.8	89.9	89.9	89.9	89.9	90.4	89.9	89.9	0	0	0
SILVA (only NR);Bacteria;Actinobacteriota;Actinobacteria;Micrococcales;Dermabacteraceae;Brachybacterium;	0	0	0	0	0	0	0	0	0	0	55.2	55.2	88.5	88.5	88.5	88.5	89.2	89.2	89.2	89.9	89.2	88.5	89.2	88.5	88.5	88.5	88.5	90.5	90.5	90.5	90.5	91.2	90.5	90.5	0	0	0
SILVA (only NR);Bacteria;Actinobacteriota;Actinobacteria;Micrococcales;Dermabacteraceae;Dermabacter;	0	0	0	0	0	0	0	0	0	0	40	40	81	81	81	81	85.7	85.7	85.7	85.7	85.7	81	81	81	81	81	81	81	81	81	81	81	81	81	0	0	0
SILVA (only NR);Bacteria;Actinobacteriota;Actinobacteria;Micrococcales;Dermabacteraceae;Devriesea;	0	0	0	0	0	0	0	0	0	0	100	100	100	100	100	100	100	100	100	100	100	100	100	100	100	100	100	100	100	100	100	100	100	100	0	0	0
SILVA (only NR);Bacteria;Actinobacteriota;Actinobacteria;Micrococcales;Dermabacteraceae;Helcobacillus;	0	0	0	0	0	0	0	0	0	0	0	0	84.6	84.6	84.6	84.6	84.6	84.6	84.6	84.6	84.6	92.3	92.3	92.3	92.3	92.3	92.3	92.3	92.3	92.3	92.3	92.3	92.3	92.3	0	0	0
SILVA (only NR);Bacteria;Actinobacteriota;Actinobacteria;Micrococcales;Dermabacteraceae;uncultured;	0	0	0	0	0	0	0	0	0	0	0	0	75	75	75	75	75	75	75	75	75	75	75	75	75	75	75	100	100	100	100	100	100	100	0	0	0
SILVA (only NR);Bacteria;Actinobacteriota;Actinobacteria;Micrococcales;Dermacoccaceae;	0	0	0	0	0	0	0	0	0	0	75	75	91.4	91.4	91.4	91.4	92.9	92.9	92.9	92.9	92.9	94.3	94.3	94.3	94.3	94.3	94.3	95.7	95.7	95.7	95.7	95.7	95.7	95.7	0	0	0
SILVA (only NR);Bacteria;Actinobacteriota;Actinobacteria;Micrococcales;Dermacoccaceae;Allobranchiibius;	0	0	0	0	0	0	0	0	0	0	0	0	100	100	100	100	100	100	100	100	100	100	100	100	100	100	100	100	100	100	100	100	100	100	0	0	0
SILVA (only NR);Bacteria;Actinobacteriota;Actinobacteria;Micrococcales;Dermacoccaceae;Barrientosiimonas;	0	0	0	0	0	0	0	0	0	0	100	100	66.7	66.7	66.7	66.7	100	100	100	100	100	100	100	100	100	100	100	100	100	100	100	100	100	100	0	0	0
SILVA (only NR);Bacteria;Actinobacteriota;Actinobacteria;Micrococcales;Dermacoccaceae;Branchiibius;	0	0	0	0	0	0	0	0	0	0	0	0	100	100	100	100	100	100	100	100	100	100	100	100	100	100	100	100	100	100	100	100	100	100	0	0	0
SILVA (only NR);Bacteria;Actinobacteriota;Actinobacteria;Micrococcales;Dermacoccaceae;Calidifontibacter;	0	0	0	0	0	0	0	0	0	0	0	0	100	100	100	100	100	100	100	100	100	100	100	100	100	100	100	100	100	100	100	100	100	100	0	0	0
SILVA (only NR);Bacteria;Actinobacteriota;Actinobacteria;Micrococcales;Dermacoccaceae;Demetria;	0	0	0	0	0	0	0	0	0	0	100	100	100	100	100	100	100	100	100	100	100	100	100	100	100	100	100	100	100	100	100	100	100	100	0	0	0
SILVA (only NR);Bacteria;Actinobacteriota;Actinobacteria;Micrococcales;Dermacoccaceae;Dermacoccus;	0	0	0	0	0	0	0	0	0	0	100	100	78.9	78.9	78.9	78.9	84.2	84.2	84.2	84.2	84.2	89.5	89.5	89.5	89.5	89.5	89.5	89.5	89.5	89.5	89.5	89.5	89.5	89.5	0	0	0
SILVA (only NR);Bacteria;Actinobacteriota;Actinobacteria;Micrococcales;Dermacoccaceae;Flexivirga;	0	0	0	0	0	0	0	0	0	0	50	50	100	100	100	100	100	100	100	100	100	100	100	100	100	100	100	100	100	100	100	100	100	100	0	0	0
SILVA (only NR);Bacteria;Actinobacteriota;Actinobacteria;Micrococcales;Dermacoccaceae;Kytococcus;	0	0	0	0	0	0	0	0	0	0	66.7	66.7	91.7	91.7	91.7	91.7	91.7	91.7	91.7	91.7	91.7	91.7	91.7	91.7	91.7	91.7	91.7	91.7	91.7	91.7	91.7	91.7	91.7	91.7	0	0	0
SILVA (only NR);Bacteria;Actinobacteriota;Actinobacteria;Micrococcales;Dermacoccaceae;Luteipulveratus;	0	0	0	0	0	0	0	0	0	0	100	100	100	100	100	100	100	100	100	100	100	100	100	100	100	100	100	100	100	100	100	100	100	100	0	0	0
SILVA (only NR);Bacteria;Actinobacteriota;Actinobacteria;Micrococcales;Dermacoccaceae;Rudaeicoccus;	0	0	0	0	0	0	0	0	0	0	0	0	100	100	100	100	100	100	100	100	100	100	100	100	100	100	100	100	100	100	100	100	100	100	0	0	0
SILVA (only NR);Bacteria;Actinobacteriota;Actinobacteria;Micrococcales;Dermacoccaceae;Yimella;	0	0	0	0	0	0	0	0	0	0	0	0	100	100	100	100	100	100	100	100	100	100	100	100	100	100	100	100	100	100	100	100	100	100	0	0	0
SILVA (only NR);Bacteria;Actinobacteriota;Actinobacteria;Micrococcales;Dermatophilaceae;	0	0	0	0	0	0	0	0	0	0	100	100	80.2	80.2	80.2	80.2	77.9	77.9	77.9	77.9	77.9	96.5	96.5	96.5	96.5	96.5	96.5	94.2	94.2	94.2	94.2	94.2	94.2	94.2	0	0	0
SILVA (only NR);Bacteria;Actinobacteriota;Actinobacteria;Micrococcales;Dermatophilaceae;Austwickia;	0	0	0	0	0	0	0	0	0	0	100	100	0	0	0	0	0	0	0	0	0	100	100	100	100	100	100	100	100	100	100	100	100	100	0	0	0
SILVA (only NR);Bacteria;Actinobacteriota;Actinobacteria;Micrococcales;Dermatophilaceae;Dermatophilus;	0	0	0	0	0	0	0	0	0	0	100	100	66.7	66.7	66.7	66.7	66.7	66.7	66.7	66.7	66.7	100	100	100	100	100	100	100	100	100	100	100	100	100	0	0	0
SILVA (only NR);Bacteria;Actinobacteriota;Actinobacteria;Micrococcales;Dermatophilaceae;Kineosphaera;	0	0	0	0	0	0	0	0	0	0	100	100	100	100	100	100	100	100	100	100	100	100	100	100	100	100	100	100	100	100	100	100	100	100	0	0	0
SILVA (only NR);Bacteria;Actinobacteriota;Actinobacteria;Micrococcales;Dermatophilaceae;Mobilicoccus;	0	0	0	0	0	0	0	0	0	0	100	100	87.5	87.5	87.5	87.5	87.5	87.5	87.5	87.5	87.5	100	100	100	100	100	100	87.5	87.5	87.5	87.5	87.5	87.5	87.5	0	0	0
SILVA (only NR);Bacteria;Actinobacteriota;Actinobacteria;Micrococcales;Dermatophilaceae;Piscicoccus;	0	0	0	0	0	0	0	0	0	0	0	0	100	100	100	100	100	100	100	100	100	100	100	100	100	100	100	100	100	100	100	100	100	100	0	0	0
SILVA (only NR);Bacteria;Actinobacteriota;Actinobacteria;Micrococcales;Dermatophilaceae;Tonsilliphilus;	0	0	0	0	0	0	0	0	0	0	0	0	0	0	0	0	0	0	0	0	0	100	100	100	100	100	100	100	100	100	100	100	100	100	0	0	0
SILVA (only NR);Bacteria;Actinobacteriota;Actinobacteria;Micrococcales;Dermatophilaceae;uncultured;	0	0	0	0	0	0	0	0	0	0	100	100	86.2	86.2	86.2	86.2	82.8	82.8	82.8	82.8	82.8	94.8	94.8	94.8	94.8	94.8	94.8	93.1	93.1	93.1	93.1	93.1	93.1	93.1	0	0	0
SILVA (only NR);Bacteria;Actinobacteriota;Actinobacteria;Micrococcales;Intrasporangiaceae;	0	0	0	0	0	0	0	0	0	0	67	67	91	91	91.2	91	90.7	90.7	90.7	90.7	90.7	89.2	89.2	89.2	89.2	89.2	89.2	92.3	92.3	92.3	92.3	92.3	92.3	92.3	0	0	0
SILVA (only NR);Bacteria;Actinobacteriota;Actinobacteria;Micrococcales;Intrasporangiaceae;Aquipuribacter;	0	0	0	0	0	0	0	0	0	0	100	100	0	0	0	0	0	0	0	0	0	0	0	0	0	0	0	100	100	100	100	100	100	100	0	0	0
SILVA (only NR);Bacteria;Actinobacteriota;Actinobacteria;Micrococcales;Intrasporangiaceae;Arsenicicoccus;	0	0	0	0	0	0	0	0	0	0	100	100	100	100	100	100	100	100	100	100	100	100	100	100	100	100	100	100	100	100	100	100	100	100	0	0	0
SILVA (only NR);Bacteria;Actinobacteriota;Actinobacteria;Micrococcales;Intrasporangiaceae;Fodinibacter;	0	0	0	0	0	0	0	0	0	0	0	0	100	100	100	100	100	100	100	100	100	100	100	100	100	100	100	100	100	100	100	100	100	100	0	0	0
SILVA (only NR);Bacteria;Actinobacteriota;Actinobacteria;Micrococcales;Intrasporangiaceae;Humibacillus;	0	0	0	0	0	0	0	0	0	0	100	100	100	100	100	100	100	100	100	100	100	100	100	100	100	100	100	100	100	100	100	100	100	100	0	0	0
SILVA (only NR);Bacteria;Actinobacteriota;Actinobacteria;Micrococcales;Intrasporangiaceae;Intrasporangium;	0	0	0	0	0	0	0	0	0	0	100	100	90	90	90	90	90	90	90	90	90	85	85	85	85	85	85	90	90	90	90	90	90	90	0	0	0
SILVA (only NR);Bacteria;Actinobacteriota;Actinobacteria;Micrococcales;Intrasporangiaceae;Janibacter;	0	0	0	0	0	0	0	0	0	0	60	60	85.1	85.1	86.6	85.1	85.1	85.1	85.1	85.1	85.1	80.6	80.6	80.6	80.6	80.6	80.6	82.1	82.1	82.1	82.1	82.1	82.1	82.1	0	0	0
SILVA (only NR);Bacteria;Actinobacteriota;Actinobacteria;Micrococcales;Intrasporangiaceae;Knoellia;	0	0	0	0	0	0	0	0	0	0	75	75	97.1	97.1	97.1	97.1	97.1	97.1	97.1	97.1	97.1	91.4	91.4	91.4	91.4	91.4	91.4	91.4	91.4	91.4	91.4	91.4	91.4	91.4	0	0	0
SILVA (only NR);Bacteria;Actinobacteriota;Actinobacteria;Micrococcales;Intrasporangiaceae;Kribbia;	0	0	0	0	0	0	0	0	0	0	0	0	100	100	100	100	100	100	100	100	100	100	100	100	100	100	100	100	100	100	100	100	100	100	0	0	0
SILVA (only NR);Bacteria;Actinobacteriota;Actinobacteria;Micrococcales;Intrasporangiaceae;Lapillicoccus;	0	0	0	0	0	0	0	0	0	0	50	50	100	100	100	100	94.7	94.7	94.7	94.7	94.7	94.7	94.7	94.7	94.7	94.7	94.7	100	100	100	100	100	100	100	0	0	0
SILVA (only NR);Bacteria;Actinobacteriota;Actinobacteria;Micrococcales;Intrasporangiaceae;Marihabitans;	0	0	0	0	0	0	0	0	0	0	100	100	100	100	100	100	100	100	100	100	100	100	100	100	100	100	100	100	100	100	100	100	100	100	0	0	0
SILVA (only NR);Bacteria;Actinobacteriota;Actinobacteria;Micrococcales;Intrasporangiaceae;Ornithinibacter;	0	0	0	0	0	0	0	0	0	0	66.7	66.7	80	80	80	80	80	80	80	80	80	70	70	70	70	70	70	80	80	80	80	80	80	80	0	0	0
SILVA (only NR);Bacteria;Actinobacteriota;Actinobacteria;Micrococcales;Intrasporangiaceae;Ornithinicoccus;	0	0	0	0	0	0	0	0	0	0	100	100	77.8	77.8	77.8	77.8	77.8	77.8	77.8	77.8	77.8	94.4	94.4	94.4	94.4	94.4	94.4	100	100	100	100	100	100	100	0	0	0
SILVA (only NR);Bacteria;Actinobacteriota;Actinobacteria;Micrococcales;Intrasporangiaceae;Ornithinimicrobium;	0	0	0	0	0	0	0	0	0	0	55.6	55.6	92.7	92.7	92.7	92.7	92.7	92.7	92.7	92.7	92.7	92.7	92.7	92.7	92.7	92.7	92.7	90.2	90.2	90.2	90.2	90.2	90.2	90.2	0	0	0
SILVA (only NR);Bacteria;Actinobacteriota;Actinobacteria;Micrococcales;Intrasporangiaceae;Oryzihumus;	0	0	0	0	0	0	0	0	0	0	50	50	95	95	95	95	95	95	95	95	95	95	95	95	95	95	95	95	95	95	95	95	95	95	0	0	0
SILVA (only NR);Bacteria;Actinobacteriota;Actinobacteria;Micrococcales;Intrasporangiaceae;Pedococcus-Phycicoccus;	0	0	0	0	0	0	0	0	0	0	66.7	66.7	94.1	94.1	94.1	94.1	94.1	94.1	94.1	94.1	94.1	97.1	97.1	97.1	97.1	97.1	97.1	97.1	97.1	97.1	97.1	97.1	97.1	97.1	0	0	0
SILVA (only NR);Bacteria;Actinobacteriota;Actinobacteria;Micrococcales;Intrasporangiaceae;Serinicoccus;	0	0	0	0	0	0	0	0	0	0	33.3	33.3	100	100	100	100	100	100	100	100	100	100	100	100	100	100	100	100	100	100	100	100	100	100	0	0	0
SILVA (only NR);Bacteria;Actinobacteriota;Actinobacteria;Micrococcales;Intrasporangiaceae;Terrabacter;	0	0	0	0	0	0	0	0	0	0	40	40	100	100	100	100	100	100	100	100	100	93.9	93.9	93.9	93.9	93.9	93.9	90.9	90.9	90.9	90.9	90.9	90.9	90.9	0	0	0
SILVA (only NR);Bacteria;Actinobacteriota;Actinobacteria;Micrococcales;Intrasporangiaceae;Terracoccus;	0	0	0	0	0	0	0	0	0	0	0	0	100	100	100	100	100	100	100	100	100	100	100	100	100	100	100	100	100	100	100	100	100	100	0	0	0
SILVA (only NR);Bacteria;Actinobacteriota;Actinobacteria;Micrococcales;Intrasporangiaceae;Tetrasphaera;	0	0	0	0	0	0	0	0	0	0	68.6	68.6	93.3	93.3	93.3	93.3	93.3	93.3	93.3	93.3	93.3	91	91	91	91	91	91	92.1	92.1	92.1	92.1	92.1	92.1	92.1	0	0	0
SILVA (only NR);Bacteria;Actinobacteriota;Actinobacteria;Micrococcales;Intrasporangiaceae;uncultured;	0	0	0	0	0	0	0	0	0	0	50	50	95.2	95.2	95.2	95.2	95.2	95.2	95.2	95.2	95.2	95.2	95.2	95.2	95.2	95.2	95.2	100	100	100	100	100	100	100	0	0	0
SILVA (only NR);Bacteria;Actinobacteriota;Actinobacteria;Micrococcales;Jonesiaceae;	0	0	0	0	0	0	0	0	0	0	75	75	100	100	100	100	100	100	100	100	100	100	100	100	100	100	100	100	100	100	100	100	100	100	0	0	0
SILVA (only NR);Bacteria;Actinobacteriota;Actinobacteria;Micrococcales;Jonesiaceae;Jonesia;	0	0	0	0	0	0	0	0	0	0	75	75	100	100	100	100	100	100	100	100	100	100	100	100	100	100	100	100	100	100	100	100	100	100	0	0	0
SILVA (only NR);Bacteria;Actinobacteriota;Actinobacteria;Micrococcales;Microbacteriaceae;	0	0	0	0	0	0	0	0	0	0	70.3	70.5	47.9	48	47.9	47.9	48.2	48.3	48.2	48.3	48.2	48.2	48.3	48.3	48.2	48.2	48.3	92.8	92.8	92.9	92.8	92.9	92.9	92.9	0	0	0
SILVA (only NR);Bacteria;Actinobacteriota;Actinobacteria;Micrococcales;Microbacteriaceae;Agreia;	0	0	0	0	0	0	0	0	0	0	100	100	80	80	80	80	80	80	80	80	80	100	100	100	100	100	100	100	100	100	100	100	100	100	0	0	0
SILVA (only NR);Bacteria;Actinobacteriota;Actinobacteria;Micrococcales;Microbacteriaceae;Agrococcus;	0	0	0	0	0	0	0	0	0	0	84.6	84.6	5.1	5.1	5.1	5.1	5.1	5.1	5.1	5.1	5.1	5.1	5.1	5.1	5.1	5.1	5.1	88.5	88.5	88.5	88.5	88.5	88.5	88.5	0	0	0
SILVA (only NR);Bacteria;Actinobacteriota;Actinobacteria;Micrococcales;Microbacteriaceae;Agromyces;	0	0	0	0	0	0	0	0	0	0	74.2	74.2	86.4	86.4	86.4	86.4	86.4	86.4	86.4	87	86.4	90.4	90.4	90.4	90.4	90.4	90.4	92.1	92.1	92.7	92.1	92.1	92.1	92.1	0	0	0
SILVA (only NR);Bacteria;Actinobacteriota;Actinobacteria;Micrococcales;Microbacteriaceae;Allohumibacter;	0	0	0	0	0	0	0	0	0	0	0	0	100	100	100	100	100	100	100	100	100	100	100	100	100	100	100	100	100	100	100	100	100	100	0	0	0
SILVA (only NR);Bacteria;Actinobacteriota;Actinobacteria;Micrococcales;Microbacteriaceae;Alpinimonas;	0	0	0	0	0	0	0	0	0	0	100	100	100	100	100	100	100	100	100	100	100	100	100	100	100	100	100	100	100	100	100	100	100	100	0	0	0
SILVA (only NR);Bacteria;Actinobacteriota;Actinobacteria;Micrococcales;Microbacteriaceae;Amnibacterium;	0	0	0	0	0	0	0	0	0	0	66.7	66.7	100	100	100	100	100	100	100	100	100	92.9	92.9	92.9	92.9	92.9	92.9	92.9	92.9	92.9	92.9	92.9	92.9	92.9	0	0	0
SILVA (only NR);Bacteria;Actinobacteriota;Actinobacteria;Micrococcales;Microbacteriaceae;Aurantimicrobium;	0	0	0	0	0	0	0	0	0	0	88.9	88.9	100	100	100	100	100	100	100	100	100	100	100	100	100	100	100	94.7	94.7	94.7	94.7	94.7	94.7	94.7	0	0	0
SILVA (only NR);Bacteria;Actinobacteriota;Actinobacteria;Micrococcales;Microbacteriaceae;Candidatus Aquiluna;	0	0	0	0	0	0	0	0	0	0	63.6	63.6	88	88	88	88	88	88	88	88	88	84	84	84	84	84	84	90	90	90	90	90	90	90	0	0	0
SILVA (only NR);Bacteria;Actinobacteriota;Actinobacteria;Micrococcales;Microbacteriaceae;Candidatus Flaviluna;	0	0	0	0	0	0	0	0	0	0	100	100	100	100	100	100	100	100	100	100	100	100	100	100	100	100	100	100	100	100	100	100	100	100	0	0	0
SILVA (only NR);Bacteria;Actinobacteriota;Actinobacteria;Micrococcales;Microbacteriaceae;Candidatus Limnoluna;	0	0	0	0	0	0	0	0	0	0	100	100	100	100	100	100	100	100	100	100	100	100	100	100	100	100	100	81.8	81.8	81.8	81.8	81.8	81.8	81.8	0	0	0
SILVA (only NR);Bacteria;Actinobacteriota;Actinobacteria;Micrococcales;Microbacteriaceae;Candidatus Planktoluna;	0	0	0	0	0	0	0	0	0	0	37.5	37.5	88.2	88.2	88.2	88.2	88.2	88.2	88.2	88.2	88.2	82.4	82.4	82.4	82.4	82.4	82.4	82.4	82.4	82.4	82.4	82.4	82.4	82.4	0	0	0
SILVA (only NR);Bacteria;Actinobacteriota;Actinobacteria;Micrococcales;Microbacteriaceae;Chryseoglobus;	0	0	0	0	0	0	0	0	0	0	100	100	81.8	81.8	81.8	81.8	81.8	81.8	81.8	81.8	81.8	90.9	90.9	90.9	90.9	90.9	90.9	100	100	100	100	100	100	100	0	0	0
SILVA (only NR);Bacteria;Actinobacteriota;Actinobacteria;Micrococcales;Microbacteriaceae;Clavibacter;	0	0	0	0	0	0	0	0	0	0	91.7	91.7	94.3	94.3	94.3	94.3	94.3	94.3	94.3	94.3	94.3	92.5	92.5	92.5	92.5	92.5	92.5	90.6	90.6	90.6	90.6	90.6	90.6	90.6	0	0	0
SILVA (only NR);Bacteria;Actinobacteriota;Actinobacteria;Micrococcales;Microbacteriaceae;Cnuibacter;	0	0	0	0	0	0	0	0	0	0	100	100	100	100	100	100	100	100	100	100	100	75	75	75	75	75	75	75	75	75	75	75	75	75	0	0	0
SILVA (only NR);Bacteria;Actinobacteriota;Actinobacteria;Micrococcales;Microbacteriaceae;Compostimonas;	0	0	0	0	0	0	0	0	0	0	0	0	100	100	100	100	100	100	100	100	100	100	100	100	100	100	100	100	100	100	100	100	100	100	0	0	0
SILVA (only NR);Bacteria;Actinobacteriota;Actinobacteria;Micrococcales;Microbacteriaceae;Conyzicola;	0	0	0	0	0	0	0	0	0	0	100	100	81.8	81.8	81.8	81.8	81.8	81.8	81.8	81.8	81.8	81.8	81.8	81.8	81.8	81.8	81.8	90.9	90.9	90.9	90.9	90.9	90.9	90.9	0	0	0
SILVA (only NR);Bacteria;Actinobacteriota;Actinobacteria;Micrococcales;Microbacteriaceae;Cryobacterium;	0	0	0	0	0	0	0	0	0	0	53.8	53.8	87.9	87.9	87.9	87.9	93.1	93.1	93.1	93.1	93.1	89.7	89.7	89.7	89.7	89.7	89.7	93.1	93.1	93.1	93.1	93.1	93.1	93.1	0	0	0
SILVA (only NR);Bacteria;Actinobacteriota;Actinobacteria;Micrococcales;Microbacteriaceae;Cryocola;	0	0	0	0	0	0	0	0	0	0	0	0	50	50	50	50	50	50	50	100	50	100	100	100	100	100	100	100	100	100	100	100	100	100	0	0	0
SILVA (only NR);Bacteria;Actinobacteriota;Actinobacteria;Micrococcales;Microbacteriaceae;Curtobacterium;	0	0	0	0	0	0	0	0	0	0	65	65	86.3	86.3	86.3	86.3	87.1	87.1	87.1	87.8	87.1	94.2	94.2	94.2	94.2	94.2	94.2	93.5	93.5	93.5	93.5	93.5	93.5	93.5	0	0	0
SILVA (only NR);Bacteria;Actinobacteriota;Actinobacteria;Micrococcales;Microbacteriaceae;DS001;	0	0	0	0	0	0	0	0	0	0	100	100	100	100	100	100	100	100	100	100	100	100	100	100	100	100	100	100	100	100	100	100	100	100	0	0	0
SILVA (only NR);Bacteria;Actinobacteriota;Actinobacteria;Micrococcales;Microbacteriaceae;Diaminobutyricibacter;	0	0	0	0	0	0	0	0	0	0	0	0	100	100	100	100	100	100	100	100	100	100	100	100	100	100	100	100	100	100	100	100	100	100	0	0	0
SILVA (only NR);Bacteria;Actinobacteriota;Actinobacteria;Micrococcales;Microbacteriaceae;Diaminobutyricimonas;	0	0	0	0	0	0	0	0	0	0	100	100	100	100	100	100	100	100	100	100	100	100	100	100	100	100	100	100	100	100	100	100	100	100	0	0	0
SILVA (only NR);Bacteria;Actinobacteriota;Actinobacteria;Micrococcales;Microbacteriaceae;Frigoribacterium;	0	0	0	0	0	0	0	0	0	0	83.3	83.3	100	100	100	100	100	100	100	100	100	92.6	92.6	92.6	92.6	92.6	92.6	85.2	85.2	85.2	85.2	85.2	85.2	85.2	0	0	0
SILVA (only NR);Bacteria;Actinobacteriota;Actinobacteria;Micrococcales;Microbacteriaceae;Frondihabitans;	0	0	0	0	0	0	0	0	0	0	75	75	100	100	100	100	100	100	100	100	100	88.2	88.2	88.2	88.2	88.2	88.2	88.2	88.2	88.2	88.2	88.2	88.2	88.2	0	0	0
SILVA (only NR);Bacteria;Actinobacteriota;Actinobacteria;Micrococcales;Microbacteriaceae;Galbitalea;	0	0	0	0	0	0	0	0	0	0	75	75	100	100	100	100	100	100	100	100	100	91.3	91.3	91.3	91.3	91.3	91.3	91.3	91.3	91.3	91.3	91.3	91.3	91.3	0	0	0
SILVA (only NR);Bacteria;Actinobacteriota;Actinobacteria;Micrococcales;Microbacteriaceae;Glaciibacter;	0	0	0	0	0	0	0	0	0	0	100	100	100	100	100	100	100	100	100	100	100	100	100	100	100	100	100	100	100	100	100	100	100	100	0	0	0
SILVA (only NR);Bacteria;Actinobacteriota;Actinobacteria;Micrococcales;Microbacteriaceae;Glaciihabitans;	0	0	0	0	0	0	0	0	0	0	100	100	100	100	100	100	100	100	100	100	100	100	100	100	100	100	100	100	100	100	100	100	100	100	0	0	0
SILVA (only NR);Bacteria;Actinobacteriota;Actinobacteria;Micrococcales;Microbacteriaceae;Gryllotalpicola;	0	0	0	0	0	0	0	0	0	0	100	100	94.1	94.1	94.1	94.1	94.1	94.1	94.1	94.1	94.1	88.2	94.1	88.2	88.2	88.2	88.2	94.1	94.1	94.1	94.1	94.1	94.1	94.1	0	0	0
SILVA (only NR);Bacteria;Actinobacteriota;Actinobacteria;Micrococcales;Microbacteriaceae;Gulosibacter;	0	0	0	0	0	0	0	0	0	0	50	50	100	100	100	100	100	100	100	100	100	100	100	100	100	100	100	100	100	100	100	100	100	100	0	0	0
SILVA (only NR);Bacteria;Actinobacteriota;Actinobacteria;Micrococcales;Microbacteriaceae;Herbiconiux;	0	0	0	0	0	0	0	0	0	0	100	100	93.3	93.3	93.3	93.3	93.3	93.3	93.3	93.3	93.3	100	100	100	100	100	100	100	100	100	100	100	100	100	0	0	0
SILVA (only NR);Bacteria;Actinobacteriota;Actinobacteria;Micrococcales;Microbacteriaceae;Homoserinibacter;	0	0	0	0	0	0	0	0	0	0	0	0	100	100	100	100	100	100	100	100	100	100	100	100	100	100	100	100	100	100	100	100	100	100	0	0	0
SILVA (only NR);Bacteria;Actinobacteriota;Actinobacteria;Micrococcales;Microbacteriaceae;Homoserinimonas;	0	0	0	0	0	0	0	0	0	0	0	0	100	100	100	100	100	100	100	100	100	100	100	100	100	100	100	100	100	100	100	100	100	100	0	0	0
SILVA (only NR);Bacteria;Actinobacteriota;Actinobacteria;Micrococcales;Microbacteriaceae;Huakuichenia;	0	0	0	0	0	0	0	0	0	0	50	50	71.4	100	71.4	71.4	71.4	100	71.4	71.4	71.4	71.4	71.4	100	71.4	71.4	71.4	100	100	100	100	100	100	100	0	0	0
SILVA (only NR);Bacteria;Actinobacteriota;Actinobacteria;Micrococcales;Microbacteriaceae;Humibacter;	0	0	0	0	0	0	0	0	0	0	100	100	100	100	100	100	100	100	100	100	100	100	100	100	100	100	100	100	100	100	100	100	100	100	0	0	0
SILVA (only NR);Bacteria;Actinobacteriota;Actinobacteria;Micrococcales;Microbacteriaceae;Klugiella;	0	0	0	0	0	0	0	0	0	0	50	50	100	100	100	100	100	100	100	100	100	100	100	100	100	100	100	100	100	100	100	100	100	100	0	0	0
SILVA (only NR);Bacteria;Actinobacteriota;Actinobacteria;Micrococcales;Microbacteriaceae;Labedella;	0	0	0	0	0	0	0	0	0	0	100	100	100	100	100	100	100	100	100	100	100	100	100	100	100	100	100	100	100	100	100	100	100	100	0	0	0
SILVA (only NR);Bacteria;Actinobacteriota;Actinobacteria;Micrococcales;Microbacteriaceae;Leifsonia;	0	0	0	0	0	0	0	0	0	0	70	70	96.9	96.9	96.9	96.9	98	98	98	98	98	95.9	95.9	95.9	95.9	95.9	95.9	96.9	96.9	96.9	96.9	96.9	96.9	96.9	0	0	0
SILVA (only NR);Bacteria;Actinobacteriota;Actinobacteria;Micrococcales;Microbacteriaceae;Leucobacter;	0	0	0	0	0	0	0	0	0	0	66.7	66.7	92.1	92.1	92.1	92.1	93	93	93	93	93	91.6	92.1	91.6	91.6	91.6	92.1	95.6	95.6	95.6	95.6	95.6	96	95.6	0	0	0
SILVA (only NR);Bacteria;Actinobacteriota;Actinobacteria;Micrococcales;Microbacteriaceae;Luethyella;	0	0	0	0	0	0	0	0	0	0	0	0	100	100	100	100	100	100	100	100	100	100	100	100	100	100	100	100	100	100	100	100	100	100	0	0	0
SILVA (only NR);Bacteria;Actinobacteriota;Actinobacteria;Micrococcales;Microbacteriaceae;Lysinimonas;	0	0	0	0	0	0	0	0	0	0	50	50	93.3	93.3	93.3	93.3	93.3	93.3	93.3	93.3	93.3	100	100	100	100	100	100	93.3	93.3	93.3	93.3	93.3	93.3	93.3	0	0	0
SILVA (only NR);Bacteria;Actinobacteriota;Actinobacteria;Micrococcales;Microbacteriaceae;ML602J-51;	0	0	0	0	0	0	0	0	0	0	100	100	100	100	100	100	100	100	100	100	100	100	100	100	100	100	100	100	100	100	100	100	100	100	0	0	0
SILVA (only NR);Bacteria;Actinobacteriota;Actinobacteria;Micrococcales;Microbacteriaceae;MWH-Ta3;	0	0	0	0	0	0	0	0	0	0	100	100	100	100	100	100	100	100	100	100	100	100	100	100	100	100	100	100	100	100	100	100	100	100	0	0	0
SILVA (only NR);Bacteria;Actinobacteriota;Actinobacteria;Micrococcales;Microbacteriaceae;Marisediminicola;	0	0	0	0	0	0	0	0	0	0	40	40	100	100	100	100	100	100	100	100	100	100	100	100	100	100	100	100	100	100	100	100	100	100	0	0	0
SILVA (only NR);Bacteria;Actinobacteriota;Actinobacteria;Micrococcales;Microbacteriaceae;Microbacterium;	0	0	0	0	0	0	0	0	0	0	63.3	63.9	0.3	0.3	0.3	0.3	0.3	0.3	0.3	0.3	0.3	0.4	0.4	0.4	0.4	0.4	0.4	92.4	92.4	92.5	92.4	92.5	92.5	92.5	0	0	0
SILVA (only NR);Bacteria;Actinobacteriota;Actinobacteria;Micrococcales;Microbacteriaceae;Microcella;	0	0	0	0	0	0	0	0	0	0	50	50	100	100	100	100	100	100	100	100	100	100	100	100	100	100	100	100	100	100	100	100	100	100	0	0	0
SILVA (only NR);Bacteria;Actinobacteriota;Actinobacteria;Micrococcales;Microbacteriaceae;Microterricola;	0	0	0	0	0	0	0	0	0	0	100	100	80	80	80	80	80	80	80	80	80	80	80	80	80	80	80	100	100	100	100	100	100	100	0	0	0
SILVA (only NR);Bacteria;Actinobacteriota;Actinobacteria;Micrococcales;Microbacteriaceae;Mycetocola;	0	0	0	0	0	0	0	0	0	0	80	80	0	0	0	0	0	0	0	0	0	0	0	0	0	0	0	90.6	90.6	90.6	90.6	90.6	90.6	90.6	0	0	0
SILVA (only NR);Bacteria;Actinobacteriota;Actinobacteria;Micrococcales;Microbacteriaceae;Naasia;	0	0	0	0	0	0	0	0	0	0	0	0	75	75	75	75	75	75	75	75	75	75	75	75	75	75	75	100	100	100	100	100	100	100	0	0	0
SILVA (only NR);Bacteria;Actinobacteriota;Actinobacteria;Micrococcales;Microbacteriaceae;Okibacterium;	0	0	0	0	0	0	0	0	0	0	50	50	0	0	0	0	0	0	0	0	0	0	0	0	0	0	0	100	100	100	100	100	100	100	0	0	0
SILVA (only NR);Bacteria;Actinobacteriota;Actinobacteria;Micrococcales;Microbacteriaceae;Parafrigoribacterium;	0	0	0	0	0	0	0	0	0	0	57.1	57.1	95.7	95.7	95.7	95.7	97.9	97.9	97.9	97.9	97.9	97.9	97.9	97.9	97.9	97.9	97.9	97.9	97.9	97.9	97.9	97.9	97.9	97.9	0	0	0
SILVA (only NR);Bacteria;Actinobacteriota;Actinobacteria;Micrococcales;Microbacteriaceae;Plantibacter;	0	0	0	0	0	0	0	0	0	0	66.7	66.7	0	0	0	0	0	0	0	0	0	0	0	0	0	0	0	94.7	94.7	94.7	94.7	94.7	94.7	94.7	0	0	0
SILVA (only NR);Bacteria;Actinobacteriota;Actinobacteria;Micrococcales;Microbacteriaceae;Pontimonas;	0	0	0	0	0	0	0	0	0	0	100	100	100	100	100	100	100	100	100	100	100	100	100	100	100	100	100	100	100	100	100	100	100	100	0	0	0
SILVA (only NR);Bacteria;Actinobacteriota;Actinobacteria;Micrococcales;Microbacteriaceae;Pseudoclavibacter;	0	0	0	0	0	0	0	0	0	0	88.9	88.9	95.1	95.1	95.1	95.1	97.6	97.6	97.6	97.6	97.6	90.2	90.2	90.2	90.2	90.2	90.2	82.9	82.9	82.9	82.9	82.9	82.9	82.9	0	0	0
SILVA (only NR);Bacteria;Actinobacteriota;Actinobacteria;Micrococcales;Microbacteriaceae;Rathayibacter;	0	0	0	0	0	0	0	0	0	0	100	100	88.9	88.9	88.9	88.9	88.9	88.9	88.9	88.9	88.9	88.9	88.9	88.9	88.9	88.9	88.9	81.5	81.5	81.5	81.5	81.5	81.5	81.5	0	0	0
SILVA (only NR);Bacteria;Actinobacteriota;Actinobacteria;Micrococcales;Microbacteriaceae;Rhodoglobus;	0	0	0	0	0	0	0	0	0	0	100	100	100	100	100	100	100	100	100	100	100	100	100	100	100	100	100	75	75	75	75	75	75	75	0	0	0
SILVA (only NR);Bacteria;Actinobacteriota;Actinobacteria;Micrococcales;Microbacteriaceae;Rhodoluna;	0	0	0	0	0	0	0	0	0	0	70	70	100	100	100	100	94.4	94.4	94.4	94.4	94.4	94.4	94.4	94.4	94.4	94.4	94.4	100	100	100	100	100	100	100	0	0	0
SILVA (only NR);Bacteria;Actinobacteriota;Actinobacteria;Micrococcales;Microbacteriaceae;Rudaibacter;	0	0	0	0	0	0	0	0	0	0	0	0	100	100	100	100	100	100	100	100	100	100	100	100	100	100	100	100	100	100	100	100	100	100	0	0	0
SILVA (only NR);Bacteria;Actinobacteriota;Actinobacteria;Micrococcales;Microbacteriaceae;SV1-3;	0	0	0	0	0	0	0	0	0	0	0	0	100	100	100	100	100	100	100	100	100	100	100	100	100	100	100	100	100	100	100	100	100	100	0	0	0
SILVA (only NR);Bacteria;Actinobacteriota;Actinobacteria;Micrococcales;Microbacteriaceae;Salinibacterium;	0	0	0	0	0	0	0	0	0	0	50	50	80	80	80	80	80	80	80	80	80	80	80	80	80	80	80	80	80	80	80	80	80	80	0	0	0
SILVA (only NR);Bacteria;Actinobacteriota;Actinobacteria;Micrococcales;Microbacteriaceae;Schumannella;	0	0	0	0	0	0	0	0	0	0	100	100	100	100	100	100	100	100	100	100	100	80	80	80	80	80	80	80	80	80	80	80	80	80	0	0	0
SILVA (only NR);Bacteria;Actinobacteriota;Actinobacteria;Micrococcales;Microbacteriaceae;Subtercola;	0	0	0	0	0	0	0	0	0	0	50	50	100	100	100	100	100	100	100	100	100	100	100	100	100	100	100	100	100	100	100	100	100	100	0	0	0
SILVA (only NR);Bacteria;Actinobacteriota;Actinobacteria;Micrococcales;Microbacteriaceae;Yonghaparkia;	0	0	0	0	0	0	0	0	0	0	100	100	83.3	83.3	83.3	83.3	83.3	83.3	83.3	83.3	83.3	83.3	83.3	83.3	83.3	83.3	83.3	83.3	83.3	83.3	83.3	83.3	83.3	83.3	0	0	0
SILVA (only NR);Bacteria;Actinobacteriota;Actinobacteria;Micrococcales;Microbacteriaceae;uncultured;	0	0	0	0	0	0	0	0	0	0	76.9	76.9	90.7	92.6	90.7	90.7	92.6	92.6	92.6	92.6	92.6	94.4	94.4	94.4	94.4	94.4	94.4	98.1	98.1	98.1	98.1	98.1	98.1	98.1	0	0	0
SILVA (only NR);Bacteria;Actinobacteriota;Actinobacteria;Micrococcales;Micrococcaceae;	0	0	0	0	0	0	0	0	0	0	66.8	66.8	86.7	86.8	86.8	86.8	87.2	87.2	87.3	87.5	87.2	85	85.1	85	85	85	85.2	85.6	85.7	85.9	85.7	85.8	85.9	85.8	0	0	0
SILVA (only NR);Bacteria;Actinobacteriota;Actinobacteria;Micrococcales;Micrococcaceae;Acaricomes;	0	0	0	0	0	0	0	0	0	0	100	100	100	100	100	100	100	100	100	100	100	100	100	100	100	100	100	100	100	100	100	100	100	100	0	0	0
SILVA (only NR);Bacteria;Actinobacteriota;Actinobacteria;Micrococcales;Micrococcaceae;Arthrobacter;	0	0	0	0	0	0	0	0	0	0	74.6	74.6	90.3	90.3	90.4	90.3	90.9	90.9	91	91.2	90.9	90.7	90.7	90.7	90.7	90.7	90.9	91.2	91.3	91.4	91.2	91.2	91.4	91.2	0	0	0
SILVA (only NR);Bacteria;Actinobacteriota;Actinobacteria;Micrococcales;Micrococcaceae;Auritidibacter;	0	0	0	0	0	0	0	0	0	0	100	100	100	100	100	100	100	100	100	100	100	100	100	100	100	100	100	100	100	100	100	100	100	100	0	0	0
SILVA (only NR);Bacteria;Actinobacteriota;Actinobacteria;Micrococcales;Micrococcaceae;Citricoccus;	0	0	0	0	0	0	0	0	0	0	57.1	57.1	88.2	88.2	88.2	88.2	88.2	88.2	88.2	88.2	88.2	91.2	91.2	91.2	91.2	91.2	91.2	97.1	97.1	97.1	97.1	97.1	97.1	97.1	0	0	0
SILVA (only NR);Bacteria;Actinobacteriota;Actinobacteria;Micrococcales;Micrococcaceae;Enteractinococcus;	0	0	0	0	0	0	0	0	0	0	80	80	100	100	100	100	100	100	100	100	100	100	100	100	100	100	100	100	100	100	100	100	100	100	0	0	0
SILVA (only NR);Bacteria;Actinobacteriota;Actinobacteria;Micrococcales;Micrococcaceae;Falsarthrobacter;	0	0	0	0	0	0	0	0	0	0	0	0	100	100	100	100	100	100	100	100	100	100	100	100	100	100	100	100	100	100	100	100	100	100	0	0	0
SILVA (only NR);Bacteria;Actinobacteriota;Actinobacteria;Micrococcales;Micrococcaceae;Garicola;	0	0	0	0	0	0	0	0	0	0	0	0	80	80	80	80	80	80	80	80	80	70	70	70	70	70	70	60	60	60	60	60	60	60	0	0	0
SILVA (only NR);Bacteria;Actinobacteriota;Actinobacteria;Micrococcales;Micrococcaceae;Glutamicibacter;	0	0	0	0	0	0	0	0	0	0	78.9	78.9	88.8	88.8	89.4	88.8	88.8	88.8	88.8	89.4	88.8	88.8	89.4	88.8	88.8	88.8	88.8	90.6	91.2	90.6	90.6	90.6	90.6	90.6	0	0	0
SILVA (only NR);Bacteria;Actinobacteriota;Actinobacteria;Micrococcales;Micrococcaceae;Haematomicrobium;	0	0	0	0	0	0	0	0	0	0	0	0	100	100	100	100	100	100	100	100	100	100	100	100	100	100	100	100	100	100	100	100	100	100	0	0	0
SILVA (only NR);Bacteria;Actinobacteriota;Actinobacteria;Micrococcales;Micrococcaceae;Kocuria;	0	0	0	0	0	0	0	0	0	0	62.2	62.2	81.8	81.8	81.8	81.8	81.5	81.5	81.5	82.4	81.5	80.4	80.7	80.4	80.4	80.4	80.4	82.4	82.7	82.7	82.4	82.7	82.7	83	0	0	0
SILVA (only NR);Bacteria;Actinobacteriota;Actinobacteria;Micrococcales;Micrococcaceae;Micrococcus;	0	0	0	0	0	0	0	0	0	0	40.9	40.9	76.5	76.5	76.5	77.1	76.5	76.5	77.1	76.8	76.5	74.9	74.9	74.9	74.9	74.9	75.2	78.3	78.3	78.6	78.3	78.3	78.6	78.3	0	0	0
SILVA (only NR);Bacteria;Actinobacteriota;Actinobacteria;Micrococcales;Micrococcaceae;Neomicrococcus;	0	0	0	0	0	0	0	0	0	0	100	100	100	100	100	100	100	100	100	100	100	100	100	100	100	100	100	100	100	100	100	100	100	100	0	0	0
SILVA (only NR);Bacteria;Actinobacteriota;Actinobacteria;Micrococcales;Micrococcaceae;Nesterenkonia;	0	0	0	0	0	0	0	0	0	0	58.3	58.3	92.1	92.1	92.1	92.1	93.4	93.4	93.4	93.4	93.4	88.2	88.2	88.2	88.2	88.2	88.2	88.2	88.2	92.1	88.2	88.2	88.2	88.2	0	0	0
SILVA (only NR);Bacteria;Actinobacteriota;Actinobacteria;Micrococcales;Micrococcaceae;Paenarthrobacter;	0	0	0	0	0	0	0	0	0	0	61.9	61.9	90.3	90.3	90.3	90.3	90.3	90.3	90.3	91	90.3	84.7	84.7	84.7	84.7	84.7	84.7	84	84	84.7	84.7	84	84	84	0	0	0
SILVA (only NR);Bacteria;Actinobacteriota;Actinobacteria;Micrococcales;Micrococcaceae;Paeniglutamicibacter;	0	0	0	0	0	0	0	0	0	0	50	50	90.3	90.3	90.3	90.3	91.9	91.9	91.9	91.9	91.9	93.5	93.5	93.5	93.5	93.5	93.5	95.2	95.2	95.2	95.2	95.2	95.2	95.2	0	0	0
SILVA (only NR);Bacteria;Actinobacteriota;Actinobacteria;Micrococcales;Micrococcaceae;Pseudarthrobacter;	0	0	0	0	0	0	0	0	0	0	68.8	68.8	87.7	87.9	87.7	87.7	89.1	89.1	89.1	89.1	89.1	87.9	87.9	87.9	87.9	87.9	88.4	87.2	87.2	87.2	87.2	87.9	87.7	87.2	0	0	0
SILVA (only NR);Bacteria;Actinobacteriota;Actinobacteria;Micrococcales;Micrococcaceae;Pseudoglutamicibacter;	0	0	0	0	0	0	0	0	0	0	0	0	100	100	100	100	100	100	100	100	100	100	100	100	100	100	100	100	100	100	100	100	100	100	0	0	0
SILVA (only NR);Bacteria;Actinobacteriota;Actinobacteria;Micrococcales;Micrococcaceae;Renibacterium;	0	0	0	0	0	0	0	0	0	0	100	100	87.5	87.5	87.5	87.5	87.5	87.5	87.5	87.5	87.5	87.5	87.5	87.5	87.5	87.5	87.5	87.5	87.5	87.5	87.5	87.5	87.5	87.5	0	0	0
SILVA (only NR);Bacteria;Actinobacteriota;Actinobacteria;Micrococcales;Micrococcaceae;Rothia;	0	0	0	0	0	0	0	0	0	0	60	60	87.3	87.5	87.3	87.3	88.1	88.1	88.1	88.3	88.1	81.1	81.1	81.1	81.1	81.1	81.4	79.9	79.9	80.1	79.9	79.9	80.2	80.2	0	0	0
SILVA (only NR);Bacteria;Actinobacteriota;Actinobacteria;Micrococcales;Micrococcaceae;Sinomonas;	0	0	0	0	0	0	0	0	0	0	80	80	85.4	85.4	85.4	85.4	85.4	85.4	85.4	85.4	85.4	85.4	85.4	85.4	85.4	85.4	85.4	90.2	90.2	90.2	90.2	90.2	90.2	90.2	0	0	0
SILVA (only NR);Bacteria;Actinobacteriota;Actinobacteria;Micrococcales;Micrococcaceae;Tersicoccus;	0	0	0	0	0	0	0	0	0	0	0	0	100	100	100	100	100	100	100	100	100	100	100	100	100	100	100	100	100	100	100	100	100	100	0	0	0
SILVA (only NR);Bacteria;Actinobacteriota;Actinobacteria;Micrococcales;Micrococcaceae;Yaniella;	0	0	0	0	0	0	0	0	0	0	100	100	100	100	100	100	100	100	100	100	100	100	100	100	100	100	100	100	100	100	100	100	100	100	0	0	0
SILVA (only NR);Bacteria;Actinobacteriota;Actinobacteria;Micrococcales;Micrococcaceae;Zhihengliuella;	0	0	0	0	0	0	0	0	0	0	100	100	90.9	90.9	90.9	90.9	90.9	90.9	90.9	90.9	90.9	100	100	100	100	100	100	100	100	100	100	100	100	100	0	0	0
SILVA (only NR);Bacteria;Actinobacteriota;Actinobacteria;Micrococcales;Micrococcaceae;uncultured;	0	0	0	0	0	0	0	0	0	0	100	100	45.5	45.5	45.5	45.5	45.5	45.5	45.5	45.5	45.5	18.2	27.3	18.2	18.2	18.2	18.2	45.5	45.5	45.5	45.5	45.5	45.5	45.5	0	0	0
SILVA (only NR);Bacteria;Actinobacteriota;Actinobacteria;Micrococcales;Micrococcales Incertae Sedis;	0	0	0	0	0	0	0	0	0	0	100	100	92.6	92.6	92.6	92.6	92.6	92.6	92.6	92.6	92.6	88.9	88.9	88.9	88.9	88.9	88.9	92.6	92.6	92.6	92.6	92.6	92.6	92.6	0	0	0
SILVA (only NR);Bacteria;Actinobacteriota;Actinobacteria;Micrococcales;Micrococcales Incertae Sedis;Luteimicrobium;	0	0	0	0	0	0	0	0	0	0	0	0	100	100	100	100	100	100	100	100	100	100	100	100	100	100	100	100	100	100	100	100	100	100	0	0	0
SILVA (only NR);Bacteria;Actinobacteriota;Actinobacteria;Micrococcales;Micrococcales Incertae Sedis;Timonella;	0	0	0	0	0	0	0	0	0	0	100	100	90.5	90.5	90.5	90.5	90.5	90.5	90.5	90.5	90.5	85.7	85.7	85.7	85.7	85.7	85.7	90.5	90.5	90.5	90.5	90.5	90.5	90.5	0	0	0
SILVA (only NR);Bacteria;Actinobacteriota;Actinobacteria;Micrococcales;Promicromonosporaceae;	0	0	0	0	0	0	0	0	0	0	69	69	84.6	84.6	84.6	84.6	84.6	84.6	85	84.6	84.6	91.1	91.5	91.1	91.1	91.1	91.1	93.5	93.5	93.9	93.5	93.9	93.9	93.9	0	0	0
SILVA (only NR);Bacteria;Actinobacteriota;Actinobacteria;Micrococcales;Promicromonosporaceae;Cellulosimicrobium;	0	0	0	0	0	0	0	0	0	0	57.1	57.1	79.3	79.3	79.3	79.3	79.3	79.3	80.5	79.3	79.3	89	89	89	89	89	89	89	89	89	89	90.2	89	89	0	0	0
SILVA (only NR);Bacteria;Actinobacteriota;Actinobacteria;Micrococcales;Promicromonosporaceae;Isoptericola;	0	0	0	0	0	0	0	0	0	0	66.7	66.7	81.8	81.8	81.8	81.8	81.8	81.8	81.8	81.8	81.8	89.4	89.4	89.4	89.4	89.4	89.4	92.4	92.4	92.4	92.4	92.4	92.4	92.4	0	0	0
SILVA (only NR);Bacteria;Actinobacteriota;Actinobacteria;Micrococcales;Promicromonosporaceae;Krasilnikoviella;	0	0	0	0	0	0	0	0	0	0	100	100	100	100	100	100	100	100	100	100	100	100	100	100	100	100	100	100	100	100	100	100	100	100	0	0	0
SILVA (only NR);Bacteria;Actinobacteriota;Actinobacteria;Micrococcales;Promicromonosporaceae;Myceligenerans;	0	0	0	0	0	0	0	0	0	0	0	0	100	100	100	100	100	100	100	100	100	100	100	100	100	100	100	93.3	93.3	93.3	93.3	93.3	100	100	0	0	0
SILVA (only NR);Bacteria;Actinobacteriota;Actinobacteria;Micrococcales;Promicromonosporaceae;Promicromonospora;	0	0	0	0	0	0	0	0	0	0	71.4	71.4	88.6	88.6	88.6	88.6	88.6	88.6	88.6	88.6	88.6	92.9	94.3	92.9	92.9	92.9	92.9	98.6	98.6	100	98.6	98.6	98.6	98.6	0	0	0
SILVA (only NR);Bacteria;Actinobacteriota;Actinobacteria;Micrococcales;Promicromonosporaceae;Xylanibacterium;	0	0	0	0	0	0	0	0	0	0	100	100	100	100	100	100	100	100	100	100	100	100	100	100	100	100	100	100	100	100	100	100	100	100	0	0	0
SILVA (only NR);Bacteria;Actinobacteriota;Actinobacteria;Micrococcales;Promicromonosporaceae;Xylanimicrobium;	0	0	0	0	0	0	0	0	0	0	0	0	100	100	100	100	100	100	100	100	100	100	100	100	100	100	100	100	100	100	100	100	100	100	0	0	0
SILVA (only NR);Bacteria;Actinobacteriota;Actinobacteria;Micrococcales;Promicromonosporaceae;Xylanimonas;	0	0	0	0	0	0	0	0	0	0	100	100	100	100	100	100	100	100	100	100	100	100	100	100	100	100	100	100	100	100	100	100	100	100	0	0	0
SILVA (only NR);Bacteria;Actinobacteriota;Actinobacteria;Micrococcales;Promicromonosporaceae;uncultured;	0	0	0	0	0	0	0	0	0	0	0	0	100	100	100	100	100	100	100	100	100	100	100	100	100	100	100	100	100	100	100	100	100	100	0	0	0
SILVA (only NR);Bacteria;Actinobacteriota;Actinobacteria;Micrococcales;Rarobacteraceae;	0	0	0	0	0	0	0	0	0	0	0	0	50	50	50	50	50	50	50	50	50	100	100	100	100	100	100	83.3	83.3	83.3	83.3	83.3	83.3	83.3	0	0	0
SILVA (only NR);Bacteria;Actinobacteriota;Actinobacteria;Micrococcales;Rarobacteraceae;Rarobacter;	0	0	0	0	0	0	0	0	0	0	0	0	50	50	50	50	50	50	50	50	50	100	100	100	100	100	100	83.3	83.3	83.3	83.3	83.3	83.3	83.3	0	0	0
SILVA (only NR);Bacteria;Actinobacteriota;Actinobacteria;Micrococcales;Ruaniaceae;	0	0	0	0	0	0	0	0	0	0	100	100	100	100	100	100	100	100	100	100	100	87.5	87.5	87.5	87.5	87.5	87.5	87.5	87.5	87.5	87.5	87.5	87.5	87.5	0	0	0
SILVA (only NR);Bacteria;Actinobacteriota;Actinobacteria;Micrococcales;Ruaniaceae;Haloactinobacterium;	0	0	0	0	0	0	0	0	0	0	100	100	100	100	100	100	100	100	100	100	100	66.7	66.7	66.7	66.7	66.7	66.7	66.7	66.7	66.7	66.7	66.7	66.7	66.7	0	0	0
SILVA (only NR);Bacteria;Actinobacteriota;Actinobacteria;Micrococcales;Ruaniaceae;Ruania;	0	0	0	0	0	0	0	0	0	0	100	100	100	100	100	100	100	100	100	100	100	100	100	100	100	100	100	100	100	100	100	100	100	100	0	0	0
SILVA (only NR);Bacteria;Actinobacteriota;Actinobacteria;Micrococcales;Sanguibacteraceae;	0	0	0	0	0	0	0	0	0	0	100	100	95.9	95.9	95.9	95.9	95.9	95.9	95.9	95.9	95.9	91.8	91.8	91.8	91.8	91.8	91.8	91.8	91.8	91.8	91.8	91.8	91.8	91.8	0	0	0
SILVA (only NR);Bacteria;Actinobacteriota;Actinobacteria;Micrococcales;Sanguibacteraceae;Sanguibacter-Flavimobilis;	0	0	0	0	0	0	0	0	0	0	100	100	95.9	95.9	95.9	95.9	95.9	95.9	95.9	95.9	95.9	91.8	91.8	91.8	91.8	91.8	91.8	91.8	91.8	91.8	91.8	91.8	91.8	91.8	0	0	0
SILVA (only NR);Bacteria;Actinobacteriota;Actinobacteria;Micrococcales;uncultured;	0	0	0	0	0	0	0	0	0	0	0	0	100	100	100	100	100	100	100	100	100	90.9	90.9	90.9	90.9	90.9	90.9	90.9	90.9	90.9	90.9	90.9	90.9	90.9	0	0	0
SILVA (only NR);Bacteria;Actinobacteriota;Actinobacteria;Micromonosporales;	0	0	0	0	0	0	0	0	0	0	81.4	81.4	92.1	92.1	92.1	92.1	92.1	92.1	92.1	92.1	92.1	93.1	93.1	93.1	93.1	93.1	93.2	93.9	93.9	94	93.9	94	94.1	94	0	0	0
SILVA (only NR);Bacteria;Actinobacteriota;Actinobacteria;Micromonosporales;Micromonosporaceae;	0	0	0	0	0	0	0	0	0	0	81.4	81.4	92.1	92.1	92.1	92.1	92.1	92.1	92.1	92.1	92.1	93.1	93.1	93.1	93.1	93.1	93.2	93.9	93.9	94	93.9	94	94.1	94	0	0	0
SILVA (only NR);Bacteria;Actinobacteriota;Actinobacteria;Micromonosporales;Micromonosporaceae;Actinocatenispora;	0	0	0	0	0	0	0	0	0	0	0	0	100	100	100	100	100	100	100	100	100	100	100	100	100	100	100	100	100	100	100	100	100	100	0	0	0
SILVA (only NR);Bacteria;Actinobacteriota;Actinobacteria;Micromonosporales;Micromonosporaceae;Actinoplanes;	0	0	0	0	0	0	0	0	0	0	88.2	88.2	95.7	95.7	95.7	95.7	95.3	95.3	95.3	95.3	95.3	93.5	93.5	93.5	93.5	93.5	93.5	95.7	95.7	95.7	95.7	95.7	95.7	95.7	0	0	0
SILVA (only NR);Bacteria;Actinobacteriota;Actinobacteria;Micromonosporales;Micromonosporaceae;Actinorhabdospora;	0	0	0	0	0	0	0	0	0	0	0	0	100	100	100	100	100	100	100	100	100	100	100	100	100	100	100	100	100	100	100	100	100	100	0	0	0
SILVA (only NR);Bacteria;Actinobacteriota;Actinobacteria;Micromonosporales;Micromonosporaceae;Allocatelliglobosispora;	0	0	0	0	0	0	0	0	0	0	100	100	100	100	100	100	100	100	100	100	100	100	100	100	100	100	100	75	75	75	75	75	75	75	0	0	0
SILVA (only NR);Bacteria;Actinobacteriota;Actinobacteria;Micromonosporales;Micromonosporaceae;Asanoa;	0	0	0	0	0	0	0	0	0	0	87.5	87.5	87	87	87	87	87	87	87	87	87	87	87	87	87	87	87	91.3	91.3	91.3	91.3	91.3	91.3	91.3	0	0	0
SILVA (only NR);Bacteria;Actinobacteriota;Actinobacteria;Micromonosporales;Micromonosporaceae;Catellatospora;	0	0	0	0	0	0	0	0	0	0	100	100	93.8	93.8	93.8	93.8	93.8	93.8	93.8	93.8	93.8	100	100	100	100	100	100	100	100	100	100	100	100	100	0	0	0
SILVA (only NR);Bacteria;Actinobacteriota;Actinobacteria;Micromonosporales;Micromonosporaceae;Catelliglobosispora;	0	0	0	0	0	0	0	0	0	0	100	100	100	100	100	100	100	100	100	100	100	100	100	100	100	100	100	100	100	100	100	100	100	100	0	0	0
SILVA (only NR);Bacteria;Actinobacteriota;Actinobacteria;Micromonosporales;Micromonosporaceae;Catenuloplanes;	0	0	0	0	0	0	0	0	0	0	40	40	94.7	94.7	94.7	94.7	94.7	94.7	94.7	94.7	94.7	89.5	89.5	89.5	89.5	89.5	89.5	89.5	89.5	89.5	89.5	89.5	89.5	89.5	0	0	0
SILVA (only NR);Bacteria;Actinobacteriota;Actinobacteria;Micromonosporales;Micromonosporaceae;Couchioplanes;	0	0	0	0	0	0	0	0	0	0	0	0	80	80	80	80	80	80	80	80	80	80	80	80	80	80	80	80	80	80	80	80	80	80	0	0	0
SILVA (only NR);Bacteria;Actinobacteriota;Actinobacteria;Micromonosporales;Micromonosporaceae;Dactylosporangium;	0	0	0	0	0	0	0	0	0	0	75	75	85.4	85.4	85.4	85.4	85.4	85.4	85.4	85.4	85.4	95.1	95.1	95.1	95.1	95.1	95.1	92.7	92.7	92.7	92.7	92.7	92.7	92.7	0	0	0
SILVA (only NR);Bacteria;Actinobacteriota;Actinobacteria;Micromonosporales;Micromonosporaceae;Hamadaea;	0	0	0	0	0	0	0	0	0	0	100	100	100	100	100	100	100	100	100	100	100	100	100	100	100	100	100	100	100	100	100	100	100	100	0	0	0
SILVA (only NR);Bacteria;Actinobacteriota;Actinobacteria;Micromonosporales;Micromonosporaceae;Krasilnikovia;	0	0	0	0	0	0	0	0	0	0	100	100	100	100	100	100	100	100	100	100	100	87.5	87.5	87.5	87.5	87.5	87.5	75	75	75	75	75	75	75	0	0	0
SILVA (only NR);Bacteria;Actinobacteriota;Actinobacteria;Micromonosporales;Micromonosporaceae;Longispora;	0	0	0	0	0	0	0	0	0	0	100	100	90.5	90.5	90.5	90.5	90.5	90.5	90.5	90.5	90.5	90.5	90.5	90.5	90.5	90.5	90.5	100	100	100	100	100	100	100	0	0	0
SILVA (only NR);Bacteria;Actinobacteriota;Actinobacteria;Micromonosporales;Micromonosporaceae;Luedemannella;	0	0	0	0	0	0	0	0	0	0	66.7	66.7	97.1	97.1	97.1	97.1	97.1	97.1	97.1	97.1	97.1	97.1	97.1	97.1	97.1	97.1	97.1	100	100	100	100	100	100	100	0	0	0
SILVA (only NR);Bacteria;Actinobacteriota;Actinobacteria;Micromonosporales;Micromonosporaceae;Micromonospora;	0	0	0	0	0	0	0	0	0	0	75.3	75.3	90.8	90.8	91	90.8	91.2	91.2	91.2	91.2	91.2	91.7	91.7	91.7	91.7	91.7	92.1	92.9	92.9	93	92.9	93	93.2	93	0	0	0
SILVA (only NR);Bacteria;Actinobacteriota;Actinobacteria;Micromonosporales;Micromonosporaceae;Phytohabitans;	0	0	0	0	0	0	0	0	0	0	100	100	84.6	84.6	84.6	84.6	84.6	84.6	84.6	84.6	84.6	84.6	84.6	84.6	84.6	84.6	84.6	92.3	92.3	92.3	92.3	92.3	92.3	92.3	0	0	0
SILVA (only NR);Bacteria;Actinobacteriota;Actinobacteria;Micromonosporales;Micromonosporaceae;Phytomonospora;	0	0	0	0	0	0	0	0	0	0	100	100	100	100	100	100	100	100	100	100	100	100	100	100	100	100	100	100	100	100	100	100	100	100	0	0	0
SILVA (only NR);Bacteria;Actinobacteriota;Actinobacteria;Micromonosporales;Micromonosporaceae;Pilimelia;	0	0	0	0	0	0	0	0	0	0	0	0	80	80	80	80	80	80	80	80	80	100	100	100	100	100	100	100	100	100	100	100	100	100	0	0	0
SILVA (only NR);Bacteria;Actinobacteriota;Actinobacteria;Micromonosporales;Micromonosporaceae;Planosporangium;	0	0	0	0	0	0	0	0	0	0	100	100	100	100	100	100	100	100	100	100	100	100	100	100	100	100	100	100	100	100	100	100	100	100	0	0	0
SILVA (only NR);Bacteria;Actinobacteriota;Actinobacteria;Micromonosporales;Micromonosporaceae;Plantactinospora;	0	0	0	0	0	0	0	0	0	0	100	100	100	100	100	100	100	100	100	100	100	100	100	100	100	100	100	100	100	100	100	100	100	100	0	0	0
SILVA (only NR);Bacteria;Actinobacteriota;Actinobacteria;Micromonosporales;Micromonosporaceae;Polymorphospora;	0	0	0	0	0	0	0	0	0	0	0	0	100	100	100	100	100	100	100	100	100	100	100	100	100	100	100	100	100	100	100	100	100	100	0	0	0
SILVA (only NR);Bacteria;Actinobacteriota;Actinobacteria;Micromonosporales;Micromonosporaceae;Pseudosporangium;	0	0	0	0	0	0	0	0	0	0	0	0	100	100	100	100	100	100	100	100	100	100	100	100	100	100	100	100	100	100	100	100	100	100	0	0	0
SILVA (only NR);Bacteria;Actinobacteriota;Actinobacteria;Micromonosporales;Micromonosporaceae;Rhizocola;	0	0	0	0	0	0	0	0	0	0	0	0	100	100	100	100	100	100	100	100	100	100	100	100	100	100	100	75	75	75	75	75	75	75	0	0	0
SILVA (only NR);Bacteria;Actinobacteriota;Actinobacteria;Micromonosporales;Micromonosporaceae;Rugosimonospora;	0	0	0	0	0	0	0	0	0	0	0	0	100	100	100	100	100	100	100	100	100	100	100	100	100	100	100	100	100	100	100	100	100	100	0	0	0
SILVA (only NR);Bacteria;Actinobacteriota;Actinobacteria;Micromonosporales;Micromonosporaceae;Salinispora;	0	0	0	0	0	0	0	0	0	0	100	100	83.3	83.3	83.3	83.3	83.3	83.3	83.3	83.3	83.3	94.4	94.4	94.4	94.4	94.4	94.4	91.7	91.7	91.7	91.7	91.7	91.7	91.7	0	0	0
SILVA (only NR);Bacteria;Actinobacteriota;Actinobacteria;Micromonosporales;Micromonosporaceae;Spirilliplanes;	0	0	0	0	0	0	0	0	0	0	0	0	100	100	100	100	100	100	100	100	100	100	100	100	100	100	100	50	50	50	50	50	50	50	0	0	0
SILVA (only NR);Bacteria;Actinobacteriota;Actinobacteria;Micromonosporales;Micromonosporaceae;Stackebrandtia;	0	0	0	0	0	0	0	0	0	0	80	80	100	100	100	100	100	100	100	100	100	100	100	100	100	100	100	100	100	100	100	100	100	100	0	0	0
SILVA (only NR);Bacteria;Actinobacteriota;Actinobacteria;Micromonosporales;Micromonosporaceae;Verrucosispora;	0	0	0	0	0	0	0	0	0	0	75	75	100	100	100	100	100	100	100	100	100	96.3	96.3	96.3	96.3	96.3	96.3	92.6	92.6	92.6	92.6	92.6	92.6	92.6	0	0	0
SILVA (only NR);Bacteria;Actinobacteriota;Actinobacteria;Micromonosporales;Micromonosporaceae;Virgisporangium;	0	0	0	0	0	0	0	0	0	0	100	100	63.6	63.6	63.6	63.6	63.6	63.6	63.6	63.6	63.6	100	100	100	100	100	100	100	100	100	100	100	100	100	0	0	0
SILVA (only NR);Bacteria;Actinobacteriota;Actinobacteria;Micromonosporales;Micromonosporaceae;Wangella;	0	0	0	0	0	0	0	0	0	0	100	100	100	100	100	100	100	100	100	100	100	100	100	100	100	100	100	100	100	100	100	100	100	100	0	0	0
SILVA (only NR);Bacteria;Actinobacteriota;Actinobacteria;Micromonosporales;Micromonosporaceae;Xiangella;	0	0	0	0	0	0	0	0	0	0	100	100	100	100	100	100	100	100	100	100	100	100	100	100	100	100	100	100	100	100	100	100	100	100	0	0	0
SILVA (only NR);Bacteria;Actinobacteriota;Actinobacteria;Micromonosporales;Micromonosporaceae;uncultured;	0	0	0	0	0	0	0	0	0	0	75	75	90.8	90.8	90.8	90.8	90.8	90.8	90.8	90.8	90.8	92	92	92	92	92	92	93.1	93.1	93.1	93.1	93.1	93.1	93.1	0	0	0
SILVA (only NR);Bacteria;Actinobacteriota;Actinobacteria;Nitriliruptorales;	0	0	0	0	0	0	0	0	0	0	71.9	71.9	86.4	86.4	86.4	86.4	86.4	86.4	86.4	86.4	86.4	83.3	83.3	83.3	83.3	83.3	83.3	89.4	89.4	89.4	89.4	89.4	89.4	89.4	0	0	0
SILVA (only NR);Bacteria;Actinobacteriota;Actinobacteria;Nitriliruptorales;Nitriliruptoraceae;	0	0	0	0	0	0	0	0	0	0	71.9	71.9	86.4	86.4	86.4	86.4	86.4	86.4	86.4	86.4	86.4	83.3	83.3	83.3	83.3	83.3	83.3	89.4	89.4	89.4	89.4	89.4	89.4	89.4	0	0	0
SILVA (only NR);Bacteria;Actinobacteriota;Actinobacteria;Nitriliruptorales;Nitriliruptoraceae;Egicoccus;	0	0	0	0	0	0	0	0	0	0	100	100	100	100	100	100	100	100	100	100	100	100	100	100	100	100	100	100	100	100	100	100	100	100	0	0	0
SILVA (only NR);Bacteria;Actinobacteriota;Actinobacteria;Nitriliruptorales;Nitriliruptoraceae;Nitriliruptor;	0	0	0	0	0	0	0	0	0	0	0	0	100	100	100	100	100	100	100	100	100	100	100	100	100	100	100	100	100	100	100	100	100	100	0	0	0
SILVA (only NR);Bacteria;Actinobacteriota;Actinobacteria;Nitriliruptorales;Nitriliruptoraceae;YC-ZSS-LKJ90;	0	0	0	0	0	0	0	0	0	0	100	100	100	100	100	100	100	100	100	100	100	100	100	100	100	100	100	100	100	100	100	100	100	100	0	0	0
SILVA (only NR);Bacteria;Actinobacteriota;Actinobacteria;PeM15;	0	0	0	0	0	0	0	0	0	0	82.9	82.9	93.7	93.7	93.7	93.7	93.7	93.7	93.7	93.7	93.7	89.5	89.5	89.5	89.5	89.5	89.5	88.4	88.4	88.4	88.4	89.5	88.4	88.4	0	0	0
SILVA (only NR);Bacteria;Actinobacteriota;Actinobacteria;Propionibacteriales;	0	0	0	0	0	0	0	0	0	0	80	80.3	33.7	33.7	33.8	33.7	33.7	33.7	33.7	33.7	33.7	33	33	33	33	33	33.1	34.2	34.2	34.3	34.2	34.2	34.2	34.2	0	0	0
SILVA (only NR);Bacteria;Actinobacteriota;Actinobacteria;Propionibacteriales;Nocardioidaceae;	0	0	0	0	0	0	0	0	0	0	81.1	81.1	91.3	91.3	91.4	91.3	91.3	91.3	91.3	91.4	91.3	90.9	90.9	90.9	90.9	90.9	91	93.5	93.5	93.8	93.5	93.5	93.7	93.5	0	0	0
SILVA (only NR);Bacteria;Actinobacteriota;Actinobacteria;Propionibacteriales;Nocardioidaceae;Actinopolymorpha;	0	0	0	0	0	0	0	0	0	0	100	100	90	90	90	90	90	90	90	90	90	80	80	80	80	80	80	90	90	100	90	90	90	90	0	0	0
SILVA (only NR);Bacteria;Actinobacteriota;Actinobacteria;Propionibacteriales;Nocardioidaceae;Aeromicrobium;	0	0	0	0	0	0	0	0	0	0	89.5	89.5	94.7	94.7	94.7	94.7	94.7	94.7	94.7	94.7	94.7	90.4	90.4	90.4	90.4	90.4	90.4	91.5	91.5	91.5	91.5	91.5	91.5	91.5	0	0	0
SILVA (only NR);Bacteria;Actinobacteriota;Actinobacteria;Propionibacteriales;Nocardioidaceae;Flindersiella;	0	0	0	0	0	0	0	0	0	0	0	0	100	100	100	100	100	100	100	100	100	75	75	75	75	75	75	75	75	75	75	75	75	75	0	0	0
SILVA (only NR);Bacteria;Actinobacteriota;Actinobacteria;Propionibacteriales;Nocardioidaceae;Kribbella;	0	0	0	0	0	0	0	0	0	0	88.2	88.2	91.4	91.4	91.4	91.4	91.4	91.4	91.4	91.4	91.4	84	84	84	84	84	84	88.9	88.9	88.9	88.9	88.9	88.9	88.9	0	0	0
SILVA (only NR);Bacteria;Actinobacteriota;Actinobacteria;Propionibacteriales;Nocardioidaceae;Marmoricola;	0	0	0	0	0	0	0	0	0	0	85.7	85.7	90.7	90.7	90.7	90.7	90.7	90.7	90.7	92	90.7	92	92	92	92	92	92	94.7	94.7	94.7	94.7	94.7	94.7	94.7	0	0	0
SILVA (only NR);Bacteria;Actinobacteriota;Actinobacteria;Propionibacteriales;Nocardioidaceae;Mumia;	0	0	0	0	0	0	0	0	0	0	100	100	100	100	100	100	100	100	100	100	100	100	100	100	100	100	100	100	100	100	100	100	100	100	0	0	0
SILVA (only NR);Bacteria;Actinobacteriota;Actinobacteria;Propionibacteriales;Nocardioidaceae;Nocardioides;	0	0	0	0	0	0	0	0	0	0	77.2	77.2	93.1	93.1	93.1	93.1	93.1	93.1	93.1	93.1	93.1	92.7	92.7	92.7	92.7	92.7	92.8	95	95	95.2	95	95	95.1	95	0	0	0
SILVA (only NR);Bacteria;Actinobacteriota;Actinobacteria;Propionibacteriales;Nocardioidaceae;Tenggerimyces;	0	0	0	0	0	0	0	0	0	0	100	100	100	100	100	100	100	100	100	100	100	100	100	100	100	100	100	100	100	100	100	100	100	100	0	0	0
SILVA (only NR);Bacteria;Actinobacteriota;Actinobacteria;Propionibacteriales;Nocardioidaceae;Thermasporomyces;	0	0	0	0	0	0	0	0	0	0	0	0	100	100	100	100	100	100	100	100	100	100	100	100	100	100	100	100	100	100	100	100	100	100	0	0	0
SILVA (only NR);Bacteria;Actinobacteriota;Actinobacteria;Propionibacteriales;Nocardioidaceae;uncultured;	0	0	0	0	0	0	0	0	0	0	100	100	69.1	69.1	70.4	69.1	69.1	69.1	69.1	69.1	69.1	80.2	80.2	80.2	80.2	80.2	80.2	85.2	85.2	86.4	85.2	85.2	86.4	85.2	0	0	0
SILVA (only NR);Bacteria;Actinobacteriota;Actinobacteria;Propionibacteriales;Propionibacteriaceae;	0	0	0	0	0	0	0	0	0	0	79.3	79.7	4.9	4.9	4.9	4.9	4.8	4.8	4.8	4.8	4.8	4	4	4	4	4	4	4.4	4.4	4.4	4.4	4.4	4.4	4.4	0	0	0
SILVA (only NR);Bacteria;Actinobacteriota;Actinobacteria;Propionibacteriales;Propionibacteriaceae;Acidipropionibacterium;	0	0	0	0	0	0	0	0	0	0	100	100	0	0	0	0	0	0	0	0	0	0	0	0	0	0	0	0	0	0	0	0	0	0	0	0	0
SILVA (only NR);Bacteria;Actinobacteriota;Actinobacteria;Propionibacteriales;Propionibacteriaceae;Aestuariimicrobium;	0	0	0	0	0	0	0	0	0	0	71.4	71.4	0	0	0	0	0	0	0	0	0	0	0	0	0	0	0	4.2	4.2	4.2	4.2	4.2	4.2	4.2	0	0	0
SILVA (only NR);Bacteria;Actinobacteriota;Actinobacteria;Propionibacteriales;Propionibacteriaceae;Auraticoccus;	0	0	0	0	0	0	0	0	0	0	100	100	0	0	0	0	0	0	0	0	0	0	0	0	0	0	0	0	0	0	0	0	0	0	0	0	0
SILVA (only NR);Bacteria;Actinobacteriota;Actinobacteria;Propionibacteriales;Propionibacteriaceae;Brooklawnia;	0	0	0	0	0	0	0	0	0	0	50	50	0	0	0	0	0	0	0	0	0	0	0	0	0	0	0	0	0	0	0	0	0	0	0	0	0
SILVA (only NR);Bacteria;Actinobacteriota;Actinobacteria;Propionibacteriales;Propionibacteriaceae;Cutibacterium;	0	0	0	0	0	0	0	0	0	0	90	92	1.4	1.4	1.4	1.4	1.5	1.5	1.5	1.5	1.5	0.1	0.1	0.1	0.1	0.1	0.1	0.2	0.2	0.2	0.2	0.2	0.3	0.2	0	0	0
SILVA (only NR);Bacteria;Actinobacteriota;Actinobacteria;Propionibacteriales;Propionibacteriaceae;Friedmanniella;	0	0	0	0	0	0	0	0	0	0	83.3	83.3	0	0	0	0	0	0	0	0	0	0	0	0	0	0	0	0	0	0	0	0	0	0	0	0	0
SILVA (only NR);Bacteria;Actinobacteriota;Actinobacteria;Propionibacteriales;Propionibacteriaceae;Granulicoccus;	0	0	0	0	0	0	0	0	0	0	100	100	0	0	0	0	0	0	0	0	0	0	0	0	0	0	0	0	0	0	0	0	0	0	0	0	0
SILVA (only NR);Bacteria;Actinobacteriota;Actinobacteria;Propionibacteriales;Propionibacteriaceae;Haloactinopolyspora;	0	0	0	0	0	0	0	0	0	0	66.7	66.7	78.1	78.1	78.1	78.1	78.1	78.1	78.1	78.1	78.1	87.5	87.5	87.5	87.5	87.5	87.5	90.6	90.6	90.6	90.6	90.6	90.6	90.6	0	0	0
SILVA (only NR);Bacteria;Actinobacteriota;Actinobacteria;Propionibacteriales;Propionibacteriaceae;Jiangella;	0	0	0	0	0	0	0	0	0	0	100	100	94.7	94.7	94.7	94.7	100	100	100	100	100	94.7	94.7	94.7	94.7	94.7	94.7	84.2	84.2	84.2	84.2	84.2	84.2	84.2	0	0	0
SILVA (only NR);Bacteria;Actinobacteriota;Actinobacteria;Propionibacteriales;Propionibacteriaceae;Luteococcus;	0	0	0	0	0	0	0	0	0	0	100	100	0	0	0	0	0	0	0	0	0	0	0	0	0	0	0	0	0	0	0	0	0	0	0	0	0
SILVA (only NR);Bacteria;Actinobacteriota;Actinobacteria;Propionibacteriales;Propionibacteriaceae;Marinilutecoccus;	0	0	0	0	0	0	0	0	0	0	100	100	0	0	0	0	0	0	0	0	0	0	0	0	0	0	0	0	0	0	0	0	0	0	0	0	0
SILVA (only NR);Bacteria;Actinobacteriota;Actinobacteria;Propionibacteriales;Propionibacteriaceae;Microlunatus;	0	0	0	0	0	0	0	0	0	0	72	72	1.3	1.3	1.3	1.3	1.3	1.3	1.3	1.3	1.3	0	0	0	0	0	0	0	0	0	0	0	0	0	0	0	0
SILVA (only NR);Bacteria;Actinobacteriota;Actinobacteria;Propionibacteriales;Propionibacteriaceae;Micropruina;	0	0	0	0	0	0	0	0	0	0	50	50	0	0	0	0	0	0	0	0	0	0	0	0	0	0	0	8.3	8.3	8.3	8.3	8.3	8.3	8.3	0	0	0
SILVA (only NR);Bacteria;Actinobacteriota;Actinobacteria;Propionibacteriales;Propionibacteriaceae;Naumannella;	0	0	0	0	0	0	0	0	0	0	100	100	0	0	0	0	0	0	0	0	0	0	0	0	0	0	0	33.3	33.3	33.3	33.3	33.3	33.3	33.3	0	0	0
SILVA (only NR);Bacteria;Actinobacteriota;Actinobacteria;Propionibacteriales;Propionibacteriaceae;Phytoactinopolyspora;	0	0	0	0	0	0	0	0	0	0	100	100	100	100	100	100	90	90	90	90	90	100	100	100	100	100	100	90	90	90	90	90	90	90	0	0	0
SILVA (only NR);Bacteria;Actinobacteriota;Actinobacteria;Propionibacteriales;Propionibacteriaceae;Propionibacterium;	0	0	0	0	0	0	0	0	0	0	97.2	97.2	0	0	0	0	0	0	0	0	0	0	0	0	0	0	0	0	0	0	0	0	0	0	0	0	0
SILVA (only NR);Bacteria;Actinobacteriota;Actinobacteria;Propionibacteriales;Propionibacteriaceae;Propionicicella;	0	0	0	0	0	0	0	0	0	0	100	100	0	0	0	0	0	0	0	0	0	0	0	0	0	0	0	0	0	0	0	0	0	0	0	0	0
SILVA (only NR);Bacteria;Actinobacteriota;Actinobacteria;Propionibacteriales;Propionibacteriaceae;Propioniciclava;	0	0	0	0	0	0	0	0	0	0	40	40	0	0	0	0	0	0	0	0	0	0	0	0	0	0	0	0	0	0	0	0	0	0	0	0	0
SILVA (only NR);Bacteria;Actinobacteriota;Actinobacteria;Propionibacteriales;Propionibacteriaceae;Propionicimonas;	0	0	0	0	0	0	0	0	0	0	40	40	0	0	0	0	0	0	0	0	0	0	0	0	0	0	0	0	0	0	0	0	0	0	0	0	0
SILVA (only NR);Bacteria;Actinobacteriota;Actinobacteria;Propionibacteriales;Propionibacteriaceae;Propioniferax;	0	0	0	0	0	0	0	0	0	0	0	0	0	0	0	0	0	0	0	0	0	0	0	0	0	0	0	0	0	0	0	0	0	0	0	0	0
SILVA (only NR);Bacteria;Actinobacteriota;Actinobacteria;Propionibacteriales;Propionibacteriaceae;Propionimicrobium;	0	0	0	0	0	0	0	0	0	0	100	100	0	0	0	0	0	0	0	0	0	0	0	0	0	0	0	0	0	0	0	0	0	0	0	0	0
SILVA (only NR);Bacteria;Actinobacteriota;Actinobacteria;Propionibacteriales;Propionibacteriaceae;Pseudopropionibacterium;	0	0	0	0	0	0	0	0	0	0	50	50	0	0	0	0	0	0	0	0	0	0	0	0	0	0	0	0	0	0	0	0	0	0	0	0	0
SILVA (only NR);Bacteria;Actinobacteriota;Actinobacteria;Propionibacteriales;Propionibacteriaceae;Raineyella;	0	0	0	0	0	0	0	0	0	0	100	100	0	0	0	0	0	0	0	0	0	0	0	0	0	0	0	0	0	0	0	0	0	0	0	0	0
SILVA (only NR);Bacteria;Actinobacteriota;Actinobacteria;Propionibacteriales;Propionibacteriaceae;Tessaracoccus;	0	0	0	0	0	0	0	0	0	0	76.2	76.2	3.2	3.2	3.2	3.2	3.2	3.2	3.2	3.2	3.2	0	0	0	0	0	0	1.6	1.6	1.6	1.6	1.6	1.6	1.6	0	0	0
SILVA (only NR);Bacteria;Actinobacteriota;Actinobacteria;Propionibacteriales;Propionibacteriaceae;uncultured;	0	0	0	0	0	0	0	0	0	0	58.1	58.1	27.6	27.6	27.6	27.6	25.2	25.2	25.2	25.2	25.2	28.3	28.3	28.3	28.3	28.3	28.3	30.7	30.7	30.7	30.7	30.7	30.7	30.7	0	0	0
SILVA (only NR);Bacteria;Actinobacteriota;Actinobacteria;Pseudonocardiales;	0	0	0	0	0	0	0	0	0	0	77.4	77.9	91.6	91.6	91.6	91.6	91.2	91.2	91.3	91.6	91.2	90.5	90.6	90.6	90.5	90.5	90.7	92.6	92.6	92.7	92.6	92.7	92.7	92.6	0	0	0
SILVA (only NR);Bacteria;Actinobacteriota;Actinobacteria;Pseudonocardiales;Pseudonocardiaceae;	0	0	0	0	0	0	0	0	0	0	77.4	77.9	91.6	91.6	91.6	91.6	91.2	91.2	91.3	91.6	91.2	90.5	90.6	90.6	90.5	90.5	90.7	92.6	92.6	92.7	92.6	92.7	92.7	92.6	0	0	0
SILVA (only NR);Bacteria;Actinobacteriota;Actinobacteria;Pseudonocardiales;Pseudonocardiaceae;Actinoalloteichus;	0	0	0	0	0	0	0	0	0	0	100	100	100	100	100	100	100	100	100	100	100	100	100	100	100	100	100	100	100	100	100	100	100	100	0	0	0
SILVA (only NR);Bacteria;Actinobacteriota;Actinobacteria;Pseudonocardiales;Pseudonocardiaceae;Actinokineospora;	0	0	0	0	0	0	0	0	0	0	50	50	100	100	100	100	100	100	100	100	100	93.1	93.1	93.1	93.1	93.1	93.1	89.7	89.7	89.7	89.7	89.7	89.7	89.7	0	0	0
SILVA (only NR);Bacteria;Actinobacteriota;Actinobacteria;Pseudonocardiales;Pseudonocardiaceae;Actinomycetospora;	0	0	0	0	0	0	0	0	0	0	100	100	97.5	97.5	97.5	97.5	97.5	97.5	97.5	97.5	97.5	90	90	90	90	90	90	90	90	90	90	90	90	90	0	0	0
SILVA (only NR);Bacteria;Actinobacteriota;Actinobacteria;Pseudonocardiales;Pseudonocardiaceae;Actinophytocola;	0	0	0	0	0	0	0	0	0	0	71.4	71.4	98	98	98	98	98	98	98	98	98	93.9	93.9	93.9	93.9	93.9	93.9	95.9	95.9	95.9	95.9	95.9	95.9	95.9	0	0	0
SILVA (only NR);Bacteria;Actinobacteriota;Actinobacteria;Pseudonocardiales;Pseudonocardiaceae;Actinopolyspora;	0	0	0	0	0	0	0	0	0	0	100	100	87.1	87.1	87.1	87.1	87.1	87.1	87.1	87.1	87.1	90.3	93.5	93.5	90.3	90.3	90.3	96.8	96.8	96.8	96.8	96.8	96.8	96.8	0	0	0
SILVA (only NR);Bacteria;Actinobacteriota;Actinobacteria;Pseudonocardiales;Pseudonocardiaceae;Actinorectispora;	0	0	0	0	0	0	0	0	0	0	100	100	88.9	88.9	88.9	88.9	88.9	88.9	88.9	88.9	88.9	77.8	77.8	77.8	77.8	77.8	77.8	77.8	77.8	77.8	77.8	77.8	77.8	77.8	0	0	0
SILVA (only NR);Bacteria;Actinobacteriota;Actinobacteria;Pseudonocardiales;Pseudonocardiaceae;Actinosynnema;	0	0	0	0	0	0	0	0	0	0	100	100	100	100	100	100	100	100	100	100	100	100	100	100	100	100	100	100	100	100	100	100	100	100	0	0	0
SILVA (only NR);Bacteria;Actinobacteriota;Actinobacteria;Pseudonocardiales;Pseudonocardiaceae;Alloactinosynnema;	0	0	0	0	0	0	0	0	0	0	100	100	100	100	100	100	100	100	100	100	100	100	100	100	100	100	100	100	100	100	100	100	100	100	0	0	0
SILVA (only NR);Bacteria;Actinobacteriota;Actinobacteria;Pseudonocardiales;Pseudonocardiaceae;Allokutzneria;	0	0	0	0	0	0	0	0	0	0	100	100	100	100	100	100	100	100	100	100	100	100	100	100	100	100	100	100	100	100	100	100	100	100	0	0	0
SILVA (only NR);Bacteria;Actinobacteriota;Actinobacteria;Pseudonocardiales;Pseudonocardiaceae;Amycolatopsis;	0	0	0	0	0	0	0	0	0	0	66.7	66.7	93.5	93.5	93.5	93.5	94.3	94.3	94.3	94.3	94.3	93.9	93.9	93.9	93.9	93.9	93.9	95.8	95.8	95.8	95.8	95.8	95.8	95.8	0	0	0
SILVA (only NR);Bacteria;Actinobacteriota;Actinobacteria;Pseudonocardiales;Pseudonocardiaceae;Bounagaea;	0	0	0	0	0	0	0	0	0	0	100	100	100	100	100	100	100	100	100	100	100	100	100	100	100	100	100	100	100	100	100	100	100	100	0	0	0
SILVA (only NR);Bacteria;Actinobacteriota;Actinobacteria;Pseudonocardiales;Pseudonocardiaceae;Crossiella;	0	0	0	0	0	0	0	0	0	0	40	50	85.2	85.2	85.2	85.2	85.9	85.9	85.9	85.9	85.9	85.2	85.2	85.2	85.2	85.2	85.2	85.2	85.2	85.2	85.2	85.2	85.2	85.2	0	0	0
SILVA (only NR);Bacteria;Actinobacteriota;Actinobacteria;Pseudonocardiales;Pseudonocardiaceae;Goodfellowiella;	0	0	0	0	0	0	0	0	0	0	0	0	100	100	100	100	100	100	100	100	100	100	100	100	100	100	100	100	100	100	100	100	100	100	0	0	0
SILVA (only NR);Bacteria;Actinobacteriota;Actinobacteria;Pseudonocardiales;Pseudonocardiaceae;Haloechinothrix;	0	0	0	0	0	0	0	0	0	0	0	0	100	100	100	100	100	100	100	100	100	100	100	100	100	100	100	100	100	100	100	100	100	100	0	0	0
SILVA (only NR);Bacteria;Actinobacteriota;Actinobacteria;Pseudonocardiales;Pseudonocardiaceae;Halopolyspora;	0	0	0	0	0	0	0	0	0	0	100	100	100	100	100	100	0	0	0	0	0	100	100	100	100	100	100	100	100	100	100	100	100	100	0	0	0
SILVA (only NR);Bacteria;Actinobacteriota;Actinobacteria;Pseudonocardiales;Pseudonocardiaceae;Herbihabitans;	0	0	0	0	0	0	0	0	0	0	0	0	75	75	75	75	75	75	75	100	75	100	100	100	100	100	100	100	100	100	100	100	100	100	0	0	0
SILVA (only NR);Bacteria;Actinobacteriota;Actinobacteria;Pseudonocardiales;Pseudonocardiaceae;Kibdelosporangium;	0	0	0	0	0	0	0	0	0	0	100	100	100	100	100	100	100	100	100	100	100	91.7	91.7	91.7	91.7	91.7	91.7	91.7	91.7	91.7	91.7	91.7	91.7	91.7	0	0	0
SILVA (only NR);Bacteria;Actinobacteriota;Actinobacteria;Pseudonocardiales;Pseudonocardiaceae;Kutzneria;	0	0	0	0	0	0	0	0	0	0	50	50	83.3	83.3	83.3	83.3	83.3	83.3	83.3	100	83.3	100	100	100	100	100	100	100	100	100	100	100	100	100	0	0	0
SILVA (only NR);Bacteria;Actinobacteriota;Actinobacteria;Pseudonocardiales;Pseudonocardiaceae;Labedaea;	0	0	0	0	0	0	0	0	0	0	0	0	100	100	100	100	100	100	100	100	100	100	100	100	100	100	100	100	100	100	100	100	100	100	0	0	0
SILVA (only NR);Bacteria;Actinobacteriota;Actinobacteria;Pseudonocardiales;Pseudonocardiaceae;Lechevalieria;	0	0	0	0	0	0	0	0	0	0	44.4	44.4	95.5	95.5	95.5	95.5	94	94	94	97	94	95.5	95.5	95.5	95.5	95.5	97	95.5	95.5	95.5	95.5	95.5	97	95.5	0	0	0
SILVA (only NR);Bacteria;Actinobacteriota;Actinobacteria;Pseudonocardiales;Pseudonocardiaceae;Longimycelium;	0	0	0	0	0	0	0	0	0	0	100	100	87.5	87.5	87.5	87.5	87.5	87.5	87.5	87.5	87.5	75	75	75	75	75	75	75	75	75	75	75	75	75	0	0	0
SILVA (only NR);Bacteria;Actinobacteriota;Actinobacteria;Pseudonocardiales;Pseudonocardiaceae;Prauserella;	0	0	0	0	0	0	0	0	0	0	77.8	77.8	96.2	96.2	96.2	96.2	96.2	96.2	96.2	96.2	96.2	96.2	96.2	96.2	96.2	96.2	96.2	92.3	92.3	92.3	92.3	96.2	92.3	92.3	0	0	0
SILVA (only NR);Bacteria;Actinobacteriota;Actinobacteria;Pseudonocardiales;Pseudonocardiaceae;Pseudonocardia;	0	0	0	0	0	0	0	0	0	0	77.9	77.9	89.7	89.7	89.7	89.7	89.1	89.1	89.4	89.4	89.1	88.3	88.3	88.3	88.3	88.3	88.3	92.2	92.2	92.8	92.2	92.5	92.2	92.2	0	0	0
SILVA (only NR);Bacteria;Actinobacteriota;Actinobacteria;Pseudonocardiales;Pseudonocardiaceae;Saccharomonospora;	0	0	0	0	0	0	0	0	0	0	94.7	94.7	85.9	85.9	85.9	85.9	87.3	87.3	87.3	87.3	87.3	87.3	87.3	87.3	87.3	87.3	87.3	88.7	88.7	88.7	88.7	88.7	88.7	88.7	0	0	0
SILVA (only NR);Bacteria;Actinobacteriota;Actinobacteria;Pseudonocardiales;Pseudonocardiaceae;Saccharopolyspora;	0	0	0	0	0	0	0	0	0	0	78.6	78.6	89.8	89.8	89.8	89.8	87.8	87.8	87.8	87.8	87.8	88.8	88.8	88.8	88.8	88.8	88.8	94.9	94.9	94.9	94.9	94.9	94.9	94.9	0	0	0
SILVA (only NR);Bacteria;Actinobacteriota;Actinobacteria;Pseudonocardiales;Pseudonocardiaceae;Saccharothrix;	0	0	0	0	0	0	0	0	0	0	80	80	93	93	93	93	93	93	93	94.7	93	89.5	89.5	89.5	89.5	89.5	89.5	93	93	93	93	93	93	93	0	0	0
SILVA (only NR);Bacteria;Actinobacteriota;Actinobacteria;Pseudonocardiales;Pseudonocardiaceae;Sciscionella;	0	0	0	0	0	0	0	0	0	0	100	100	100	100	100	100	100	100	100	100	100	100	100	100	100	100	100	100	100	100	100	100	100	100	0	0	0
SILVA (only NR);Bacteria;Actinobacteriota;Actinobacteria;Pseudonocardiales;Pseudonocardiaceae;Streptoalloteichus;	0	0	0	0	0	0	0	0	0	0	0	0	100	100	100	100	100	100	100	100	100	100	100	100	100	100	100	100	100	100	100	100	100	100	0	0	0
SILVA (only NR);Bacteria;Actinobacteriota;Actinobacteria;Pseudonocardiales;Pseudonocardiaceae;Tamaricihabitans;	0	0	0	0	0	0	0	0	0	0	0	0	100	100	100	100	100	100	100	100	100	100	100	100	100	100	100	100	100	100	100	100	100	100	0	0	0
SILVA (only NR);Bacteria;Actinobacteriota;Actinobacteria;Pseudonocardiales;Pseudonocardiaceae;Thermocrispum;	0	0	0	0	0	0	0	0	0	0	100	100	100	100	100	100	100	100	100	100	100	100	100	100	100	100	100	100	100	100	100	100	100	100	0	0	0
SILVA (only NR);Bacteria;Actinobacteriota;Actinobacteria;Pseudonocardiales;Pseudonocardiaceae;Thermotunica;	0	0	0	0	0	0	0	0	0	0	0	0	100	100	100	100	100	100	100	100	100	50	50	50	50	50	100	50	50	50	50	50	100	50	0	0	0
SILVA (only NR);Bacteria;Actinobacteriota;Actinobacteria;Pseudonocardiales;Pseudonocardiaceae;Umezawaea;	0	0	0	0	0	0	0	0	0	0	100	100	100	100	100	100	100	100	100	100	100	100	100	100	100	100	100	100	100	100	100	100	100	100	0	0	0
SILVA (only NR);Bacteria;Actinobacteriota;Actinobacteria;Pseudonocardiales;Pseudonocardiaceae;Yuhushiella;	0	0	0	0	0	0	0	0	0	0	100	100	50	50	50	50	50	50	50	50	50	75	75	75	75	75	75	75	75	75	75	75	75	75	0	0	0
SILVA (only NR);Bacteria;Actinobacteriota;Actinobacteria;Pseudonocardiales;Pseudonocardiaceae;uncultured;	0	0	0	0	0	0	0	0	0	0	0	0	100	100	100	100	100	100	100	100	100	100	100	100	100	100	100	100	100	100	100	100	100	100	0	0	0
SILVA (only NR);Bacteria;Actinobacteriota;Actinobacteria;Streptomycetales;	0	0	0	0	0	0	0	0	0	0	70.8	70.8	92	92	92	92	92.2	92.2	92.2	92.3	92.2	92.7	92.7	92.7	92.7	92.7	92.8	93.2	93.3	93.4	93.3	93.3	93.3	93.3	0	0	0
SILVA (only NR);Bacteria;Actinobacteriota;Actinobacteria;Streptomycetales;Streptomycetaceae;	0	0	0	0	0	0	0	0	0	0	70.8	70.8	92	92	92	92	92.2	92.2	92.2	92.3	92.2	92.7	92.7	92.7	92.7	92.7	92.8	93.2	93.3	93.4	93.3	93.3	93.3	93.3	0	0	0
SILVA (only NR);Bacteria;Actinobacteriota;Actinobacteria;Streptomycetales;Streptomycetaceae;Allostreptomyces;	0	0	0	0	0	0	0	0	0	0	100	100	100	100	100	100	100	100	100	100	100	100	100	100	100	100	100	100	100	100	100	100	100	100	0	0	0
SILVA (only NR);Bacteria;Actinobacteriota;Actinobacteria;Streptomycetales;Streptomycetaceae;E1B-B3-114;	0	0	0	0	0	0	0	0	0	0	100	100	100	100	100	100	100	100	100	100	100	100	100	100	100	100	100	100	100	100	100	100	100	100	0	0	0
SILVA (only NR);Bacteria;Actinobacteriota;Actinobacteria;Streptomycetales;Streptomycetaceae;Kitasatospora;	0	0	0	0	0	0	0	0	0	0	33.3	33.3	89.3	89.3	89.3	89.3	88.7	88.7	88.7	88.7	88.7	94	94	94	94	94	94	95.2	95.2	95.2	95.2	95.2	95.2	95.2	0	0	0
SILVA (only NR);Bacteria;Actinobacteriota;Actinobacteria;Streptomycetales;Streptomycetaceae;Streptacidiphilus;	0	0	0	0	0	0	0	0	0	0	100	100	100	100	100	100	100	100	100	100	100	96.8	96.8	96.8	96.8	96.8	96.8	93.5	93.5	93.5	93.5	93.5	93.5	93.5	0	0	0
SILVA (only NR);Bacteria;Actinobacteriota;Actinobacteria;Streptomycetales;Streptomycetaceae;Streptomyces;	0	0	0	0	0	0	0	0	0	0	72.1	72.1	92	92	92.1	92	92.2	92.2	92.2	92.3	92.2	92.6	92.7	92.6	92.7	92.7	92.7	93.2	93.2	93.3	93.2	93.2	93.3	93.2	0	0	0
SILVA (only NR);Bacteria;Actinobacteriota;Actinobacteria;Streptosporangiales;	0	0	0	0	0	0	0	0	0	0	63.4	63.4	66.6	66.6	66.6	66.6	66.4	66.4	66.4	66.5	66.5	91.7	91.7	91.7	91.7	91.9	91.9	92.9	93	92.9	93.1	92.9	93.2	92.9	0	0	0
SILVA (only NR);Bacteria;Actinobacteriota;Actinobacteria;Streptosporangiales;Nocardiopsaceae;	0	0	0	0	0	0	0	0	0	0	70.5	70.5	11	11	11	11	11	11	11	11	11	93.2	93.2	93.2	93.2	93.5	93.2	90.4	90.7	90.4	91	90.4	90.4	90.4	0	0	0
SILVA (only NR);Bacteria;Actinobacteriota;Actinobacteria;Streptosporangiales;Nocardiopsaceae;Actinorugispora;	0	0	0	0	0	0	0	0	0	0	100	100	0	0	0	0	0	0	0	0	0	100	100	100	100	100	100	100	100	100	100	100	100	100	0	0	0
SILVA (only NR);Bacteria;Actinobacteriota;Actinobacteria;Streptosporangiales;Nocardiopsaceae;Allonocardiopsis;	0	0	0	0	0	0	0	0	0	0	0	0	100	100	100	100	100	100	100	100	100	100	100	100	100	100	100	100	100	100	100	100	100	100	0	0	0
SILVA (only NR);Bacteria;Actinobacteriota;Actinobacteria;Streptosporangiales;Nocardiopsaceae;Allosalinactinospora;	0	0	0	0	0	0	0	0	0	0	0	0	0	0	0	0	0	0	0	0	0	50	50	50	50	50	50	100	100	100	100	100	100	100	0	0	0
SILVA (only NR);Bacteria;Actinobacteriota;Actinobacteria;Streptosporangiales;Nocardiopsaceae;Haloactinospora;	0	0	0	0	0	0	0	0	0	0	0	0	100	100	100	100	100	100	100	100	100	100	100	100	100	100	100	100	100	100	100	100	100	100	0	0	0
SILVA (only NR);Bacteria;Actinobacteriota;Actinobacteria;Streptosporangiales;Nocardiopsaceae;Lipingzhangella;	0	0	0	0	0	0	0	0	0	0	100	100	0	0	0	0	0	0	0	0	0	100	100	100	100	100	100	80	80	80	80	80	80	80	0	0	0
SILVA (only NR);Bacteria;Actinobacteriota;Actinobacteria;Streptosporangiales;Nocardiopsaceae;Marinactinospora;	0	0	0	0	0	0	0	0	0	0	100	100	0	0	0	0	0	0	0	0	0	100	100	100	100	100	100	100	100	100	100	100	100	100	0	0	0
SILVA (only NR);Bacteria;Actinobacteriota;Actinobacteria;Streptosporangiales;Nocardiopsaceae;Marinateneraspora;	0	0	0	0	0	0	0	0	0	0	0	0	0	0	0	0	0	0	0	0	0	100	100	100	100	100	100	100	100	100	100	100	100	100	0	0	0
SILVA (only NR);Bacteria;Actinobacteriota;Actinobacteria;Streptosporangiales;Nocardiopsaceae;Murinocardiopsis;	0	0	0	0	0	0	0	0	0	0	0	0	0	0	0	0	0	0	0	0	0	100	100	100	100	100	100	100	100	100	100	100	100	100	0	0	0
SILVA (only NR);Bacteria;Actinobacteriota;Actinobacteria;Streptosporangiales;Nocardiopsaceae;Nocardiopsis;	0	0	0	0	0	0	0	0	0	0	73.9	73.9	7.2	7.2	7.2	7.2	7.2	7.2	7.2	7.2	7.2	93.5	93.5	93.5	93.5	93.5	93.5	89.3	89.7	89.3	90	89.3	89.3	89.3	0	0	0
SILVA (only NR);Bacteria;Actinobacteriota;Actinobacteria;Streptosporangiales;Nocardiopsaceae;Salinactinospora;	0	0	0	0	0	0	0	0	0	0	0	0	0	0	0	0	0	0	0	0	0	100	100	100	100	100	100	100	100	100	100	100	100	100	0	0	0
SILVA (only NR);Bacteria;Actinobacteriota;Actinobacteria;Streptosporangiales;Nocardiopsaceae;Spinactinospora;	0	0	0	0	0	0	0	0	0	0	0	0	0	0	0	0	0	0	0	0	0	100	100	100	100	100	100	100	100	100	100	100	100	100	0	0	0
SILVA (only NR);Bacteria;Actinobacteriota;Actinobacteria;Streptosporangiales;Nocardiopsaceae;Streptomonospora;	0	0	0	0	0	0	0	0	0	0	66.7	66.7	56.5	56.5	56.5	56.5	56.5	56.5	56.5	56.5	56.5	91.3	91.3	91.3	91.3	91.3	91.3	95.7	95.7	95.7	95.7	95.7	95.7	95.7	0	0	0
SILVA (only NR);Bacteria;Actinobacteriota;Actinobacteria;Streptosporangiales;Nocardiopsaceae;Thermobifida;	0	0	0	0	0	0	0	0	0	0	0	0	10.5	10.5	10.5	10.5	10.5	10.5	10.5	10.5	10.5	89.5	89.5	89.5	89.5	94.7	89.5	100	100	100	100	100	100	100	0	0	0
SILVA (only NR);Bacteria;Actinobacteriota;Actinobacteria;Streptosporangiales;Nocardiopsaceae;uncultured;	0	0	0	0	0	0	0	0	0	0	0	0	50	50	50	50	50	50	50	50	50	100	100	100	100	100	100	100	100	100	100	100	100	100	0	0	0
SILVA (only NR);Bacteria;Actinobacteriota;Actinobacteria;Streptosporangiales;Streptosporangiaceae;	0	0	0	0	0	0	0	0	0	0	43	43	90.3	90.5	90.3	90.3	90.1	90.1	90.1	90.1	90.3	90.9	90.9	90.9	90.9	91.1	91.1	93.8	93.8	93.8	93.8	93.8	94	93.8	0	0	0
SILVA (only NR);Bacteria;Actinobacteriota;Actinobacteria;Streptosporangiales;Streptosporangiaceae;Acrocarpospora;	0	0	0	0	0	0	0	0	0	0	0	0	100	100	100	100	100	100	100	100	100	100	100	100	100	100	100	100	100	100	100	100	100	100	0	0	0
SILVA (only NR);Bacteria;Actinobacteriota;Actinobacteria;Streptosporangiales;Streptosporangiaceae;Herbidospora;	0	0	0	0	0	0	0	0	0	0	100	100	100	100	100	100	100	100	100	100	100	100	100	100	100	100	100	100	100	100	100	100	100	100	0	0	0
SILVA (only NR);Bacteria;Actinobacteriota;Actinobacteria;Streptosporangiales;Streptosporangiaceae;Microbispora;	0	0	0	0	0	0	0	0	0	0	45.5	45.5	94.3	94.3	94.3	94.3	94.3	94.3	94.3	94.3	94.3	96.2	96.2	96.2	96.2	96.2	96.2	96.2	96.2	96.2	96.2	96.2	96.2	96.2	0	0	0
SILVA (only NR);Bacteria;Actinobacteriota;Actinobacteria;Streptosporangiales;Streptosporangiaceae;Microtetraspora;	0	0	0	0	0	0	0	0	0	0	0	0	87.5	87.5	87.5	87.5	87.5	87.5	87.5	87.5	87.5	87.5	87.5	87.5	87.5	87.5	87.5	87.5	87.5	87.5	87.5	87.5	87.5	87.5	0	0	0
SILVA (only NR);Bacteria;Actinobacteriota;Actinobacteria;Streptosporangiales;Streptosporangiaceae;Nonomuraea;	0	0	0	0	0	0	0	0	0	0	25.9	25.9	87.2	87.7	87.2	87.2	87.2	87.2	87.2	87.2	87.7	88.2	88.2	88.2	88.2	88.7	88.7	93.3	93.3	93.3	93.3	93.3	93.8	93.3	0	0	0
SILVA (only NR);Bacteria;Actinobacteriota;Actinobacteria;Streptosporangiales;Streptosporangiaceae;Planobispora;	0	0	0	0	0	0	0	0	0	0	0	0	75	75	75	75	75	75	75	75	75	100	100	100	100	100	100	100	100	100	100	100	100	100	0	0	0
SILVA (only NR);Bacteria;Actinobacteriota;Actinobacteria;Streptosporangiales;Streptosporangiaceae;Planomonospora;	0	0	0	0	0	0	0	0	0	0	0	0	100	100	100	100	100	100	100	100	100	100	100	100	100	100	100	100	100	100	100	100	100	100	0	0	0
SILVA (only NR);Bacteria;Actinobacteriota;Actinobacteria;Streptosporangiales;Streptosporangiaceae;Planotetraspora;	0	0	0	0	0	0	0	0	0	0	75	75	100	100	100	100	100	100	100	100	100	100	100	100	100	100	100	100	100	100	100	100	100	100	0	0	0
SILVA (only NR);Bacteria;Actinobacteriota;Actinobacteria;Streptosporangiales;Streptosporangiaceae;Sinosporangium;	0	0	0	0	0	0	0	0	0	0	100	100	100	100	100	100	100	100	100	100	100	100	100	100	100	100	100	100	100	100	100	100	100	100	0	0	0
SILVA (only NR);Bacteria;Actinobacteriota;Actinobacteria;Streptosporangiales;Streptosporangiaceae;Sphaerimonospora;	0	0	0	0	0	0	0	0	0	0	0	0	100	100	100	100	100	100	100	100	100	100	100	100	100	100	100	100	100	100	100	100	100	100	0	0	0
SILVA (only NR);Bacteria;Actinobacteriota;Actinobacteria;Streptosporangiales;Streptosporangiaceae;Sphaerisporangium;	0	0	0	0	0	0	0	0	0	0	45.5	45.5	87.5	87.5	87.5	87.5	87.5	87.5	87.5	87.5	87.5	87.5	87.5	87.5	87.5	87.5	87.5	93.8	93.8	93.8	93.8	93.8	93.8	93.8	0	0	0
SILVA (only NR);Bacteria;Actinobacteriota;Actinobacteria;Streptosporangiales;Streptosporangiaceae;Streptosporangium;	0	0	0	0	0	0	0	0	0	0	52.9	52.9	90.5	90.5	90.5	90.5	89.7	89.7	89.7	89.7	89.7	89.7	89.7	89.7	89.7	89.7	89.7	90.5	90.5	90.5	90.5	90.5	90.5	90.5	0	0	0
SILVA (only NR);Bacteria;Actinobacteriota;Actinobacteria;Streptosporangiales;Streptosporangiaceae;Thermoactinospora;	0	0	0	0	0	0	0	0	0	0	100	100	100	100	100	100	100	100	100	100	100	100	100	100	100	100	100	100	100	100	100	100	100	100	0	0	0
SILVA (only NR);Bacteria;Actinobacteriota;Actinobacteria;Streptosporangiales;Streptosporangiaceae;Thermocatellispora;	0	0	0	0	0	0	0	0	0	0	100	100	100	100	100	100	100	100	100	100	100	100	100	100	100	100	100	100	100	100	100	100	100	100	0	0	0
SILVA (only NR);Bacteria;Actinobacteriota;Actinobacteria;Streptosporangiales;Streptosporangiaceae;Thermopolyspora;	0	0	0	0	0	0	0	0	0	0	0	0	100	100	100	100	100	100	100	100	100	100	100	100	100	100	100	100	100	100	100	100	100	100	0	0	0
SILVA (only NR);Bacteria;Actinobacteriota;Actinobacteria;Streptosporangiales;Streptosporangiaceae;uncultured;	0	0	0	0	0	0	0	0	0	0	0	0	100	100	100	100	100	100	100	100	100	100	100	100	100	100	100	100	100	100	100	100	100	100	0	0	0
SILVA (only NR);Bacteria;Actinobacteriota;Actinobacteria;Streptosporangiales;Streptosporangiales Incertae Sedis;	0	0	0	0	0	0	0	0	0	0	0	0	100	100	100	100	100	100	100	100	100	100	100	100	100	100	100	100	100	100	100	100	100	100	0	0	0
SILVA (only NR);Bacteria;Actinobacteriota;Actinobacteria;Streptosporangiales;Streptosporangiales Incertae Sedis;Motilibacter;	0	0	0	0	0	0	0	0	0	0	0	0	100	100	100	100	100	100	100	100	100	100	100	100	100	100	100	100	100	100	100	100	100	100	0	0	0
SILVA (only NR);Bacteria;Actinobacteriota;Actinobacteria;Streptosporangiales;Thermomonosporaceae;	0	0	0	0	0	0	0	0	0	0	82.3	82.3	87.3	87.3	87.5	87.3	87	87	87	87.3	87	91.1	91.1	91.1	91.1	91.1	91.6	94	94	94	94	94	94.6	94	0	0	0
SILVA (only NR);Bacteria;Actinobacteriota;Actinobacteria;Streptosporangiales;Thermomonosporaceae;Actinoallomurus;	0	0	0	0	0	0	0	0	0	0	50	50	95.2	95.2	95.2	95.2	92.9	92.9	92.9	92.9	92.9	90.5	90.5	90.5	90.5	90.5	92.9	97.6	97.6	97.6	97.6	97.6	100	97.6	0	0	0
SILVA (only NR);Bacteria;Actinobacteriota;Actinobacteria;Streptosporangiales;Thermomonosporaceae;Actinocorallia;	0	0	0	0	0	0	0	0	0	0	85.7	85.7	73.1	73.1	73.1	73.1	73.1	73.1	73.1	73.1	73.1	92.3	92.3	92.3	92.3	92.3	92.3	92.3	92.3	92.3	92.3	92.3	92.3	92.3	0	0	0
SILVA (only NR);Bacteria;Actinobacteriota;Actinobacteria;Streptosporangiales;Thermomonosporaceae;Actinomadura;	0	0	0	0	0	0	0	0	0	0	81.3	81.3	86.8	86.8	87.2	86.8	87.2	87.2	87.2	87.6	87.2	90.9	90.9	90.9	90.9	90.9	91.3	94.2	94.2	94.2	94.2	94.2	94.6	94.2	0	0	0
SILVA (only NR);Bacteria;Actinobacteriota;Actinobacteria;Streptosporangiales;Thermomonosporaceae;Spirillospora;	0	0	0	0	0	0	0	0	0	0	100	100	100	100	100	100	100	100	100	100	100	100	100	100	100	100	100	100	100	100	100	100	100	100	0	0	0
SILVA (only NR);Bacteria;Actinobacteriota;Actinobacteria;Streptosporangiales;Thermomonosporaceae;Thermobispora;	0	0	0	0	0	0	0	0	0	0	100	100	88.9	88.9	88.9	88.9	88.9	88.9	88.9	88.9	88.9	88.9	88.9	88.9	88.9	88.9	88.9	55.6	55.6	55.6	55.6	55.6	55.6	55.6	0	0	0
SILVA (only NR);Bacteria;Actinobacteriota;Actinobacteria;Streptosporangiales;Thermomonosporaceae;Thermomonospora;	0	0	0	0	0	0	0	0	0	0	33.3	33.3	88.9	88.9	88.9	88.9	77.8	77.8	77.8	77.8	77.8	100	100	100	100	100	100	100	100	100	100	100	100	100	0	0	0
SILVA (only NR);Bacteria;Actinobacteriota;Actinobacteria;Streptosporangiales;Thermomonosporaceae;Thermostaphylospora;	0	0	0	0	0	0	0	0	0	0	100	100	100	100	100	100	100	100	100	100	100	100	100	100	100	100	100	100	100	100	100	100	100	100	0	0	0
SILVA (only NR);Bacteria;Actinobacteriota;Actinobacteria;Streptosporangiales;Thermomonosporaceae;[Streptomyces] thermoautotrophicus;	0	0	0	0	0	0	0	0	0	0	100	100	100	100	100	100	100	100	100	100	100	100	100	100	100	100	100	100	100	100	100	100	100	100	0	0	0
SILVA (only NR);Bacteria;Actinobacteriota;Actinobacteria;Streptosporangiales;Thermomonosporaceae;uncultured;	0	0	0	0	0	0	0	0	0	0	0	0	75	75	75	75	75	75	75	75	75	75	75	75	75	75	75	75	75	75	75	75	75	75	0	0	0
SILVA (only NR);Bacteria;Actinobacteriota;Actinobacteria;uncultured;	0	0	0	0	0	0	0	0	0	0	50	50	100	100	100	100	100	100	100	100	100	100	100	100	100	100	100	100	100	100	100	100	100	100	0	0	0
SILVA (only NR);Bacteria;Actinobacteriota;Coriobacteriia;	0	0	0	0	0	0	0	0	0	0	84.2	84.2	90.4	90.5	90.7	90.4	90.9	90.9	91	91	90.9	91	91	91	91	91	91	87.9	88.1	88	87.9	88.1	88.1	88	0	0	0
SILVA (only NR);Bacteria;Actinobacteriota;Coriobacteriia;CG2-30-50-142;	0	0	0	0	0	0	0	0	0	0	100	100	87.5	100	87.5	87.5	100	100	100	100	100	100	100	100	100	100	100	100	100	100	100	100	100	100	0	0	0
SILVA (only NR);Bacteria;Actinobacteriota;Coriobacteriia;Coriobacteriales;	0	0	0	0	0	0	0	0	0	0	83.4	83.4	90.3	90.3	90.6	90.3	90.7	90.7	90.8	90.8	90.7	90.9	90.9	90.9	90.9	90.9	91	87.1	87.3	87.2	87.1	87.4	87.4	87.3	0	0	0
SILVA (only NR);Bacteria;Actinobacteriota;Coriobacteriia;Coriobacteriales;Atopobiaceae;	0	0	0	0	0	0	0	0	0	0	79	79	91.5	91.5	91.5	91.5	91.5	91.5	91.5	91.5	91.5	89.1	89.1	89.1	89.1	89.1	89.1	87.7	87.7	87.7	87.7	88.2	88.2	88.2	0	0	0
SILVA (only NR);Bacteria;Actinobacteriota;Coriobacteriia;Coriobacteriales;Atopobiaceae;Atopobium;	0	0	0	0	0	0	0	0	0	0	76.2	76.2	84	84	84	84	84	84	84	84	84	80	80	80	80	80	80	81.3	81.3	81.3	81.3	82.7	82.7	82.7	0	0	0
SILVA (only NR);Bacteria;Actinobacteriota;Coriobacteriia;Coriobacteriales;Atopobiaceae;Coriobacteriaceae UCG-002;	0	0	0	0	0	0	0	0	0	0	0	0	100	100	100	100	100	100	100	100	100	100	100	100	100	100	100	100	100	100	100	100	100	100	0	0	0
SILVA (only NR);Bacteria;Actinobacteriota;Coriobacteriia;Coriobacteriales;Atopobiaceae;Coriobacteriaceae UCG-003;	0	0	0	0	0	0	0	0	0	0	0	0	100	100	100	100	100	100	100	100	100	88.9	88.9	88.9	88.9	88.9	88.9	77.8	77.8	77.8	77.8	77.8	77.8	77.8	0	0	0
SILVA (only NR);Bacteria;Actinobacteriota;Coriobacteriia;Coriobacteriales;Atopobiaceae;Libanicoccus;	0	0	0	0	0	0	0	0	0	0	100	100	93.3	93.3	93.3	93.3	93.3	93.3	93.3	93.3	93.3	86.7	86.7	86.7	86.7	86.7	86.7	93.3	93.3	93.3	93.3	93.3	93.3	93.3	0	0	0
SILVA (only NR);Bacteria;Actinobacteriota;Coriobacteriia;Coriobacteriales;Atopobiaceae;Olsenella;	0	0	0	0	0	0	0	0	0	0	82.4	82.4	95.3	95.3	95.3	95.3	95.3	95.3	95.3	95.3	95.3	96.5	96.5	96.5	96.5	96.5	96.5	91.9	91.9	91.9	91.9	91.9	91.9	91.9	0	0	0
SILVA (only NR);Bacteria;Actinobacteriota;Coriobacteriia;Coriobacteriales;Atopobiaceae;uncultured;	0	0	0	0	0	0	0	0	0	0	100	100	85.7	85.7	85.7	85.7	85.7	85.7	85.7	85.7	85.7	85.7	85.7	85.7	85.7	85.7	85.7	85.7	85.7	85.7	85.7	85.7	85.7	85.7	0	0	0
SILVA (only NR);Bacteria;Actinobacteriota;Coriobacteriia;Coriobacteriales;Coriobacteriaceae;	0	0	0	0	0	0	0	0	0	0	86.8	86.8	89.2	89.2	89.7	89.2	89.7	89.7	90	90	89.7	89.5	89.5	89.5	89.5	89.5	89.5	82.1	82.1	82.1	82.1	82.6	82.1	82.1	0	0	0
SILVA (only NR);Bacteria;Actinobacteriota;Coriobacteriia;Coriobacteriales;Coriobacteriaceae;Collinsella;	0	0	0	0	0	0	0	0	0	0	87.5	87.5	88.6	88.6	89.2	88.6	89.2	89.2	89.5	89.5	89.2	89.2	89.2	89.2	89.2	89.2	89.2	81.4	81.4	81.4	81.4	82	81.4	81.4	0	0	0
SILVA (only NR);Bacteria;Actinobacteriota;Coriobacteriia;Coriobacteriales;Coriobacteriaceae;Coriobacterium;	0	0	0	0	0	0	0	0	0	0	100	100	100	100	100	100	100	100	100	100	100	87.5	87.5	87.5	87.5	87.5	87.5	87.5	87.5	87.5	87.5	87.5	87.5	87.5	0	0	0
SILVA (only NR);Bacteria;Actinobacteriota;Coriobacteriia;Coriobacteriales;Coriobacteriaceae;Enorma;	0	0	0	0	0	0	0	0	0	0	80	80	100	100	100	100	100	100	100	100	100	100	100	100	100	100	100	100	100	100	100	100	100	100	0	0	0
SILVA (only NR);Bacteria;Actinobacteriota;Coriobacteriia;Coriobacteriales;Coriobacteriales Incertae Sedis;	0	0	0	0	0	0	0	0	0	0	90	90	95.6	95.6	95.6	95.6	95.6	95.6	95.6	95.6	95.6	97.1	97.1	97.1	97.1	97.1	97.1	95.6	95.6	95.6	95.6	95.6	95.6	95.6	0	0	0
SILVA (only NR);Bacteria;Actinobacteriota;Coriobacteriia;Coriobacteriales;Coriobacteriales Incertae Sedis;Phoenicibacter;	0	0	0	0	0	0	0	0	0	0	100	100	100	100	100	100	100	100	100	100	100	87.5	87.5	87.5	87.5	87.5	87.5	75	75	75	75	75	75	75	0	0	0
SILVA (only NR);Bacteria;Actinobacteriota;Coriobacteriia;Coriobacteriales;Coriobacteriales Incertae Sedis;Raoultibacter;	0	0	0	0	0	0	0	0	0	0	100	100	93.8	93.8	93.8	93.8	93.8	93.8	93.8	93.8	93.8	100	100	100	100	100	100	100	100	100	100	100	100	100	0	0	0
SILVA (only NR);Bacteria;Actinobacteriota;Coriobacteriia;Coriobacteriales;Coriobacteriales Incertae Sedis;uncultured;	0	0	0	0	0	0	0	0	0	0	75	75	95.5	95.5	95.5	95.5	95.5	95.5	95.5	95.5	95.5	97.7	97.7	97.7	97.7	97.7	97.7	97.7	97.7	97.7	97.7	97.7	97.7	97.7	0	0	0
SILVA (only NR);Bacteria;Actinobacteriota;Coriobacteriia;Coriobacteriales;Eggerthellaceae;	0	0	0	0	0	0	0	0	0	0	84.4	84.4	89.1	89.1	89.4	89.1	89.7	89.7	89.7	89.7	89.7	91.5	91.5	91.5	91.5	91.5	91.7	89.4	89.9	89.7	89.4	89.4	89.9	89.7	0	0	0
SILVA (only NR);Bacteria;Actinobacteriota;Coriobacteriia;Coriobacteriales;Eggerthellaceae;Adlercreutzia;	0	0	0	0	0	0	0	0	0	0	75	75	100	100	100	100	100	100	100	100	100	100	100	100	100	100	100	100	100	100	100	100	100	100	0	0	0
SILVA (only NR);Bacteria;Actinobacteriota;Coriobacteriia;Coriobacteriales;Eggerthellaceae;Asaccharobacter;	0	0	0	0	0	0	0	0	0	0	0	0	100	100	100	100	100	100	100	100	100	100	100	100	100	100	100	100	100	100	100	100	100	100	0	0	0
SILVA (only NR);Bacteria;Actinobacteriota;Coriobacteriia;Coriobacteriales;Eggerthellaceae;CHKCI002;	0	0	0	0	0	0	0	0	0	0	100	100	100	100	100	100	100	100	100	100	100	100	100	100	100	100	100	100	100	100	100	100	100	100	0	0	0
SILVA (only NR);Bacteria;Actinobacteriota;Coriobacteriia;Coriobacteriales;Eggerthellaceae;Cryptobacterium;	0	0	0	0	0	0	0	0	0	0	100	100	66.7	66.7	66.7	66.7	66.7	66.7	66.7	66.7	66.7	66.7	66.7	66.7	66.7	66.7	66.7	100	100	100	100	100	100	100	0	0	0
SILVA (only NR);Bacteria;Actinobacteriota;Coriobacteriia;Coriobacteriales;Eggerthellaceae;DNF00809;	0	0	0	0	0	0	0	0	0	0	75	75	92.3	92.3	92.3	92.3	92.3	92.3	92.3	92.3	92.3	92.3	92.3	92.3	92.3	92.3	92.3	100	100	100	100	100	100	100	0	0	0
SILVA (only NR);Bacteria;Actinobacteriota;Coriobacteriia;Coriobacteriales;Eggerthellaceae;Denitrobacterium;	0	0	0	0	0	0	0	0	0	0	100	100	100	100	100	100	100	100	100	100	100	100	100	100	100	100	100	100	100	100	100	100	100	100	0	0	0
SILVA (only NR);Bacteria;Actinobacteriota;Coriobacteriia;Coriobacteriales;Eggerthellaceae;Eggerthella;	0	0	0	0	0	0	0	0	0	0	87.5	87.5	100	100	100	100	100	100	100	100	100	90.6	90.6	90.6	90.6	90.6	93.8	84.4	84.4	84.4	84.4	84.4	87.5	84.4	0	0	0
SILVA (only NR);Bacteria;Actinobacteriota;Coriobacteriia;Coriobacteriales;Eggerthellaceae;Enterorhabdus;	0	0	0	0	0	0	0	0	0	0	50	50	84.6	84.6	85.3	84.6	85.3	85.3	85.3	85.3	85.3	90.4	90.4	90.4	90.4	90.4	90.4	89	89	89.7	89	89	89	89	0	0	0
SILVA (only NR);Bacteria;Actinobacteriota;Coriobacteriia;Coriobacteriales;Eggerthellaceae;Enteroscipio;	0	0	0	0	0	0	0	0	0	0	100	100	100	100	100	100	100	100	100	100	100	100	100	100	100	100	100	100	100	100	100	100	100	100	0	0	0
SILVA (only NR);Bacteria;Actinobacteriota;Coriobacteriia;Coriobacteriales;Eggerthellaceae;Gordonibacter;	0	0	0	0	0	0	0	0	0	0	100	100	100	100	100	100	100	100	100	100	100	100	100	100	100	100	100	95.7	95.7	95.7	95.7	95.7	95.7	95.7	0	0	0
SILVA (only NR);Bacteria;Actinobacteriota;Coriobacteriia;Coriobacteriales;Eggerthellaceae;Paraeggerthella;	0	0	0	0	0	0	0	0	0	0	0	0	100	100	100	100	100	100	100	100	100	100	100	100	100	100	100	71.4	71.4	71.4	71.4	71.4	71.4	71.4	0	0	0
SILVA (only NR);Bacteria;Actinobacteriota;Coriobacteriia;Coriobacteriales;Eggerthellaceae;Parvibacter;	0	0	0	0	0	0	0	0	0	0	0	0	100	100	100	100	100	100	100	100	100	100	100	100	100	100	100	83.3	83.3	83.3	83.3	83.3	83.3	83.3	0	0	0
SILVA (only NR);Bacteria;Actinobacteriota;Coriobacteriia;Coriobacteriales;Eggerthellaceae;Senegalimassilia;	0	0	0	0	0	0	0	0	0	0	100	100	87.5	87.5	87.5	87.5	87.5	87.5	87.5	87.5	87.5	91.7	91.7	91.7	91.7	91.7	91.7	91.7	95.8	91.7	91.7	91.7	91.7	91.7	0	0	0
SILVA (only NR);Bacteria;Actinobacteriota;Coriobacteriia;Coriobacteriales;Eggerthellaceae;Slackia;	0	0	0	0	0	0	0	0	0	0	100	100	82.4	82.4	82.4	82.4	82.4	82.4	82.4	82.4	82.4	86.3	86.3	86.3	86.3	86.3	86.3	86.3	88.2	86.3	86.3	86.3	86.3	86.3	0	0	0
SILVA (only NR);Bacteria;Actinobacteriota;Coriobacteriia;Coriobacteriales;Eggerthellaceae;uncultured;	0	0	0	0	0	0	0	0	0	0	66.7	66.7	90.3	90.3	90.3	90.3	91.7	91.7	91.7	91.7	91.7	91.7	91.7	91.7	91.7	91.7	91.7	88.9	88.9	88.9	88.9	88.9	90.3	90.3	0	0	0
SILVA (only NR);Bacteria;Actinobacteriota;Coriobacteriia;Coriobacteriales;uncultured;	0	0	0	0	0	0	0	0	0	0	100	100	100	100	100	100	100	100	100	100	100	100	100	100	100	100	100	95.5	95.5	95.5	95.5	95.5	95.5	95.5	0	0	0
SILVA (only NR);Bacteria;Actinobacteriota;Coriobacteriia;FS118-23B-02;	0	0	0	0	0	0	0	0	0	0	66.7	66.7	100	100	100	100	100	100	100	100	100	90.9	90.9	90.9	90.9	90.9	90.9	90.9	90.9	90.9	90.9	90.9	90.9	90.9	0	0	0
SILVA (only NR);Bacteria;Actinobacteriota;Coriobacteriia;OPB41;	0	0	0	0	0	0	0	0	0	0	91.7	91.7	91.3	91.3	91.3	91.3	91.3	91.3	91.3	91.3	91.3	91.3	91.3	91.3	91.3	91.3	91.3	94.2	95.1	94.2	94.2	94.2	94.2	94.2	0	0	0
SILVA (only NR);Bacteria;Actinobacteriota;MB-A2-108;	0	0	0	0	0	0	0	0	0	0	36.9	36.9	85.6	85.6	85.6	86.1	87.6	87.6	88.1	87.6	87.6	86.6	86.6	86.6	86.6	86.6	86.6	89.2	89.2	89.2	89.2	89.2	89.2	89.2	0	0	0
SILVA (only NR);Bacteria;Actinobacteriota;RBG-16-55-12;	0	0	0	0	0	0	0	0	0	0	83.3	83.3	93.8	93.8	93.8	93.8	93.8	93.8	93.8	93.8	93.8	90.6	90.6	90.6	90.6	90.6	90.6	93.8	93.8	93.8	93.8	93.8	93.8	93.8	0	0	0
SILVA (only NR);Bacteria;Actinobacteriota;Rubrobacteria;	0	0	0	0	0	0	0	0	0	0	68.4	68.4	84.7	85.1	85.1	84.7	84.7	84.7	84.7	84.7	84.7	87.7	87.7	87.7	87.7	87.7	87.7	17.2	17.2	17.2	17.2	17.2	18.8	18.8	0	0	0
SILVA (only NR);Bacteria;Actinobacteriota;Rubrobacteria;Rubrobacterales;	0	0	0	0	0	0	0	0	0	0	68.4	68.4	84.7	85.1	85.1	84.7	84.7	84.7	84.7	84.7	84.7	87.7	87.7	87.7	87.7	87.7	87.7	17.2	17.2	17.2	17.2	17.2	18.8	18.8	0	0	0
SILVA (only NR);Bacteria;Actinobacteriota;Rubrobacteria;Rubrobacterales;Rubrobacteriaceae;	0	0	0	0	0	0	0	0	0	0	68.4	68.4	84.7	85.1	85.1	84.7	84.7	84.7	84.7	84.7	84.7	87.7	87.7	87.7	87.7	87.7	87.7	17.2	17.2	17.2	17.2	17.2	18.8	18.8	0	0	0
SILVA (only NR);Bacteria;Actinobacteriota;Rubrobacteria;Rubrobacterales;Rubrobacteriaceae;Rubrobacter;	0	0	0	0	0	0	0	0	0	0	68.4	68.4	84.7	85.1	85.1	84.7	84.7	84.7	84.7	84.7	84.7	87.7	87.7	87.7	87.7	87.7	87.7	17.2	17.2	17.2	17.2	17.2	18.8	18.8	0	0	0
SILVA (only NR);Bacteria;Actinobacteriota;Thermoleophilia;	0	0	0	0	0	0	0	0	0	0	70.8	71.4	90.7	90.9	90.9	90.7	90.1	90.1	90.2	90.1	90.2	88.4	88.5	88.4	88.4	88.5	88.5	91.6	91.8	91.6	91.7	91.7	91.8	91.8	0	0	0
SILVA (only NR);Bacteria;Actinobacteriota;Thermoleophilia;Gaiellales;	0	0	0	0	0	0	0	0	0	0	67.5	67.5	91.2	91.3	91.4	91.2	90.5	90.5	90.6	90.5	90.5	89.1	89.2	89.1	89.1	89.1	89.2	91.6	91.9	91.6	91.7	91.6	91.8	91.9	0	0	0
SILVA (only NR);Bacteria;Actinobacteriota;Thermoleophilia;Gaiellales;Gaiellaceae;	0	0	0	0	0	0	0	0	0	0	77.4	77.4	91.6	91.6	91.6	91.6	90.6	90.6	91.1	90.6	90.6	90.1	90.1	90.1	90.1	90.1	90.1	89.7	90.1	89.7	89.7	89.7	90.1	90.1	0	0	0
SILVA (only NR);Bacteria;Actinobacteriota;Thermoleophilia;Gaiellales;Gaiellaceae;Gaiella;	0	0	0	0	0	0	0	0	0	0	77.4	77.4	91.6	91.6	91.6	91.6	90.6	90.6	91.1	90.6	90.6	90.1	90.1	90.1	90.1	90.1	90.1	89.7	90.1	89.7	89.7	89.7	90.1	90.1	0	0	0
SILVA (only NR);Bacteria;Actinobacteriota;Thermoleophilia;Gaiellales;uncultured;	0	0	0	0	0	0	0	0	0	0	63.9	63.9	91	91.1	91.3	91	90.4	90.4	90.4	90.4	90.4	88.8	88.9	88.8	88.8	88.8	88.9	92.1	92.3	92.1	92.2	92.1	92.2	92.3	0	0	0
SILVA (only NR);Bacteria;Actinobacteriota;Thermoleophilia;Solirubrobacterales;	0	0	0	0	0	0	0	0	0	0	76	77.2	90.2	90.3	90.3	90.2	89.9	89.9	89.9	89.9	90	87.4	87.4	87.4	87.4	87.6	87.6	91.5	91.6	91.5	91.5	91.6	91.8	91.6	0	0	0
SILVA (only NR);Bacteria;Actinobacteriota;Thermoleophilia;Solirubrobacterales;67-14;	0	0	0	0	0	0	0	0	0	0	76.3	76.3	89.6	89.9	89.6	89.6	89.9	89.9	89.9	89.9	89.9	87.5	87.5	87.5	87.5	87.5	87.5	91.4	91.4	91.4	91.4	91.4	91.4	91.4	0	0	0
SILVA (only NR);Bacteria;Actinobacteriota;Thermoleophilia;Solirubrobacterales;Solirubrobacteraceae;	0	0	0	0	0	0	0	0	0	0	75.9	77.8	90.7	90.7	91	90.7	89.9	89.9	89.9	89.9	90.1	87.4	87.4	87.4	87.4	87.7	87.7	91.5	91.8	91.5	91.5	91.8	92.1	91.8	0	0	0
SILVA (only NR);Bacteria;Actinobacteriota;Thermoleophilia;Solirubrobacterales;Solirubrobacteraceae;Conexibacter;	0	0	0	0	0	0	0	0	0	0	71.9	75	95.5	95.5	95.5	95.5	93.6	93.6	93.6	93.6	94.5	93.6	93.6	93.6	93.6	94.5	93.6	93.6	93.6	93.6	93.6	93.6	94.5	94.5	0	0	0
SILVA (only NR);Bacteria;Actinobacteriota;Thermoleophilia;Solirubrobacterales;Solirubrobacteraceae;JCM 18997;	0	0	0	0	0	0	0	0	0	0	66.7	66.7	80	80	100	80	80	80	80	80	80	80	80	80	80	80	80	100	100	100	100	100	100	100	0	0	0
SILVA (only NR);Bacteria;Actinobacteriota;Thermoleophilia;Solirubrobacterales;Solirubrobacteraceae;Parviterribacter;	0	0	0	0	0	0	0	0	0	0	50	50	76.9	76.9	76.9	76.9	76.9	76.9	76.9	76.9	76.9	76.9	76.9	76.9	76.9	76.9	76.9	84.6	84.6	84.6	84.6	84.6	84.6	84.6	0	0	0
SILVA (only NR);Bacteria;Actinobacteriota;Thermoleophilia;Solirubrobacterales;Solirubrobacteraceae;Patulibacter;	0	0	0	0	0	0	0	0	0	0	100	100	100	100	100	100	100	100	100	100	100	100	100	100	100	100	100	100	100	100	100	100	100	100	0	0	0
SILVA (only NR);Bacteria;Actinobacteriota;Thermoleophilia;Solirubrobacterales;Solirubrobacteraceae;Solirubrobacter;	0	0	0	0	0	0	0	0	0	0	78.8	80.8	89.6	89.6	89.6	89.6	89.1	89.1	89.1	89.1	89.1	84.7	84.7	84.7	84.7	84.7	85.2	89.6	90.2	89.6	89.6	90.2	90.2	89.6	0	0	0
SILVA (only NR);Bacteria;Actinobacteriota;Thermoleophilia;Solirubrobacterales;Solirubrobacteraceae;uncultured;	0	0	0	0	0	0	0	0	0	0	72.7	72.7	88.2	88.2	88.2	88.2	88.2	88.2	88.2	88.2	88.2	82.4	82.4	82.4	82.4	82.4	82.4	91.2	91.2	91.2	91.2	91.2	91.2	91.2	0	0	0
SILVA (only NR);Bacteria;Actinobacteriota;Thermoleophilia;Thermophilales;	0	0	0	0	0	0	0	0	0	0	100	100	80	80	80	80	80	80	80	80	80	80	80	80	80	80	80	80	80	80	80	80	80	80	0	0	0
SILVA (only NR);Bacteria;Actinobacteriota;Thermoleophilia;Thermophilales;Thermoleophilaceae;	0	0	0	0	0	0	0	0	0	0	100	100	80	80	80	80	80	80	80	80	80	80	80	80	80	80	80	80	80	80	80	80	80	80	0	0	0
SILVA (only NR);Bacteria;Actinobacteriota;Thermoleophilia;Thermophilales;Thermoleophilaceae;Thermoleophilum;	0	0	0	0	0	0	0	0	0	0	100	100	80	80	80	80	80	80	80	80	80	80	80	80	80	80	80	80	80	80	80	80	80	80	0	0	0
SILVA (only NR);Bacteria;Actinobacteriota;Thermoleophilia;uncultured;	0	0	0	0	0	0	0	0	0	0	25	25	91.7	91.7	91.7	91.7	83.3	83.3	83.3	83.3	83.3	87.5	87.5	87.5	87.5	87.5	87.5	95.8	95.8	95.8	95.8	95.8	95.8	95.8	0	0	0
SILVA (only NR);Bacteria;Actinobacteriota;WCHB1-81;	0	0	0	0	0	0	0	0	0	0	44.8	44.8	85.4	87.6	85.4	85.4	83.1	83.1	83.1	83.1	83.1	83.1	83.1	83.1	83.1	83.1	83.1	93.3	93.3	93.3	93.3	93.3	93.3	93.3	0	0	0
SILVA (only NR);Bacteria;Aerophobota;	0	0	0	0	0	0	0	0	0	0	22.2	22.2	2.9	90	2.9	2.9	2.9	88.6	2.9	2.9	2.9	2.9	2.9	84.3	2.9	2.9	2.9	1.4	1.4	1.4	1.4	1.4	1.4	1.4	0	0	0
SILVA (only NR);Bacteria;Aerophobota;Aerophobia;	0	0	0	0	0	0	0	0	0	0	22.2	22.2	2.9	90	2.9	2.9	2.9	88.6	2.9	2.9	2.9	2.9	2.9	84.3	2.9	2.9	2.9	1.4	1.4	1.4	1.4	1.4	1.4	1.4	0	0	0
SILVA (only NR);Bacteria;Aerophobota;Aerophobia;Aerophobales;	0	0	0	0	0	0	0	0	0	0	22.2	22.2	2.9	90	2.9	2.9	2.9	88.6	2.9	2.9	2.9	2.9	2.9	84.3	2.9	2.9	2.9	1.4	1.4	1.4	1.4	1.4	1.4	1.4	0	0	0
SILVA (only NR);Bacteria;AncK6;	0	0	0	0	0	0	0	0	0	0	62.5	62.5	8.7	8.7	95.7	8.7	8.7	8.7	8.7	8.7	8.7	95.7	95.7	95.7	95.7	95.7	95.7	91.3	91.3	91.3	91.3	91.3	91.3	91.3	0	0	0
SILVA (only NR);Bacteria;Apal-E12;	0	0	0	0	0	0	0	0	0	0	0	0	66.7	66.7	66.7	66.7	66.7	66.7	66.7	66.7	66.7	66.7	66.7	66.7	66.7	66.7	66.7	100	100	100	100	100	100	100	0	0	0
SILVA (only NR);Bacteria;Aquificota;	0	0	0	0	0	0	0	0	0	0	72.3	72.3	88.1	88.1	88.1	88.1	88.1	88.1	88.1	88.1	88.1	86.6	86.6	86.6	86.6	86.6	86.6	78.3	78.7	78.3	78.3	78.3	78.3	78.7	0	0	0
SILVA (only NR);Bacteria;Aquificota;Aquificae;	0	0	0	0	0	0	0	0	0	0	70.5	70.5	87.2	87.2	87.2	87.2	87.2	87.2	87.2	87.2	87.2	85.8	85.8	85.8	85.8	85.8	85.8	87.6	88.1	87.6	87.6	87.6	87.6	88.1	0	0	0
SILVA (only NR);Bacteria;Aquificota;Aquificae;Aquificales;	0	0	0	0	0	0	0	0	0	0	73.1	73.1	86.2	86.2	86.2	86.2	86.2	86.2	86.2	86.2	86.2	85.4	85.4	85.4	85.4	85.4	85.4	87.7	87.7	87.7	87.7	87.7	87.7	87.7	0	0	0
SILVA (only NR);Bacteria;Aquificota;Aquificae;Aquificales;Aquificaceae;	0	0	0	0	0	0	0	0	0	0	72.2	72.2	90	90	90	90	91.1	91.1	91.1	91.1	91.1	88.9	88.9	88.9	88.9	88.9	88.9	85.6	85.6	85.6	85.6	85.6	85.6	85.6	0	0	0
SILVA (only NR);Bacteria;Aquificota;Aquificae;Aquificales;Aquificaceae;Aquifex;	0	0	0	0	0	0	0	0	0	0	100	100	100	100	100	100	100	100	100	100	100	100	100	100	100	100	100	100	100	100	100	100	100	100	0	0	0
SILVA (only NR);Bacteria;Aquificota;Aquificae;Aquificales;Aquificaceae;Hydrogenivirga;	0	0	0	0	0	0	0	0	0	0	100	100	100	100	100	100	100	100	100	100	100	100	100	100	100	100	100	100	100	100	100	100	100	100	0	0	0
SILVA (only NR);Bacteria;Aquificota;Aquificae;Aquificales;Aquificaceae;Hydrogenobacter;	0	0	0	0	0	0	0	0	0	0	62.5	62.5	86.7	86.7	86.7	86.7	86.7	86.7	86.7	86.7	86.7	90	90	90	90	90	90	83.3	83.3	83.3	83.3	83.3	83.3	83.3	0	0	0
SILVA (only NR);Bacteria;Aquificota;Aquificae;Aquificales;Aquificaceae;Thermocrinis;	0	0	0	0	0	0	0	0	0	0	83.3	83.3	89.6	89.6	89.6	89.6	91.7	91.7	91.7	91.7	91.7	85.4	85.4	85.4	85.4	85.4	85.4	87.5	87.5	87.5	87.5	87.5	87.5	87.5	0	0	0
SILVA (only NR);Bacteria;Aquificota;Aquificae;Aquificales;Aquificaceae;uncultured;	0	0	0	0	0	0	0	0	0	0	0	0	100	100	100	100	100	100	100	100	100	100	100	100	100	100	100	0	0	0	0	0	0	0	0	0	0
SILVA (only NR);Bacteria;Aquificota;Aquificae;Aquificales;Hydrogenobaculaceae;	0	0	0	0	0	0	0	0	0	0	75	75	77.5	77.5	77.5	77.5	75	75	75	75	75	77.5	77.5	77.5	77.5	77.5	77.5	92.5	92.5	92.5	92.5	92.5	92.5	92.5	0	0	0
SILVA (only NR);Bacteria;Aquificota;Aquificae;Aquificales;Hydrogenobaculaceae;Hydrogenobaculum;	0	0	0	0	0	0	0	0	0	0	75	75	77.5	77.5	77.5	77.5	75	75	75	75	75	77.5	77.5	77.5	77.5	77.5	77.5	92.5	92.5	92.5	92.5	92.5	92.5	92.5	0	0	0
SILVA (only NR);Bacteria;Aquificota;Aquificae;Hydrogenothermales;	0	0	0	0	0	0	0	0	0	0	68.6	68.6	88.5	88.5	88.5	88.5	88.5	88.5	88.5	88.5	88.5	86.5	86.5	86.5	86.5	86.5	86.5	87.5	88.5	87.5	87.5	87.5	87.5	88.5	0	0	0
SILVA (only NR);Bacteria;Aquificota;Aquificae;Hydrogenothermales;Hydrogenothermaceae;	0	0	0	0	0	0	0	0	0	0	68.6	68.6	88.5	88.5	88.5	88.5	88.5	88.5	88.5	88.5	88.5	86.5	86.5	86.5	86.5	86.5	86.5	87.5	88.5	87.5	87.5	87.5	87.5	88.5	0	0	0
SILVA (only NR);Bacteria;Aquificota;Aquificae;Hydrogenothermales;Hydrogenothermaceae;Hydrogenothermus;	0	0	0	0	0	0	0	0	0	0	20	20	85.7	85.7	85.7	85.7	85.7	85.7	85.7	85.7	85.7	85.7	85.7	85.7	85.7	85.7	85.7	85.7	85.7	85.7	85.7	85.7	85.7	85.7	0	0	0
SILVA (only NR);Bacteria;Aquificota;Aquificae;Hydrogenothermales;Hydrogenothermaceae;Persephonella;	0	0	0	0	0	0	0	0	0	0	66.7	66.7	93.8	93.8	93.8	93.8	93.8	93.8	93.8	93.8	93.8	93.8	93.8	93.8	93.8	93.8	93.8	93.8	93.8	93.8	93.8	93.8	93.8	93.8	0	0	0
SILVA (only NR);Bacteria;Aquificota;Aquificae;Hydrogenothermales;Hydrogenothermaceae;Sulfurihydrogenibium;	0	0	0	0	0	0	0	0	0	0	66.7	66.7	85.2	85.2	85.2	85.2	85.2	85.2	85.2	85.2	85.2	83.3	83.3	83.3	83.3	83.3	83.3	87	88.9	87	87	87	87	88.9	0	0	0
SILVA (only NR);Bacteria;Aquificota;Aquificae;Hydrogenothermales;Hydrogenothermaceae;Venenivibrio;	0	0	0	0	0	0	0	0	0	0	100	100	100	100	100	100	100	100	100	100	100	88.9	88.9	88.9	88.9	88.9	88.9	88.9	88.9	88.9	88.9	88.9	88.9	88.9	0	0	0
SILVA (only NR);Bacteria;Aquificota;Aquificae;Hydrogenothermales;Hydrogenothermaceae;uncultured;	0	0	0	0	0	0	0	0	0	0	100	100	85.7	85.7	85.7	85.7	85.7	85.7	85.7	85.7	85.7	85.7	85.7	85.7	85.7	85.7	85.7	71.4	71.4	71.4	71.4	71.4	71.4	71.4	0	0	0
SILVA (only NR);Bacteria;Aquificota;Desulfurobacteriia;	0	0	0	0	0	0	0	0	0	0	100	100	96.3	96.3	96.3	96.3	96.3	96.3	96.3	96.3	96.3	92.6	92.6	92.6	92.6	92.6	92.6	0	0	0	0	0	0	0	0	0	0
SILVA (only NR);Bacteria;Aquificota;Desulfurobacteriia;Desulfurobacteriales;	0	0	0	0	0	0	0	0	0	0	100	100	96.3	96.3	96.3	96.3	96.3	96.3	96.3	96.3	96.3	92.6	92.6	92.6	92.6	92.6	92.6	0	0	0	0	0	0	0	0	0	0
SILVA (only NR);Bacteria;Aquificota;Desulfurobacteriia;Desulfurobacteriales;Desulfurobacteriaceae;	0	0	0	0	0	0	0	0	0	0	100	100	96.3	96.3	96.3	96.3	96.3	96.3	96.3	96.3	96.3	92.6	92.6	92.6	92.6	92.6	92.6	0	0	0	0	0	0	0	0	0	0
SILVA (only NR);Bacteria;Aquificota;Desulfurobacteriia;Desulfurobacteriales;Desulfurobacteriaceae;Balnearium;	0	0	0	0	0	0	0	0	0	0	100	100	100	100	100	100	100	100	100	100	100	100	100	100	100	100	100	0	0	0	0	0	0	0	0	0	0
SILVA (only NR);Bacteria;Aquificota;Desulfurobacteriia;Desulfurobacteriales;Desulfurobacteriaceae;Desulfurobacterium;	0	0	0	0	0	0	0	0	0	0	100	100	94.4	94.4	94.4	94.4	94.4	94.4	94.4	94.4	94.4	88.9	88.9	88.9	88.9	88.9	88.9	0	0	0	0	0	0	0	0	0	0
SILVA (only NR);Bacteria;Aquificota;Desulfurobacteriia;Desulfurobacteriales;Desulfurobacteriaceae;Phorcysia;	0	0	0	0	0	0	0	0	0	0	0	0	100	100	100	100	100	100	100	100	100	100	100	100	100	100	100	0	0	0	0	0	0	0	0	0	0
SILVA (only NR);Bacteria;Aquificota;Desulfurobacteriia;Desulfurobacteriales;Desulfurobacteriaceae;Thermovibrio;	0	0	0	0	0	0	0	0	0	0	100	100	100	100	100	100	100	100	100	100	100	100	100	100	100	100	100	0	0	0	0	0	0	0	0	0	0
SILVA (only NR);Bacteria;Armatimonadota;	0	0	0	0	0	0	0	0	0	0	71.4	71.4	31.4	31.4	31.4	31.4	8.8	8.8	8.8	8.8	8.8	86.1	89.4	86.1	86.1	86.1	86.1	89.8	89.9	89.8	90.1	89.9	90.7	90.7	0	0	0
SILVA (only NR);Bacteria;Armatimonadota;Armatimonadia;	0	0	0	0	0	0	0	0	0	0	75	75	2.6	2.6	2.6	2.6	2.6	2.6	2.6	2.6	2.6	88.5	88.5	88.5	88.5	88.5	88.5	91.7	91.7	91.7	92.3	92.3	92.3	92.3	0	0	0
SILVA (only NR);Bacteria;Armatimonadota;Armatimonadia;Armatimonadales;	0	0	0	0	0	0	0	0	0	0	75	75	2.6	2.6	2.6	2.6	2.6	2.6	2.6	2.6	2.6	88.5	88.5	88.5	88.5	88.5	88.5	91.7	91.7	91.7	92.3	92.3	92.3	92.3	0	0	0
SILVA (only NR);Bacteria;Armatimonadota;Armatimonadia;Armatimonadales;Armatimonadaceae;	0	0	0	0	0	0	0	0	0	0	66.7	66.7	0	0	0	0	0	0	0	0	0	91.7	91.7	91.7	91.7	91.7	91.7	100	100	100	100	100	100	100	0	0	0
SILVA (only NR);Bacteria;Armatimonadota;Armatimonadia;Armatimonadales;Armatimonadaceae;Armatimonas;	0	0	0	0	0	0	0	0	0	0	66.7	66.7	0	0	0	0	0	0	0	0	0	91.7	91.7	91.7	91.7	91.7	91.7	100	100	100	100	100	100	100	0	0	0
SILVA (only NR);Bacteria;Armatimonadota;Chthonomonadetes;	0	0	0	0	0	0	0	0	0	0	87.5	87.5	6.8	6.8	6.8	6.8	6.8	6.8	6.8	6.8	6.8	94.3	94.3	94.3	94.3	94.3	94.3	93.2	93.2	93.2	93.2	93.2	93.2	93.2	0	0	0
SILVA (only NR);Bacteria;Armatimonadota;Chthonomonadetes;Chthonomonadales;	0	0	0	0	0	0	0	0	0	0	87.5	87.5	6.8	6.8	6.8	6.8	6.8	6.8	6.8	6.8	6.8	94.3	94.3	94.3	94.3	94.3	94.3	93.2	93.2	93.2	93.2	93.2	93.2	93.2	0	0	0
SILVA (only NR);Bacteria;Armatimonadota;Chthonomonadetes;Chthonomonadales;Chthonomonadaceae;	0	0	0	0	0	0	0	0	0	0	100	100	0	0	0	0	0	0	0	0	0	94.1	94.1	94.1	94.1	94.1	94.1	94.1	94.1	94.1	94.1	94.1	94.1	94.1	0	0	0
SILVA (only NR);Bacteria;Armatimonadota;Chthonomonadetes;Chthonomonadales;Chthonomonadaceae;Chthonomonas;	0	0	0	0	0	0	0	0	0	0	100	100	0	0	0	0	0	0	0	0	0	94.1	94.1	94.1	94.1	94.1	94.1	94.1	94.1	94.1	94.1	94.1	94.1	94.1	0	0	0
SILVA (only NR);Bacteria;Armatimonadota;DG-56;	0	0	0	0	0	0	0	0	0	0	71.4	71.4	42.9	42.9	42.9	42.9	42.9	42.9	42.9	42.9	42.9	81	81	81	81	81	81	66.7	66.7	66.7	66.7	66.7	66.7	66.7	0	0	0
SILVA (only NR);Bacteria;Armatimonadota;Fimbriimonadia;	0	0	0	0	0	0	0	0	0	0	60.7	60.7	80.5	80.5	80.5	80.5	0.5	0.5	0.5	0.5	0.5	77.3	89.1	77.3	77.3	77.3	77.3	89.1	89.1	89.1	89.1	89.1	91.4	91.4	0	0	0
SILVA (only NR);Bacteria;Armatimonadota;Fimbriimonadia;Fimbriimonadales;	0	0	0	0	0	0	0	0	0	0	60.7	60.7	80.5	80.5	80.5	80.5	0.5	0.5	0.5	0.5	0.5	77.3	89.1	77.3	77.3	77.3	77.3	89.1	89.1	89.1	89.1	89.1	91.4	91.4	0	0	0
SILVA (only NR);Bacteria;Armatimonadota;Fimbriimonadia;Fimbriimonadales;Fimbriimonadaceae;	0	0	0	0	0	0	0	0	0	0	58.9	58.9	80.8	80.8	80.8	80.8	0	0	0	0	0	77.9	89	77.9	77.9	77.9	77.9	91.3	91.3	91.3	91.3	91.3	93.6	93.6	0	0	0
SILVA (only NR);Bacteria;Armatimonadota;Fimbriimonadia;Fimbriimonadales;Fimbriimonadaceae;Fimbriimonas;	0	0	0	0	0	0	0	0	0	0	50	50	100	100	100	100	0	0	0	0	0	100	100	100	100	100	100	85.7	85.7	85.7	85.7	85.7	85.7	85.7	0	0	0
SILVA (only NR);Bacteria;Armatimonadota;uncultured;	0	0	0	0	0	0	0	0	0	0	76.7	76.7	16.5	16.5	16.5	16.5	16.5	16.5	16.5	16.5	16.5	89.3	89.3	89.3	89.3	89.3	89.3	90	90.4	90	90.4	90	90.4	90.4	0	0	0
SILVA (only NR);Bacteria;BHI80-139;	0	0	0	0	0	0	0	0	0	0	50	50	90.2	90.2	90.2	90.2	85.4	85.4	85.4	85.4	85.4	90.2	90.2	90.2	90.2	90.2	90.2	90.2	92.7	90.2	90.2	90.2	90.2	90.2	0	0	0
SILVA (only NR);Bacteria;Bacteroidota;	0	0	0	0	0	0	0	0	0	0	73.3	73.6	88.2	88.3	88.3	88.2	87.2	87.3	87.3	87.4	87.3	86.9	87	87	87	86.9	86.9	88.3	88.5	88.5	88.3	88.6	88.6	88.6	0	0	0
SILVA (only NR);Bacteria;Bacteroidota;Bacteroidia;	0	0	0	0	0	0	0	0	0	0	73.1	73.4	88.2	88.3	88.2	88.2	87.1	87.2	87.2	87.3	87.2	87	87.2	87.1	87.1	87	87.1	88.5	88.7	88.7	88.5	88.8	88.8	88.8	0	0	0
SILVA (only NR);Bacteria;Bacteroidota;Bacteroidia;Bacteroidales;	0	0	0	0	0	0	0	0	0	0	77.9	78.3	85.8	85.9	85.9	85.8	86.1	86.1	86.2	86.3	86.2	85.8	86.1	85.9	85.9	85.9	85.9	86.6	86.7	86.8	86.6	86.8	86.9	86.9	0	0	0
SILVA (only NR);Bacteria;Bacteroidota;Bacteroidia;Bacteroidales;009E01-B-SD-P15;	0	0	0	0	0	0	0	0	0	0	0	0	88.9	88.9	88.9	88.9	88.9	88.9	88.9	88.9	88.9	100	100	100	100	100	100	100	100	100	100	100	100	100	0	0	0
SILVA (only NR);Bacteria;Bacteroidota;Bacteroidia;Bacteroidales;3M1PL1-52 termite group;	0	0	0	0	0	0	0	0	0	0	75	75	100	100	100	100	100	100	100	100	100	100	100	100	100	100	100	100	100	100	100	100	100	100	0	0	0
SILVA (only NR);Bacteria;Bacteroidota;Bacteroidia;Bacteroidales;Bacteroidaceae;	0	0	0	0	0	0	0	0	0	0	83	83	81.4	81.4	81.4	81.4	81.8	81.8	81.9	81.9	81.9	83.3	83.6	83.3	83.3	83.3	83.3	81.6	81.7	82.1	81.6	81.7	81.7	81.8	0	0	0
SILVA (only NR);Bacteria;Bacteroidota;Bacteroidia;Bacteroidales;Bacteroidaceae;Bacteroides;	0	0	0	0	0	0	0	0	0	0	83	83	81.4	81.4	81.4	81.4	81.8	81.8	81.9	81.9	81.9	83.3	83.6	83.3	83.3	83.3	83.3	81.6	81.7	82.1	81.6	81.7	81.7	81.8	0	0	0
SILVA (only NR);Bacteria;Bacteroidota;Bacteroidia;Bacteroidales;Bacteroidales BS11 gut group;	0	0	0	0	0	0	0	0	0	0	83.7	83.7	84.5	84.5	85.6	84.5	85.6	85.6	85.6	85.6	85.6	83.5	83.5	83.5	83.5	83.5	83.5	91.8	91.8	91.8	91.8	91.8	91.8	91.8	0	0	0
SILVA (only NR);Bacteria;Bacteroidota;Bacteroidia;Bacteroidales;Bacteroidales Incertae Sedis;	0	0	0	0	0	0	0	0	0	0	100	100	100	100	100	100	100	100	100	100	100	100	100	100	100	100	100	100	100	100	100	100	100	100	0	0	0
SILVA (only NR);Bacteria;Bacteroidota;Bacteroidia;Bacteroidales;Bacteroidales Incertae Sedis;Phocaeicola;	0	0	0	0	0	0	0	0	0	0	100	100	100	100	100	100	100	100	100	100	100	100	100	100	100	100	100	100	100	100	100	100	100	100	0	0	0
SILVA (only NR);Bacteria;Bacteroidota;Bacteroidia;Bacteroidales;Bacteroidales RF16 group;	0	0	0	0	0	0	0	0	0	0	80.4	80.4	98.4	98.4	98.4	98.4	98.4	98.4	98.4	98.4	98.4	98.4	98.4	98.4	98.4	98.4	98.4	94.4	94.4	94.4	94.4	94.4	94.4	94.4	0	0	0
SILVA (only NR);Bacteria;Bacteroidota;Bacteroidia;Bacteroidales;Bacteroidales UCG-001;	0	0	0	0	0	0	0	0	0	0	73.7	73.7	88	88	88	88	87.2	87.2	87.2	87.2	87.2	87.2	88	87.2	87.2	87.2	87.2	81.2	81.2	81.2	81.2	82	81.2	81.2	0	0	0
SILVA (only NR);Bacteria;Bacteroidota;Bacteroidia;Bacteroidales;Bacteroidetes BD2-2;	0	0	0	0	0	0	0	0	0	0	61.3	61.3	85.7	85.7	86	85.7	85.2	85.2	85.2	85.3	85.3	85	85	85	85	85	85	83.1	83.3	83.3	83.3	83.4	83.3	83.3	0	0	0
SILVA (only NR);Bacteria;Bacteroidota;Bacteroidia;Bacteroidales;Bacteroidetes vadinHA17;	0	0	0	0	0	0	0	0	0	0	64.4	64.4	95.2	95.2	95.2	95.2	94.9	94.9	94.9	94.9	94.9	91.9	91.9	91.9	91.9	91.9	91.9	91.6	91.9	91.6	91.6	91.6	91.6	91.6	0	0	0
SILVA (only NR);Bacteria;Bacteroidota;Bacteroidia;Bacteroidales;Barnesiellaceae;	0	0	0	0	0	0	0	0	0	0	64.3	64.3	87.1	87.1	87.1	87.1	87.9	87.9	87.9	88.6	87.9	89.3	89.3	89.3	89.3	89.3	89.3	84.3	84.3	85	84.3	84.3	85	85	0	0	0
SILVA (only NR);Bacteria;Bacteroidota;Bacteroidia;Bacteroidales;Barnesiellaceae;Barnesiella;	0	0	0	0	0	0	0	0	0	0	83.3	83.3	89.3	89.3	89.3	89.3	89.3	89.3	89.3	90.5	89.3	89.3	89.3	89.3	89.3	89.3	89.3	78.6	78.6	79.8	78.6	78.6	79.8	79.8	0	0	0
SILVA (only NR);Bacteria;Bacteroidota;Bacteroidia;Bacteroidales;Barnesiellaceae;Coprobacter;	0	0	0	0	0	0	0	0	0	0	100	100	69.2	69.2	69.2	69.2	73.1	73.1	73.1	73.1	73.1	80.8	80.8	80.8	80.8	80.8	80.8	92.3	92.3	92.3	92.3	92.3	92.3	92.3	0	0	0
SILVA (only NR);Bacteria;Bacteroidota;Bacteroidia;Bacteroidales;Barnesiellaceae;uncultured;	0	0	0	0	0	0	0	0	0	0	20	20	96.7	96.7	96.7	96.7	96.7	96.7	96.7	96.7	96.7	96.7	96.7	96.7	96.7	96.7	96.7	93.3	93.3	93.3	93.3	93.3	93.3	93.3	0	0	0
SILVA (only NR);Bacteria;Bacteroidota;Bacteroidia;Bacteroidales;CAP-aah99b04;	0	0	0	0	0	0	0	0	0	0	100	100	100	100	100	100	100	100	100	100	100	80	80	80	80	80	80	80	80	80	80	80	80	80	0	0	0
SILVA (only NR);Bacteria;Bacteroidota;Bacteroidia;Bacteroidales;COB P4-1 termite group;	0	0	0	0	0	0	0	0	0	0	100	100	100	100	100	100	100	100	100	100	100	100	100	100	100	100	100	100	100	100	100	100	100	100	0	0	0
SILVA (only NR);Bacteria;Bacteroidota;Bacteroidia;Bacteroidales;CR-115;	0	0	0	0	0	0	0	0	0	0	100	100	50	50	50	50	50	50	50	50	50	100	100	100	100	100	100	100	100	100	100	100	100	100	0	0	0
SILVA (only NR);Bacteria;Bacteroidota;Bacteroidia;Bacteroidales;Dysgonomonadaceae;	0	0	0	0	0	0	0	0	0	0	70.5	70.5	90.8	90.9	90.8	90.8	91	91	91.1	91.1	91.1	90.1	90.2	90.1	90.1	90.2	90.1	90.3	90.5	90.3	90.4	90.4	90.4	90.5	0	0	0
SILVA (only NR);Bacteria;Bacteroidota;Bacteroidia;Bacteroidales;Dysgonomonadaceae;Candidatus Armantifilum;	0	0	0	0	0	0	0	0	0	0	100	100	95.5	95.5	95.5	95.5	95.5	95.5	95.5	95.5	95.5	95.5	95.5	95.5	95.5	95.5	95.5	97.7	97.7	97.7	97.7	97.7	97.7	97.7	0	0	0
SILVA (only NR);Bacteria;Bacteroidota;Bacteroidia;Bacteroidales;Dysgonomonadaceae;Candidatus Azobacteroides;	0	0	0	0	0	0	0	0	0	0	85.7	85.7	100	100	100	100	100	100	100	100	100	100	100	100	100	100	100	100	100	100	100	100	100	100	0	0	0
SILVA (only NR);Bacteria;Bacteroidota;Bacteroidia;Bacteroidales;Dysgonomonadaceae;Candidatus Symbiothrix;	0	0	0	0	0	0	0	0	0	0	92.3	92.3	97.3	97.3	97.3	97.3	97.3	97.3	97.3	97.3	97.3	98.7	98.7	98.7	98.7	98.7	98.7	94.7	96	94.7	94.7	94.7	94.7	94.7	0	0	0
SILVA (only NR);Bacteria;Bacteroidota;Bacteroidia;Bacteroidales;Dysgonomonadaceae;Dysgonomonas;	0	0	0	0	0	0	0	0	0	0	81.6	81.6	96.2	96.2	96.2	96.2	96.2	96.2	96.2	96.2	96.2	91.8	91.8	91.8	91.8	91.8	91.8	89.3	89.3	89.3	89.3	89.3	89.3	89.3	0	0	0
SILVA (only NR);Bacteria;Bacteroidota;Bacteroidia;Bacteroidales;Dysgonomonadaceae;Fermentimonas;	0	0	0	0	0	0	0	0	0	0	73.3	73.3	87.5	88.2	87.5	87.5	88.2	88.2	88.2	88.2	89	88.2	88.2	88.2	88.2	89	88.2	96.3	96.3	96.3	96.3	96.3	96.3	97.1	0	0	0
SILVA (only NR);Bacteria;Bacteroidota;Bacteroidia;Bacteroidales;Dysgonomonadaceae;Petrimonas;	0	0	0	0	0	0	0	0	0	0	41.7	41.7	85.1	85.1	85.1	85.1	85.1	85.1	87.2	85.1	85.1	87.2	87.2	87.2	87.2	87.2	87.2	89.4	89.4	89.4	89.4	89.4	91.5	91.5	0	0	0
SILVA (only NR);Bacteria;Bacteroidota;Bacteroidia;Bacteroidales;Dysgonomonadaceae;Proteiniphilum;	0	0	0	0	0	0	0	0	0	0	57.4	57.4	86.5	86.5	86.5	86.5	86.2	86.2	86.2	86.5	86.2	85.5	85.8	85.5	85.5	85.5	85.5	84.4	84.7	84.4	84.7	84.7	84.4	84.4	0	0	0
SILVA (only NR);Bacteria;Bacteroidota;Bacteroidia;Bacteroidales;Dysgonomonadaceae;uncultured;	0	0	0	0	0	0	0	0	0	0	78.6	78.6	91.8	91.8	91.8	91.8	93.6	93.6	93.6	93.6	93.6	91.8	91.8	91.8	91.8	91.8	91.8	92.7	92.7	92.7	92.7	92.7	92.7	92.7	0	0	0
SILVA (only NR);Bacteria;Bacteroidota;Bacteroidia;Bacteroidales;F082;	0	0	0	0	0	0	0	0	0	0	82.1	82.1	67.8	67.8	68	67.8	68.3	68.3	68.3	68.3	68.3	88.3	88.3	88.3	88.3	88.3	88.3	89.6	89.9	89.6	89.6	89.9	89.6	89.6	0	0	0
SILVA (only NR);Bacteria;Bacteroidota;Bacteroidia;Bacteroidales;FTLpost3;	0	0	0	0	0	0	0	0	0	0	100	100	77.8	77.8	77.8	77.8	77.8	77.8	77.8	77.8	77.8	88.9	88.9	88.9	88.9	88.9	88.9	100	100	100	100	100	100	100	0	0	0
SILVA (only NR);Bacteria;Bacteroidota;Bacteroidia;Bacteroidales;GZKB124;	0	0	0	0	0	0	0	0	0	0	100	100	100	100	100	100	100	100	100	100	100	100	100	100	100	100	100	100	100	100	100	100	100	100	0	0	0
SILVA (only NR);Bacteria;Bacteroidota;Bacteroidia;Bacteroidales;HAW-RM37-2;	0	0	0	0	0	0	0	0	0	0	0	0	100	100	100	100	100	100	100	100	100	100	100	100	100	100	100	100	100	100	100	100	100	100	0	0	0
SILVA (only NR);Bacteria;Bacteroidota;Bacteroidia;Bacteroidales;Ika33;	0	0	0	0	0	0	0	0	0	0	75	75	85.7	85.7	85.7	85.7	85.7	85.7	85.7	85.7	85.7	85.7	85.7	85.7	85.7	85.7	85.7	85.7	100	85.7	85.7	85.7	85.7	85.7	0	0	0
SILVA (only NR);Bacteria;Bacteroidota;Bacteroidia;Bacteroidales;LKC2.127-25;	0	0	0	0	0	0	0	0	0	0	71.4	71.4	85.7	85.7	85.7	85.7	71.4	71.4	71.4	71.4	71.4	71.4	71.4	71.4	71.4	71.4	71.4	85.7	85.7	85.7	85.7	85.7	85.7	85.7	0	0	0
SILVA (only NR);Bacteria;Bacteroidota;Bacteroidia;Bacteroidales;M2PB4-65 termite group;	0	0	0	0	0	0	0	0	0	0	62.5	62.5	93.2	93.2	93.2	93.2	93.2	93.2	93.2	93.2	93.2	90.9	90.9	90.9	90.9	90.9	90.9	97.7	97.7	97.7	97.7	97.7	97.7	97.7	0	0	0
SILVA (only NR);Bacteria;Bacteroidota;Bacteroidia;Bacteroidales;ML635J-40 aquatic group;	0	0	0	0	0	0	0	0	0	0	81.8	81.8	87.5	87.5	87.5	87.5	86.7	86.7	86.7	86.7	86.7	84.2	84.2	84.2	84.2	84.2	84.2	80	80	80	80	81.7	80	80	0	0	0
SILVA (only NR);Bacteria;Bacteroidota;Bacteroidia;Bacteroidales;Marinifilaceae;	0	0	0	0	0	0	0	0	0	0	78.5	78.5	90.5	90.9	90.7	90.5	88.6	88.8	88.6	88.6	88.6	84.7	85	85	84.7	84.7	85	90	90.3	90	90	90.3	90.5	90.5	0	0	0
SILVA (only NR);Bacteria;Bacteroidota;Bacteroidia;Bacteroidales;Marinifilaceae;Butyricimonas;	0	0	0	0	0	0	0	0	0	0	92.3	92.3	96.4	96.4	96.4	96.4	96.4	96.4	96.4	96.4	96.4	92.9	92.9	92.9	92.9	92.9	92.9	92.9	92.9	92.9	92.9	92.9	92.9	92.9	0	0	0
SILVA (only NR);Bacteria;Bacteroidota;Bacteroidia;Bacteroidales;Marinifilaceae;Marinifilum;	0	0	0	0	0	0	0	0	0	0	68.6	68.6	91.1	91.5	91.5	91.1	89.7	90.2	89.7	89.7	89.7	86.6	86.6	87.1	86.6	86.6	86.6	93.8	93.8	93.8	93.8	94.2	93.8	94.2	0	0	0
SILVA (only NR);Bacteria;Bacteroidota;Bacteroidia;Bacteroidales;Marinifilaceae;Odoribacter;	0	0	0	0	0	0	0	0	0	0	87.5	87.5	85.3	85.3	85.3	85.3	85.3	85.3	85.3	85.3	85.3	77.5	78.4	77.5	77.5	77.5	78.4	75.5	76.5	75.5	75.5	75.5	76.5	75.5	0	0	0
SILVA (only NR);Bacteria;Bacteroidota;Bacteroidia;Bacteroidales;Marinifilaceae;Sanguibacteroides;	0	0	0	0	0	0	0	0	0	0	100	100	87.5	87.5	87.5	87.5	87.5	87.5	87.5	87.5	87.5	87.5	87.5	87.5	87.5	87.5	87.5	100	100	100	100	100	100	100	0	0	0
SILVA (only NR);Bacteria;Bacteroidota;Bacteroidia;Bacteroidales;Marinifilaceae;uncultured;	0	0	0	0	0	0	0	0	0	0	76.9	76.9	91.5	92.7	91.5	91.5	84.1	84.1	84.1	84.1	84.1	82.9	82.9	82.9	82.9	82.9	82.9	95.1	95.1	95.1	95.1	95.1	96.3	96.3	0	0	0
SILVA (only NR);Bacteria;Bacteroidota;Bacteroidia;Bacteroidales;Marinilabiliaceae;	0	0	0	0	0	0	0	0	0	0	70.8	72.3	85.6	85.8	85.6	85.9	85.4	85.4	85.8	85.4	85.6	86.9	86.9	86.9	86.9	87.1	86.9	83.5	83.6	83.6	83.5	83.6	84.6	84.6	0	0	0
SILVA (only NR);Bacteria;Bacteroidota;Bacteroidia;Bacteroidales;Marinilabiliaceae;Alkaliflexus;	0	0	0	0	0	0	0	0	0	0	42.9	42.9	82.4	82.4	82.4	82.4	82.4	82.4	82.4	82.4	82.4	88.2	88.2	88.2	88.2	88.2	88.2	88.2	88.2	88.2	88.2	88.2	88.2	88.2	0	0	0
SILVA (only NR);Bacteria;Bacteroidota;Bacteroidia;Bacteroidales;Marinilabiliaceae;Alkalitalea;	0	0	0	0	0	0	0	0	0	0	100	100	100	100	100	100	100	100	100	100	100	100	100	100	100	100	100	100	100	100	100	100	100	100	0	0	0
SILVA (only NR);Bacteria;Bacteroidota;Bacteroidia;Bacteroidales;Marinilabiliaceae;Anaerophaga;	0	0	0	0	0	0	0	0	0	0	80	80	83.3	83.3	83.3	83.3	79.2	79.2	79.2	79.2	79.2	83.3	83.3	83.3	83.3	83.3	83.3	91.7	91.7	91.7	91.7	91.7	91.7	91.7	0	0	0
SILVA (only NR);Bacteria;Bacteroidota;Bacteroidia;Bacteroidales;Marinilabiliaceae;Carboxylicivirga;	0	0	0	0	0	0	0	0	0	0	76	84	92.2	92.2	92.2	92.2	88.2	88.2	88.2	88.2	88.2	92.2	92.2	92.2	92.2	92.2	92.2	94.1	94.1	94.1	94.1	94.1	96.1	96.1	0	0	0
SILVA (only NR);Bacteria;Bacteroidota;Bacteroidia;Bacteroidales;Marinilabiliaceae;Geofilum;	0	0	0	0	0	0	0	0	0	0	0	0	100	100	100	100	100	100	100	100	100	100	100	100	100	100	100	100	100	100	100	100	100	100	0	0	0
SILVA (only NR);Bacteria;Bacteroidota;Bacteroidia;Bacteroidales;Marinilabiliaceae;Labilibacter;	0	0	0	0	0	0	0	0	0	0	100	100	85.7	85.7	85.7	85.7	78.6	78.6	78.6	78.6	78.6	85.7	85.7	85.7	85.7	85.7	85.7	92.9	92.9	92.9	92.9	92.9	92.9	92.9	0	0	0
SILVA (only NR);Bacteria;Bacteroidota;Bacteroidia;Bacteroidales;Marinilabiliaceae;Mangroviflexus;	0	0	0	0	0	0	0	0	0	0	0	0	90.9	90.9	90.9	90.9	90.9	90.9	90.9	90.9	100	72.7	72.7	72.7	72.7	81.8	72.7	63.6	63.6	63.6	63.6	63.6	72.7	72.7	0	0	0
SILVA (only NR);Bacteria;Bacteroidota;Bacteroidia;Bacteroidales;Marinilabiliaceae;Marinilabilia;	0	0	0	0	0	0	0	0	0	0	100	100	100	100	100	100	100	100	100	100	100	87.5	87.5	87.5	87.5	87.5	87.5	87.5	87.5	87.5	87.5	87.5	87.5	87.5	0	0	0
SILVA (only NR);Bacteria;Bacteroidota;Bacteroidia;Bacteroidales;Marinilabiliaceae;Natronoflexus;	0	0	0	0	0	0	0	0	0	0	0	0	100	100	100	100	100	100	100	100	100	100	100	100	100	100	100	100	100	100	100	100	100	100	0	0	0
SILVA (only NR);Bacteria;Bacteroidota;Bacteroidia;Bacteroidales;Marinilabiliaceae;Ruminofilibacter;	0	0	0	0	0	0	0	0	0	0	100	100	100	100	100	100	100	100	100	100	100	100	100	100	100	100	100	100	100	100	100	100	100	100	0	0	0
SILVA (only NR);Bacteria;Bacteroidota;Bacteroidia;Bacteroidales;Marinilabiliaceae;Saccharicrinis;	0	0	0	0	0	0	0	0	0	0	100	100	80	80	80	80	80	80	80	80	80	60	60	60	60	60	60	60	60	60	60	60	60	60	0	0	0
SILVA (only NR);Bacteria;Bacteroidota;Bacteroidia;Bacteroidales;Marinilabiliaceae;Thermophagus;	0	0	0	0	0	0	0	0	0	0	100	100	100	100	100	100	100	100	100	100	100	100	100	100	100	100	100	100	100	100	100	100	100	100	0	0	0
SILVA (only NR);Bacteria;Bacteroidota;Bacteroidia;Bacteroidales;Marinilabiliaceae;[Cytophaga] xylanolytica group;	0	0	0	0	0	0	0	0	0	0	0	0	100	100	100	100	100	100	100	100	100	100	100	100	100	100	100	92.9	92.9	92.9	92.9	92.9	92.9	92.9	0	0	0
SILVA (only NR);Bacteria;Bacteroidota;Bacteroidia;Bacteroidales;Marinilabiliaceae;uncultured;	0	0	0	0	0	0	0	0	0	0	70.8	70.8	83.7	84	83.7	84.2	84.4	84.4	84.9	84.4	84.4	86.4	86.4	86.4	86.4	86.4	86.4	81.5	81.7	81.7	81.5	81.7	82.6	82.6	0	0	0
SILVA (only NR);Bacteria;Bacteroidota;Bacteroidia;Bacteroidales;MgMjR-022;	0	0	0	0	0	0	0	0	0	0	100	100	85.7	85.7	85.7	85.7	85.7	85.7	85.7	85.7	85.7	85.7	85.7	85.7	85.7	85.7	85.7	100	100	100	100	100	100	100	0	0	0
SILVA (only NR);Bacteria;Bacteroidota;Bacteroidia;Bacteroidales;Muribaculaceae;	0	0	0	0	0	0	0	0	0	0	77.8	78	83.7	83.8	83.7	83.7	85.1	85.1	85.1	85.3	85.2	83.5	83.7	83.5	83.7	83.7	83.5	85.9	86.3	86.2	85.9	86.3	86.5	86.5	0	0	0
SILVA (only NR);Bacteria;Bacteroidota;Bacteroidia;Bacteroidales;Muribaculaceae;CAG-873;	0	0	0	0	0	0	0	0	0	0	100	100	100	100	100	100	100	100	100	100	100	100	100	100	100	100	100	100	100	100	100	100	100	100	0	0	0
SILVA (only NR);Bacteria;Bacteroidota;Bacteroidia;Bacteroidales;Muribaculaceae;Muribaculum;	0	0	0	0	0	0	0	0	0	0	100	100	100	100	100	100	100	100	100	100	100	100	100	100	100	100	100	92	92	92	92	92	92	92	0	0	0
SILVA (only NR);Bacteria;Bacteroidota;Bacteroidia;Bacteroidales;Paludibacteraceae;	0	0	0	0	0	0	0	0	0	0	76.8	76.8	93.1	93.1	93.1	93.1	93.1	93.1	93.1	93.4	93.1	93.1	93.1	93.1	93.1	93.1	93.1	93.1	93.1	93.1	93.1	93.1	93.1	93.4	0	0	0
SILVA (only NR);Bacteria;Bacteroidota;Bacteroidia;Bacteroidales;Paludibacteraceae;F0058;	0	0	0	0	0	0	0	0	0	0	83.3	83.3	95.7	95.7	95.7	95.7	95.7	95.7	95.7	95.7	95.7	89.4	89.4	89.4	89.4	89.4	89.4	85.1	85.1	85.1	85.1	85.1	85.1	85.1	0	0	0
SILVA (only NR);Bacteria;Bacteroidota;Bacteroidia;Bacteroidales;Paludibacteraceae;H1;	0	0	0	0	0	0	0	0	0	0	100	100	92.3	92.3	92.3	92.3	92.3	92.3	92.3	92.3	92.3	92.3	92.3	92.3	92.3	92.3	92.3	92.3	92.3	92.3	92.3	92.3	92.3	92.3	0	0	0
SILVA (only NR);Bacteria;Bacteroidota;Bacteroidia;Bacteroidales;Paludibacteraceae;Microbacter;	0	0	0	0	0	0	0	0	0	0	0	0	80	80	80	80	80	80	80	80	80	80	80	80	80	80	80	90	90	90	90	90	90	90	0	0	0
SILVA (only NR);Bacteria;Bacteroidota;Bacteroidia;Bacteroidales;Paludibacteraceae;Paludibacter;	0	0	0	0	0	0	0	0	0	0	84	84	94	94	94	94	94	94	94	94.7	94	94.7	94.7	94.7	94.7	94.7	94.7	94.7	94.7	94.7	94.7	94.7	94.7	95.4	0	0	0
SILVA (only NR);Bacteria;Bacteroidota;Bacteroidia;Bacteroidales;Paludibacteraceae;uncultured;	0	0	0	0	0	0	0	0	0	0	58.3	58.3	92.4	92.4	92.4	92.4	92.4	92.4	92.4	92.4	92.4	93.5	93.5	93.5	93.5	93.5	93.5	94.1	94.1	94.1	94.1	94.1	94.1	94.1	0	0	0
SILVA (only NR);Bacteria;Bacteroidota;Bacteroidia;Bacteroidales;PeH15;	0	0	0	0	0	0	0	0	0	0	100	100	92.9	92.9	92.9	92.9	92.9	92.9	92.9	92.9	92.9	92.9	92.9	92.9	92.9	92.9	92.9	92.9	92.9	92.9	92.9	92.9	92.9	92.9	0	0	0
SILVA (only NR);Bacteria;Bacteroidota;Bacteroidia;Bacteroidales;Porphyromonadaceae;	0	0	0	0	0	0	0	0	0	0	77.8	77.8	89.6	89.6	89.8	89.6	90.1	90.1	90.1	90.1	90.1	85	85	85	85.3	85	85.3	80.4	80.7	81.1	80.4	81	81	80.7	0	0	0
SILVA (only NR);Bacteria;Bacteroidota;Bacteroidia;Bacteroidales;Porphyromonadaceae;Falsiporphyromonas;	0	0	0	0	0	0	0	0	0	0	0	0	100	100	100	100	100	100	100	100	100	100	100	100	100	100	100	100	100	100	100	100	100	100	0	0	0
SILVA (only NR);Bacteria;Bacteroidota;Bacteroidia;Bacteroidales;Porphyromonadaceae;Porphyromonas;	0	0	0	0	0	0	0	0	0	0	77.5	77.5	89.8	89.8	89.9	89.8	90.2	90.2	90.2	90.2	90.2	85.1	85.1	85.1	85.4	85.1	85.4	80.3	80.6	81.1	80.3	80.9	80.9	80.6	0	0	0
SILVA (only NR);Bacteria;Bacteroidota;Bacteroidia;Bacteroidales;Prevotellaceae;	0	0	0	0	0	0	0	0	0	0	80.7	81	88	88.1	88.1	88.1	88.4	88.4	88.5	88.5	88.4	87.7	87.8	87.7	87.7	87.7	87.9	87.9	88	88.1	87.9	88.1	88.4	88.4	0	0	0
SILVA (only NR);Bacteria;Bacteroidota;Bacteroidia;Bacteroidales;Prevotellaceae;Alloprevotella;	0	0	0	0	0	0	0	0	0	0	74.4	74.4	82.5	82.5	82.5	82.5	83.7	83.7	83.7	83.7	83.7	81.8	81.8	81.8	81.8	81.8	82.5	83.2	83.4	83.7	83.2	83.2	83.9	83.4	0	0	0
SILVA (only NR);Bacteria;Bacteroidota;Bacteroidia;Bacteroidales;Prevotellaceae;Paraprevotella;	0	0	0	0	0	0	0	0	0	0	72.7	72.7	93	93	93	93	93	93	93	93	93	93	93	93	93	93	93	93	93	93	93	93	93	93	0	0	0
SILVA (only NR);Bacteria;Bacteroidota;Bacteroidia;Bacteroidales;Prevotellaceae;Prevotella;	0	0	0	0	0	0	0	0	0	0	80.8	81.2	90.4	90.4	90.5	90.4	90.7	90.7	90.8	90.8	90.7	89.5	89.6	89.5	89.5	89.6	89.7	90.1	90.2	90.2	90.2	90.3	90.4	90.2	0	0	0
SILVA (only NR);Bacteria;Bacteroidota;Bacteroidia;Bacteroidales;Prevotellaceae;Prevotella_7;	0	0	0	0	0	0	0	0	0	0	84.4	84.4	89.9	89.9	89.9	89.9	89.3	89.3	89.3	89.5	89.3	86.4	86.4	86.4	86.4	86.4	86.5	86.5	86.9	86.5	86.5	86.9	87.1	87.1	0	0	0
SILVA (only NR);Bacteria;Bacteroidota;Bacteroidia;Bacteroidales;Prevotellaceae;Prevotella_9;	0	0	0	0	0	0	0	0	0	0	77.3	77.3	84.1	84.1	84.1	84.1	84.7	84.7	84.9	84.9	84.7	86	86.3	86	86	86	86.1	82.3	82.5	82.6	82.3	82.5	83.5	83.8	0	0	0
SILVA (only NR);Bacteria;Bacteroidota;Bacteroidia;Bacteroidales;Prevotellaceae;Prevotellaceae Ga6A1 group;	0	0	0	0	0	0	0	0	0	0	85.7	85.7	90.5	90.5	90.5	90.5	95.2	95.2	95.2	95.2	95.2	95.2	95.2	95.2	95.2	95.2	95.2	100	100	100	100	100	100	100	0	0	0
SILVA (only NR);Bacteria;Bacteroidota;Bacteroidia;Bacteroidales;Prevotellaceae;Prevotellaceae NK3B31 group;	0	0	0	0	0	0	0	0	0	0	86.2	86.2	89.6	89.6	89.6	89.6	89.6	89.6	89.6	89.6	89.6	87.8	88.7	87.8	87.8	87.8	87.8	90.4	90.4	91.3	90.4	90.4	91.3	91.3	0	0	0
SILVA (only NR);Bacteria;Bacteroidota;Bacteroidia;Bacteroidales;Prevotellaceae;Prevotellaceae UCG-001;	0	0	0	0	0	0	0	0	0	0	78.7	78.7	88.5	88.8	88.5	88.5	89.1	89.1	89.1	89.1	89.1	88.8	88.8	88.8	88.8	88.8	88.8	92.5	92.5	92.5	92.5	92.5	92.8	92.8	0	0	0
SILVA (only NR);Bacteria;Bacteroidota;Bacteroidia;Bacteroidales;Prevotellaceae;Prevotellaceae UCG-003;	0	0	0	0	0	0	0	0	0	0	85.9	85.9	91.8	91.8	91.8	91.8	91.1	91.1	91.1	91.8	91.1	93	93	93	93	93	93	95.6	95.6	95.6	95.6	95.6	95.6	95.6	0	0	0
SILVA (only NR);Bacteria;Bacteroidota;Bacteroidia;Bacteroidales;Prevotellaceae;Prevotellaceae UCG-004;	0	0	0	0	0	0	0	0	0	0	64.3	64.3	93	93	93	93	93	93	93	93	93	90	90	90	90	90	90	91	91	91	91	91	91	91	0	0	0
SILVA (only NR);Bacteria;Bacteroidota;Bacteroidia;Bacteroidales;Prevotellaceae;Prevotellaceae YAB2003 group;	0	0	0	0	0	0	0	0	0	0	83.3	83.3	66.7	66.7	66.7	66.7	66.7	66.7	66.7	66.7	66.7	66.7	66.7	66.7	66.7	66.7	66.7	100	100	100	100	100	100	100	0	0	0
SILVA (only NR);Bacteria;Bacteroidota;Bacteroidia;Bacteroidales;Prevotellaceae;uncultured;	0	0	0	0	0	0	0	0	0	0	76.9	76.9	79.8	79.8	79.8	79.8	80.6	80.6	80.6	80.6	80.6	82.2	82.9	82.2	82.2	82.2	82.9	86.8	86.8	87.6	86.8	86.8	86.8	86.8	0	0	0
SILVA (only NR);Bacteria;Bacteroidota;Bacteroidia;Bacteroidales;Prolixibacteraceae;	0	0	0	0	0	0	0	0	0	0	73.3	74.3	92.3	92.3	92.3	92.3	92.3	92.3	92.3	92.7	92.3	91.1	91.3	91.1	91.1	91.1	91.1	91.7	91.8	91.7	91.7	91.8	91.8	91.8	0	0	0
SILVA (only NR);Bacteria;Bacteroidota;Bacteroidia;Bacteroidales;Prolixibacteraceae;BSV13;	0	0	0	0	0	0	0	0	0	0	83.9	83.9	87.2	87.2	87.2	87.2	88.4	88.4	88.4	88.4	88.4	87.2	87.2	87.2	87.2	87.2	87.2	94.2	94.2	94.2	94.2	95.3	94.2	94.2	0	0	0
SILVA (only NR);Bacteria;Bacteroidota;Bacteroidia;Bacteroidales;Prolixibacteraceae;Draconibacterium;	0	0	0	0	0	0	0	0	0	0	84.2	84.2	87	87	87	87	85.2	85.2	85.2	85.2	85.2	87	87	87	87	87	87	96.3	96.3	96.3	96.3	96.3	96.3	96.3	0	0	0
SILVA (only NR);Bacteria;Bacteroidota;Bacteroidia;Bacteroidales;Prolixibacteraceae;Mangrovibacterium;	0	0	0	0	0	0	0	0	0	0	0	0	100	100	100	100	100	100	100	100	100	75	75	75	75	75	75	50	50	50	50	50	50	50	0	0	0
SILVA (only NR);Bacteria;Bacteroidota;Bacteroidia;Bacteroidales;Prolixibacteraceae;Mariniphaga;	0	0	0	0	0	0	0	0	0	0	50	50	100	100	100	100	100	100	100	100	100	85.7	85.7	85.7	85.7	85.7	85.7	85.7	85.7	85.7	85.7	85.7	85.7	85.7	0	0	0
SILVA (only NR);Bacteria;Bacteroidota;Bacteroidia;Bacteroidales;Prolixibacteraceae;Meniscus;	0	0	0	0	0	0	0	0	0	0	20	20	88.2	88.2	88.2	88.2	88.2	88.2	88.2	88.2	88.2	82.4	82.4	82.4	82.4	82.4	82.4	82.4	82.4	82.4	82.4	82.4	82.4	82.4	0	0	0
SILVA (only NR);Bacteria;Bacteroidota;Bacteroidia;Bacteroidales;Prolixibacteraceae;Prolixibacter;	0	0	0	0	0	0	0	0	0	0	50	50	92.9	92.9	92.9	92.9	92.9	92.9	92.9	92.9	92.9	85.7	85.7	85.7	85.7	85.7	85.7	78.6	78.6	78.6	78.6	78.6	78.6	78.6	0	0	0
SILVA (only NR);Bacteria;Bacteroidota;Bacteroidia;Bacteroidales;Prolixibacteraceae;Roseimarinus;	0	0	0	0	0	0	0	0	0	0	64.3	67.9	88.9	88.9	88.9	88.9	90.1	90.1	90.1	90.1	90.1	86.4	86.4	86.4	86.4	86.4	86.4	91.4	91.4	91.4	91.4	91.4	91.4	91.4	0	0	0
SILVA (only NR);Bacteria;Bacteroidota;Bacteroidia;Bacteroidales;Prolixibacteraceae;Sunxiuqinia;	0	0	0	0	0	0	0	0	0	0	50	50	86.7	86.7	86.7	86.7	86.7	86.7	86.7	86.7	86.7	93.3	93.3	93.3	93.3	93.3	93.3	80	80	80	80	80	80	80	0	0	0
SILVA (only NR);Bacteria;Bacteroidota;Bacteroidia;Bacteroidales;Prolixibacteraceae;Tangfeifania;	0	0	0	0	0	0	0	0	0	0	0	0	96.3	96.3	96.3	96.3	96.3	96.3	96.3	96.3	96.3	81.5	81.5	81.5	81.5	81.5	81.5	77.8	77.8	77.8	77.8	77.8	77.8	77.8	0	0	0
SILVA (only NR);Bacteria;Bacteroidota;Bacteroidia;Bacteroidales;Prolixibacteraceae;WCHB1-32;	0	0	0	0	0	0	0	0	0	0	69.6	70.6	96.6	96.6	96.6	96.6	96	96	96	96.6	96	95.5	96	95.5	95.5	95.5	95.5	94.3	94.3	94.3	94.3	94.3	94.9	94.9	0	0	0
SILVA (only NR);Bacteria;Bacteroidota;Bacteroidia;Bacteroidales;Prolixibacteraceae;uncultured;	0	0	0	0	0	0	0	0	0	0	79.8	80.8	92.8	92.8	92.8	92.8	92.8	92.8	92.8	93.6	92.8	93.6	93.6	93.6	93.6	93.6	93.6	92.8	92.8	92.8	92.8	92.8	92.8	92.8	0	0	0
SILVA (only NR);Bacteria;Bacteroidota;Bacteroidia;Bacteroidales;RH-aaj90h05;	0	0	0	0	0	0	0	0	0	0	0	0	100	100	100	100	100	100	100	100	100	100	100	100	100	100	100	100	100	100	100	100	100	100	0	0	0
SILVA (only NR);Bacteria;Bacteroidota;Bacteroidia;Bacteroidales;Rikenellaceae;	0	0	0	0	0	0	0	0	0	0	79.7	80.1	83.2	83.2	83.3	83.2	83.3	83.3	83.5	83.5	83.3	82.9	83.3	82.9	83	82.9	82.9	88.9	89.2	89.1	89	89.2	89.2	89.2	0	0	0
SILVA (only NR);Bacteria;Bacteroidota;Bacteroidia;Bacteroidales;Rikenellaceae;Alistipes;	0	0	0	0	0	0	0	0	0	0	66.7	66.7	82.3	82.3	82.5	82.3	82.9	82.9	83.2	83.4	82.9	83.6	83.9	83.6	83.6	83.6	83.6	85.6	85.9	85.9	85.7	85.9	85.9	86.1	0	0	0
SILVA (only NR);Bacteria;Bacteroidota;Bacteroidia;Bacteroidales;Rikenellaceae;Anaerocella;	0	0	0	0	0	0	0	0	0	0	83.3	83.3	94.7	94.7	94.7	94.7	94.7	94.7	94.7	94.7	94.7	84.2	84.2	84.2	84.2	84.2	84.2	73.7	73.7	73.7	73.7	73.7	73.7	73.7	0	0	0
SILVA (only NR);Bacteria;Bacteroidota;Bacteroidia;Bacteroidales;Rikenellaceae;Bact-08;	0	0	0	0	0	0	0	0	0	0	100	100	100	100	100	100	100	100	100	100	100	83.3	83.3	83.3	83.3	83.3	83.3	83.3	83.3	83.3	83.3	83.3	83.3	83.3	0	0	0
SILVA (only NR);Bacteria;Bacteroidota;Bacteroidia;Bacteroidales;Rikenellaceae;DMER64;	0	0	0	0	0	0	0	0	0	0	72.2	72.2	90.8	90.8	90.8	90.8	90.1	90.1	90.8	90.1	90.1	89.5	89.5	89.5	89.5	89.5	89.5	88.8	88.8	88.8	88.8	89.5	88.8	88.8	0	0	0
SILVA (only NR);Bacteria;Bacteroidota;Bacteroidia;Bacteroidales;Rikenellaceae;M2PB4-61 termite group;	0	0	0	0	0	0	0	0	0	0	0	0	86.4	86.4	86.4	86.4	86.4	86.4	86.4	86.4	86.4	81.8	81.8	81.8	81.8	81.8	81.8	95.5	95.5	95.5	95.5	95.5	95.5	95.5	0	0	0
SILVA (only NR);Bacteria;Bacteroidota;Bacteroidia;Bacteroidales;Rikenellaceae;Mucinivorans;	0	0	0	0	0	0	0	0	0	0	100	100	75	75	75	75	75	75	75	75	75	75	75	75	75	75	75	100	100	100	100	100	100	100	0	0	0
SILVA (only NR);Bacteria;Bacteroidota;Bacteroidia;Bacteroidales;Rikenellaceae;Rikenella;	0	0	0	0	0	0	0	0	0	0	75	87.5	100	100	100	100	100	100	100	100	100	92.3	92.3	92.3	94.9	92.3	92.3	84.6	87.2	87.2	84.6	87.2	84.6	84.6	0	0	0
SILVA (only NR);Bacteria;Bacteroidota;Bacteroidia;Bacteroidales;Rikenellaceae;Rikenellaceae RC9 gut group;	0	0	0	0	0	0	0	0	0	0	79.6	79.9	81.2	81.2	81.2	81.2	81.2	81.2	81.3	81.2	81.2	80.2	80.8	80.2	80.2	80.2	80.3	92.4	92.4	92.4	92.4	92.6	92.6	92.6	0	0	0
SILVA (only NR);Bacteria;Bacteroidota;Bacteroidia;Bacteroidales;Rikenellaceae;S50 wastewater-sludge group;	0	0	0	0	0	0	0	0	0	0	100	100	100	100	100	100	100	100	100	100	100	100	100	100	100	100	100	100	100	100	100	100	100	100	0	0	0
SILVA (only NR);Bacteria;Bacteroidota;Bacteroidia;Bacteroidales;Rikenellaceae;SP3-e08;	0	0	0	0	0	0	0	0	0	0	100	100	84.2	84.2	84.2	84.2	84.2	84.2	84.2	84.2	84.2	89.5	89.5	89.5	89.5	89.5	89.5	89.5	89.5	89.5	89.5	89.5	89.5	89.5	0	0	0
SILVA (only NR);Bacteria;Bacteroidota;Bacteroidia;Bacteroidales;Rikenellaceae;U29-B03;	0	0	0	0	0	0	0	0	0	0	66.7	66.7	84.2	84.2	84.2	84.2	84.2	84.2	84.2	84.2	84.2	84.2	84.2	84.2	84.2	84.2	84.2	100	100	100	100	100	100	100	0	0	0
SILVA (only NR);Bacteria;Bacteroidota;Bacteroidia;Bacteroidales;Rikenellaceae;dgA-11 gut group;	0	0	0	0	0	0	0	0	0	0	100	100	91.1	91.1	91.1	91.1	91.1	91.1	91.1	91.1	91.1	91.1	91.1	91.1	91.1	91.1	91.1	86.7	86.7	86.7	86.7	86.7	86.7	86.7	0	0	0
SILVA (only NR);Bacteria;Bacteroidota;Bacteroidia;Bacteroidales;Rikenellaceae;hoa5-07d05 gut group;	0	0	0	0	0	0	0	0	0	0	0	0	66.7	66.7	75	66.7	66.7	66.7	66.7	66.7	66.7	66.7	66.7	66.7	66.7	66.7	66.7	83.3	83.3	83.3	83.3	83.3	91.7	91.7	0	0	0
SILVA (only NR);Bacteria;Bacteroidota;Bacteroidia;Bacteroidales;Rikenellaceae;uncultured;	0	0	0	0	0	0	0	0	0	0	91.1	91.1	86.6	86.6	86.9	86.6	86.9	86.9	86.9	87.8	86.9	88.9	88.9	88.9	89.2	88.9	88.9	78.7	79.6	79	78.7	79	78.7	78.7	0	0	0
SILVA (only NR);Bacteria;Bacteroidota;Bacteroidia;Bacteroidales;Rs-E47 termite group;	0	0	0	0	0	0	0	0	0	0	89.3	91.1	90.9	91.9	90.9	90.9	89.9	90.9	89.9	91.9	89.9	94.9	94.9	96	94.9	94.9	94.9	98	98	98	98	98	98	98	0	0	0
SILVA (only NR);Bacteria;Bacteroidota;Bacteroidia;Bacteroidales;Rs-E47 termite group;GWE2-42-42;	0	0	0	0	0	0	0	0	0	0	88.7	90.6	91.4	91.4	91.4	91.4	91.4	91.4	91.4	93.8	91.4	97.5	97.5	97.5	97.5	97.5	97.5	97.5	97.5	97.5	97.5	97.5	97.5	97.5	0	0	0
SILVA (only NR);Bacteria;Bacteroidota;Bacteroidia;Bacteroidales;SB-5;	0	0	0	0	0	0	0	0	0	0	73.9	73.9	86.4	86.4	86.4	86.4	85.1	85.1	85.1	85.4	85.1	85.4	85.6	85.4	85.4	85.4	85.4	81.5	82	81.5	81.5	81.5	82	82	0	0	0
SILVA (only NR);Bacteria;Bacteroidota;Bacteroidia;Bacteroidales;Salinivirgaceae;	0	0	0	0	0	0	0	0	0	0	50	50	83.2	83.2	83.8	83.2	82.7	82.7	82.7	82.7	82.7	78.2	78.2	78.2	78.2	78.2	78.2	75.4	75.4	76	75.4	76	76	76	0	0	0
SILVA (only NR);Bacteria;Bacteroidota;Bacteroidia;Bacteroidales;Salinivirgaceae;Salinivirga;	0	0	0	0	0	0	0	0	0	0	100	100	88.5	88.5	90.4	88.5	86.5	86.5	86.5	86.5	86.5	73.1	73.1	73.1	73.1	73.1	73.1	73.1	73.1	73.1	73.1	73.1	73.1	73.1	0	0	0
SILVA (only NR);Bacteria;Bacteroidota;Bacteroidia;Bacteroidales;Salinivirgaceae;uncultured;	0	0	0	0	0	0	0	0	0	0	0	0	81.1	81.1	81.1	81.1	81.1	81.1	81.1	81.1	81.1	80.3	80.3	80.3	80.3	80.3	80.3	76.4	76.4	77.2	76.4	77.2	77.2	77.2	0	0	0
SILVA (only NR);Bacteria;Bacteroidota;Bacteroidia;Bacteroidales;Tannerellaceae;	0	0	0	0	0	0	0	0	0	0	78.8	78.8	87.9	87.9	87.9	87.9	88.5	88.5	88.5	88.5	88.5	86.6	86.9	86.6	86.6	86.6	86.8	85.4	85.6	85.7	85.4	85.4	85.6	85.9	0	0	0
SILVA (only NR);Bacteria;Bacteroidota;Bacteroidia;Bacteroidales;Tannerellaceae;Candidatus Vestibaculum;	0	0	0	0	0	0	0	0	0	0	66.7	66.7	94.1	94.1	94.1	94.1	94.1	94.1	94.1	94.1	94.1	91.2	91.2	91.2	91.2	91.2	91.2	91.2	94.1	91.2	91.2	91.2	91.2	91.2	0	0	0
SILVA (only NR);Bacteria;Bacteroidota;Bacteroidia;Bacteroidales;Tannerellaceae;Macellibacteroides;	0	0	0	0	0	0	0	0	0	0	72.7	72.7	88.7	88.7	88.7	88.7	90.3	90.3	90.3	90.3	90.3	83.9	83.9	83.9	83.9	83.9	83.9	80.6	80.6	80.6	80.6	80.6	80.6	80.6	0	0	0
SILVA (only NR);Bacteria;Bacteroidota;Bacteroidia;Bacteroidales;Tannerellaceae;Parabacteroides;	0	0	0	0	0	0	0	0	0	0	82.2	82.2	85.7	85.7	85.7	85.7	86.3	86.3	86.3	86.3	86.3	85.4	85.9	85.4	85.4	85.4	85.4	84.3	84.3	84.8	84.3	84.3	84.3	85	0	0	0
SILVA (only NR);Bacteria;Bacteroidota;Bacteroidia;Bacteroidales;Tannerellaceae;Tannerella;	0	0	0	0	0	0	0	0	0	0	71.4	71.4	94.9	94.9	94.9	94.9	94.9	94.9	94.9	94.9	94.9	91	91	91	91	91	92.3	91	91	91	91	91	92.3	91	0	0	0
SILVA (only NR);Bacteria;Bacteroidota;Bacteroidia;Bacteroidales;Tannerellaceae;uncultured;	0	0	0	0	0	0	0	0	0	0	100	100	95.2	95.2	95.2	95.2	95.2	95.2	95.2	95.2	95.2	95.2	95.2	95.2	95.2	95.2	95.2	95.2	95.2	95.2	95.2	95.2	95.2	95.2	0	0	0
SILVA (only NR);Bacteria;Bacteroidota;Bacteroidia;Bacteroidales;Williamwhitmaniaceae;	0	0	0	0	0	0	0	0	0	0	67.5	67.5	90.1	90.1	90.1	90.1	90.1	90.1	90.1	90.1	90.1	86.8	87.5	86.8	87.5	86.8	86.8	91.4	92.1	92.1	91.4	93.4	91.4	91.4	0	0	0
SILVA (only NR);Bacteria;Bacteroidota;Bacteroidia;Bacteroidales;Williamwhitmaniaceae;Acetobacteroides;	0	0	0	0	0	0	0	0	0	0	30	30	85.7	85.7	85.7	85.7	85.7	85.7	85.7	85.7	85.7	85.7	92.9	85.7	85.7	85.7	85.7	92.9	92.9	92.9	92.9	92.9	92.9	92.9	0	0	0
SILVA (only NR);Bacteria;Bacteroidota;Bacteroidia;Bacteroidales;Williamwhitmaniaceae;BCf9-17 termite group;	0	0	0	0	0	0	0	0	0	0	100	100	100	100	100	100	100	100	100	100	100	100	100	100	100	100	100	100	100	100	100	100	100	100	0	0	0
SILVA (only NR);Bacteria;Bacteroidota;Bacteroidia;Bacteroidales;Williamwhitmaniaceae;Blvii28 wastewater-sludge group;	0	0	0	0	0	0	0	0	0	0	88.2	88.2	89.3	89.3	89.3	89.3	89.3	89.3	89.3	89.3	89.3	81.3	81.3	81.3	82.7	81.3	81.3	86.7	88	88	86.7	89.3	86.7	86.7	0	0	0
SILVA (only NR);Bacteria;Bacteroidota;Bacteroidia;Bacteroidales;Williamwhitmaniaceae;Rs-D38 termite group;	0	0	0	0	0	0	0	0	0	0	0	0	77.3	77.3	77.3	77.3	77.3	77.3	77.3	77.3	77.3	81.8	81.8	81.8	81.8	81.8	81.8	90.9	90.9	90.9	90.9	95.5	90.9	90.9	0	0	0
SILVA (only NR);Bacteria;Bacteroidota;Bacteroidia;Bacteroidales;Williamwhitmaniaceae;Williamwhitmania;	0	0	0	0	0	0	0	0	0	0	75	75	100	100	100	100	100	100	100	100	100	100	100	100	100	100	100	100	100	100	100	100	100	100	0	0	0
SILVA (only NR);Bacteria;Bacteroidota;Bacteroidia;Bacteroidales;Williamwhitmaniaceae;uncultured;	0	0	0	0	0	0	0	0	0	0	100	100	100	100	100	100	100	100	100	100	100	100	100	100	100	100	100	100	100	100	100	100	100	100	0	0	0
SILVA (only NR);Bacteria;Bacteroidota;Bacteroidia;Bacteroidales;gir-aah93h0;	0	0	0	0	0	0	0	0	0	0	0	0	100	100	100	100	100	100	100	100	100	100	100	100	100	100	100	100	100	100	100	100	100	100	0	0	0
SILVA (only NR);Bacteria;Bacteroidota;Bacteroidia;Bacteroidales;p-251-o5;	0	0	0	0	0	0	0	0	0	0	82.8	82.8	92.1	92.8	92.1	92.1	92.1	92.1	92.1	92.1	92.1	90.6	90.6	90.6	90.6	90.6	90.6	91.4	91.4	91.4	91.4	91.4	91.4	91.4	0	0	0
SILVA (only NR);Bacteria;Bacteroidota;Bacteroidia;Bacteroidales;p-2534-18B5 gut group;	0	0	0	0	0	0	0	0	0	0	50	50	43.8	43.8	43.8	43.8	43.8	43.8	43.8	43.8	43.8	43.8	93.8	43.8	43.8	43.8	43.8	90.6	90.6	90.6	90.6	90.6	90.6	90.6	0	0	0
SILVA (only NR);Bacteria;Bacteroidota;Bacteroidia;Bacteroidales;uncultured;	0	0	0	0	0	0	0	0	0	0	78.9	78.9	91.3	91.3	91.3	91.3	91.3	91.3	91.3	91.3	91.3	92.8	92.8	92.8	92.8	92.8	92.8	94.2	94.2	94.2	94.2	94.2	94.2	94.2	0	0	0
SILVA (only NR);Bacteria;Bacteroidota;Bacteroidia;Bacteroidales;vadinHA21;	0	0	0	0	0	0	0	0	0	0	100	100	75	75	75	75	75	75	75	75	75	75	75	75	75	75	75	100	100	100	100	100	100	100	0	0	0
SILVA (only NR);Bacteria;Bacteroidota;Bacteroidia;Bacteroidetes VC2.1 Bac22;	0	0	0	0	0	0	0	0	0	0	51.6	51.6	93.5	93.5	93.5	93.5	93.9	93.9	93.9	93.9	94.4	92.1	92.1	92.1	92.1	92.5	92.1	88.3	88.8	88.3	88.3	88.3	89.3	89.3	0	0	0
SILVA (only NR);Bacteria;Bacteroidota;Bacteroidia;Chitinophagales;	0	0	0	0	0	0	0	0	0	0	70.4	70.6	91.5	91.5	91.5	91.5	91.6	91.6	91.7	91.7	91.6	90.5	90.6	90.5	90.6	90.5	90.6	90.2	90.4	90.3	90.2	90.9	90.5	90.5	0	0	0
SILVA (only NR);Bacteria;Bacteroidota;Bacteroidia;Chitinophagales;37-13;	0	0	0	0	0	0	0	0	0	0	47.6	47.6	97	97	97	97	95.5	95.5	95.5	95.5	95.5	93.9	93.9	93.9	93.9	93.9	93.9	77.3	77.3	78.8	77.3	93.9	77.3	77.3	0	0	0
SILVA (only NR);Bacteria;Bacteroidota;Bacteroidia;Chitinophagales;Chitinophagaceae;	0	0	0	0	0	0	0	0	0	0	72.3	72.6	92.5	92.5	92.5	92.5	92.5	92.5	92.6	92.5	92.5	91.7	91.7	91.7	91.7	91.7	91.7	92.9	93.1	93	92.9	93.1	93	93.1	0	0	0
SILVA (only NR);Bacteria;Bacteroidota;Bacteroidia;Chitinophagales;Chitinophagaceae;Arachidicoccus;	0	0	0	0	0	0	0	0	0	0	100	100	88.9	88.9	88.9	88.9	88.9	88.9	88.9	88.9	88.9	88.9	88.9	88.9	88.9	88.9	88.9	100	100	100	100	100	100	100	0	0	0
SILVA (only NR);Bacteria;Bacteroidota;Bacteroidia;Chitinophagales;Chitinophagaceae;Asinibacterium;	0	0	0	0	0	0	0	0	0	0	66.7	66.7	100	100	100	100	100	100	100	100	100	100	100	100	100	100	100	100	100	100	100	100	100	100	0	0	0
SILVA (only NR);Bacteria;Bacteroidota;Bacteroidia;Chitinophagales;Chitinophagaceae;Aurantisolimonas;	0	0	0	0	0	0	0	0	0	0	66.7	66.7	91.8	91.8	91.8	91.8	93.4	93.4	93.4	93.4	93.4	93.4	93.4	93.4	93.4	93.4	93.4	96.7	96.7	96.7	96.7	96.7	96.7	96.7	0	0	0
SILVA (only NR);Bacteria;Bacteroidota;Bacteroidia;Chitinophagales;Chitinophagaceae;Chitinophaga;	0	0	0	0	0	0	0	0	0	0	82.9	85.7	94.9	94.9	94.9	94.9	94.3	94.3	94.3	94.3	94.3	94.3	94.3	94.3	94.3	94.3	94.3	95.4	95.4	95.4	95.4	95.4	95.4	95.4	0	0	0
SILVA (only NR);Bacteria;Bacteroidota;Bacteroidia;Chitinophagales;Chitinophagaceae;Cnuella;	0	0	0	0	0	0	0	0	0	0	86.7	86.7	90.6	90.6	90.6	90.6	90.6	90.6	90.6	90.6	90.6	96.9	96.9	96.9	96.9	96.9	96.9	96.9	96.9	96.9	96.9	96.9	96.9	96.9	0	0	0
SILVA (only NR);Bacteria;Bacteroidota;Bacteroidia;Chitinophagales;Chitinophagaceae;Crenotalea;	0	0	0	0	0	0	0	0	0	0	0	0	100	100	100	100	100	100	100	100	100	100	100	100	100	100	100	100	100	100	100	100	100	100	0	0	0
SILVA (only NR);Bacteria;Bacteroidota;Bacteroidia;Chitinophagales;Chitinophagaceae;Dinghuibacter;	0	0	0	0	0	0	0	0	0	0	72.7	72.7	94.7	94.7	94.7	94.7	94.7	94.7	94.7	94.7	94.7	96.5	96.5	96.5	96.5	96.5	96.5	91.2	91.2	91.2	91.2	93	91.2	91.2	0	0	0
SILVA (only NR);Bacteria;Bacteroidota;Bacteroidia;Chitinophagales;Chitinophagaceae;Edaphobaculum;	0	0	0	0	0	0	0	0	0	0	60.8	60.8	93.1	93.1	93.7	93.1	93.7	93.7	93.7	93.7	93.7	92.1	92.1	92.1	92.1	92.1	92.1	93.1	93.1	93.1	93.1	93.1	93.1	93.1	0	0	0
SILVA (only NR);Bacteria;Bacteroidota;Bacteroidia;Chitinophagales;Chitinophagaceae;Ferruginibacter;	0	0	0	0	0	0	0	0	0	0	71.4	71.4	91.2	91.2	91.2	91.2	91.2	91.2	91.2	91.2	91.2	90.9	90.9	90.9	91.2	90.9	90.9	92.9	93.5	93.2	92.9	93.5	92.9	93.2	0	0	0
SILVA (only NR);Bacteria;Bacteroidota;Bacteroidia;Chitinophagales;Chitinophagaceae;Filimonas;	0	0	0	0	0	0	0	0	0	0	60	60	90.9	90.9	90.9	90.9	90.9	90.9	90.9	90.9	90.9	90.9	90.9	90.9	90.9	90.9	90.9	95.5	95.5	95.5	95.5	95.5	95.5	95.5	0	0	0
SILVA (only NR);Bacteria;Bacteroidota;Bacteroidia;Chitinophagales;Chitinophagaceae;Filobacterium;	0	0	0	0	0	0	0	0	0	0	0	0	75	75	75	75	75	75	75	75	75	100	100	100	100	100	100	100	100	100	100	100	100	100	0	0	0
SILVA (only NR);Bacteria;Bacteroidota;Bacteroidia;Chitinophagales;Chitinophagaceae;Flaviaesturariibacter;	0	0	0	0	0	0	0	0	0	0	75	75	84.2	84.2	84.2	84.2	84.2	84.2	84.2	84.2	84.2	84.2	84.2	84.2	84.2	84.2	84.2	94.7	94.7	94.7	94.7	94.7	94.7	94.7	0	0	0
SILVA (only NR);Bacteria;Bacteroidota;Bacteroidia;Chitinophagales;Chitinophagaceae;Flavihumibacter;	0	0	0	0	0	0	0	0	0	0	71.4	85.7	91.7	91.7	91.7	91.7	91.7	91.7	91.7	91.7	91.7	91.7	91.7	91.7	91.7	91.7	91.7	91.7	91.7	91.7	91.7	91.7	91.7	91.7	0	0	0
SILVA (only NR);Bacteria;Bacteroidota;Bacteroidia;Chitinophagales;Chitinophagaceae;Flavisolibacter;	0	0	0	0	0	0	0	0	0	0	72.4	72.4	95.4	95.4	95.4	95.9	95.4	95.4	95.9	95.4	95.4	94.4	94.4	94.4	94.4	94.4	94.4	92.9	93.4	93.4	92.9	92.9	92.9	92.9	0	0	0
SILVA (only NR);Bacteria;Bacteroidota;Bacteroidia;Chitinophagales;Chitinophagaceae;Flavitalea;	0	0	0	0	0	0	0	0	0	0	68.8	68.8	87	87	87	87	87	87	87	87	87	87	87	87	87	87	87	93.5	93.5	93.5	93.5	93.5	93.5	93.5	0	0	0
SILVA (only NR);Bacteria;Bacteroidota;Bacteroidia;Chitinophagales;Chitinophagaceae;Haoranjiania;	0	0	0	0	0	0	0	0	0	0	66.7	66.7	100	100	100	100	100	100	100	100	100	100	100	100	100	100	100	100	100	100	100	100	100	100	0	0	0
SILVA (only NR);Bacteria;Bacteroidota;Bacteroidia;Chitinophagales;Chitinophagaceae;Heliimonas;	0	0	0	0	0	0	0	0	0	0	100	100	85.7	85.7	85.7	85.7	85.7	85.7	85.7	85.7	85.7	85.7	85.7	85.7	85.7	85.7	85.7	85.7	85.7	85.7	85.7	85.7	85.7	85.7	0	0	0
SILVA (only NR);Bacteria;Bacteroidota;Bacteroidia;Chitinophagales;Chitinophagaceae;Hydrobacter;	0	0	0	0	0	0	0	0	0	0	100	100	100	100	100	100	100	100	100	100	100	50	50	50	50	50	50	50	50	50	50	50	50	50	0	0	0
SILVA (only NR);Bacteria;Bacteroidota;Bacteroidia;Chitinophagales;Chitinophagaceae;Hydrotalea;	0	0	0	0	0	0	0	0	0	0	0	0	75	75	75	75	75	75	75	75	75	87.5	87.5	87.5	87.5	87.5	87.5	87.5	87.5	87.5	87.5	87.5	87.5	87.5	0	0	0
SILVA (only NR);Bacteria;Bacteroidota;Bacteroidia;Chitinophagales;Chitinophagaceae;Lacibacter;	0	0	0	0	0	0	0	0	0	0	80	80	93.8	93.8	93.8	93.8	87.5	87.5	87.5	87.5	87.5	87.5	87.5	87.5	87.5	87.5	87.5	93.8	93.8	93.8	93.8	93.8	93.8	100	0	0	0
SILVA (only NR);Bacteria;Bacteroidota;Bacteroidia;Chitinophagales;Chitinophagaceae;Niabella;	0	0	0	0	0	0	0	0	0	0	75	75	91.7	91.7	91.7	91.7	91.7	91.7	91.7	91.7	91.7	90	90	90	90	90	90	93.3	93.3	93.3	93.3	93.3	95	95	0	0	0
SILVA (only NR);Bacteria;Bacteroidota;Bacteroidia;Chitinophagales;Chitinophagaceae;Niastella;	0	0	0	0	0	0	0	0	0	0	87	87	96.5	96.5	96.5	96.5	96.5	96.5	96.5	96.5	96.5	94.7	94.7	94.7	94.7	94.7	94.7	93	93	93	93	93	93	93	0	0	0
SILVA (only NR);Bacteria;Bacteroidota;Bacteroidia;Chitinophagales;Chitinophagaceae;Niveitalea;	0	0	0	0	0	0	0	0	0	0	100	100	100	100	100	100	100	100	100	100	100	100	100	100	100	100	100	100	100	100	100	100	100	100	0	0	0
SILVA (only NR);Bacteria;Bacteroidota;Bacteroidia;Chitinophagales;Chitinophagaceae;Parafilimonas;	0	0	0	0	0	0	0	0	0	0	100	100	90	90	90	90	90	90	90	90	90	90	90	90	90	90	90	95	95	95	95	95	95	95	0	0	0
SILVA (only NR);Bacteria;Bacteroidota;Bacteroidia;Chitinophagales;Chitinophagaceae;Parasediminibacterium;	0	0	0	0	0	0	0	0	0	0	60	60	100	100	100	100	100	100	100	100	100	100	100	100	100	100	100	100	100	100	100	100	100	100	0	0	0
SILVA (only NR);Bacteria;Bacteroidota;Bacteroidia;Chitinophagales;Chitinophagaceae;Parasegetibacter;	0	0	0	0	0	0	0	0	0	0	75	75	94.1	94.1	94.1	94.1	94.1	94.1	94.1	94.1	94.1	88.2	88.2	88.2	88.2	88.2	88.2	88.2	88.2	88.2	88.2	88.2	88.2	88.2	0	0	0
SILVA (only NR);Bacteria;Bacteroidota;Bacteroidia;Chitinophagales;Chitinophagaceae;Pseudoflavitalea;	0	0	0	0	0	0	0	0	0	0	57.1	57.1	100	100	100	100	100	100	100	100	100	95.8	95.8	95.8	95.8	95.8	95.8	95.8	95.8	95.8	95.8	95.8	95.8	95.8	0	0	0
SILVA (only NR);Bacteria;Bacteroidota;Bacteroidia;Chitinophagales;Chitinophagaceae;Puia;	0	0	0	0	0	0	0	0	0	0	66.7	66.7	89.9	89.9	89.9	89.9	89.9	89.9	89.9	89.9	89.9	87.3	87.3	87.3	87.3	87.3	87.3	89.9	89.9	89.9	89.9	89.9	89.9	89.9	0	0	0
SILVA (only NR);Bacteria;Bacteroidota;Bacteroidia;Chitinophagales;Chitinophagaceae;Rurimicrobium;	0	0	0	0	0	0	0	0	0	0	0	0	83.3	83.3	83.3	83.3	83.3	83.3	83.3	83.3	100	83.3	83.3	83.3	83.3	100	83.3	83.3	83.3	83.3	83.3	83.3	83.3	83.3	0	0	0
SILVA (only NR);Bacteria;Bacteroidota;Bacteroidia;Chitinophagales;Chitinophagaceae;Sediminibacterium;	0	0	0	0	0	0	0	0	0	0	75	75	91.6	91.6	91.6	91.6	91.6	91.6	91.6	91.6	91.6	93.7	93.7	93.7	93.7	93.7	93.7	82.1	82.1	82.1	82.1	82.1	82.1	82.1	0	0	0
SILVA (only NR);Bacteria;Bacteroidota;Bacteroidia;Chitinophagales;Chitinophagaceae;Segetibacter;	0	0	0	0	0	0	0	0	0	0	78.8	78.8	96.9	96.9	96.9	96.9	96.9	96.9	96.9	96.9	96.9	92.2	92.2	92.2	92.2	92.2	92.2	92.2	93	92.2	92.2	92.2	92.2	92.2	0	0	0
SILVA (only NR);Bacteria;Bacteroidota;Bacteroidia;Chitinophagales;Chitinophagaceae;Taibaiella;	0	0	0	0	0	0	0	0	0	0	35.3	35.3	88.9	88.9	88.9	88.9	88.9	88.9	88.9	88.9	88.9	86.9	86.9	86.9	86.9	86.9	86.9	90.9	90.9	90.9	90.9	90.9	90.9	90.9	0	0	0
SILVA (only NR);Bacteria;Bacteroidota;Bacteroidia;Chitinophagales;Chitinophagaceae;Terrimonas;	0	0	0	0	0	0	0	0	0	0	80.2	80.2	92.4	92.4	92.4	92.4	92.4	92.4	92.9	92.4	92.4	90.5	90.5	90.5	90.5	90.5	90.5	93.4	93.8	93.4	93.4	93.4	93.4	93.4	0	0	0
SILVA (only NR);Bacteria;Bacteroidota;Bacteroidia;Chitinophagales;Chitinophagaceae;Thermoflavifilum;	0	0	0	0	0	0	0	0	0	0	0	0	75	75	75	75	75	75	75	75	75	75	75	75	75	75	75	75	75	75	75	75	75	75	0	0	0
SILVA (only NR);Bacteria;Bacteroidota;Bacteroidia;Chitinophagales;Chitinophagaceae;UTBCD1;	0	0	0	0	0	0	0	0	0	0	50	50	84.6	84.6	84.6	84.6	84.6	84.6	84.6	84.6	84.6	92.3	100	92.3	92.3	92.3	92.3	100	100	100	100	100	100	100	0	0	0
SILVA (only NR);Bacteria;Bacteroidota;Bacteroidia;Chitinophagales;Chitinophagaceae;Vibrionimonas;	0	0	0	0	0	0	0	0	0	0	100	100	80	80	80	80	80	80	80	80	80	80	80	80	80	80	80	100	100	100	100	100	100	100	0	0	0
SILVA (only NR);Bacteria;Bacteroidota;Bacteroidia;Chitinophagales;Chitinophagaceae;uncultured;	0	0	0	0	0	0	0	0	0	0	73	73	91.9	92.3	91.9	92.1	92.1	92.1	92.3	92.1	92.1	91.3	91.3	91.3	91.3	91.3	91.3	93.7	93.7	93.7	93.7	94.1	93.9	93.9	0	0	0
SILVA (only NR);Bacteria;Bacteroidota;Bacteroidia;Chitinophagales;Saprospiraceae;	0	0	0	0	0	0	0	0	0	0	70.7	70.7	88.8	88.8	88.9	88.8	89.2	89.2	89.2	89.3	89.2	87.8	87.8	87.8	87.9	87.8	87.9	86.7	86.9	86.9	86.7	87	87.3	87.3	0	0	0
SILVA (only NR);Bacteria;Bacteroidota;Bacteroidia;Chitinophagales;Saprospiraceae;Aureispira;	0	0	0	0	0	0	0	0	0	0	28.6	28.6	92.6	92.6	92.6	92.6	96.3	96.3	96.3	96.3	96.3	92.6	92.6	92.6	92.6	92.6	92.6	92.6	92.6	92.6	92.6	92.6	92.6	92.6	0	0	0
SILVA (only NR);Bacteria;Bacteroidota;Bacteroidia;Chitinophagales;Saprospiraceae;Candidatus Aquirestis;	0	0	0	0	0	0	0	0	0	0	100	100	85.2	85.2	85.2	85.2	92.6	92.6	92.6	92.6	92.6	85.2	85.2	85.2	88.9	85.2	85.2	66.7	66.7	66.7	66.7	66.7	70.4	70.4	0	0	0
SILVA (only NR);Bacteria;Bacteroidota;Bacteroidia;Chitinophagales;Saprospiraceae;Haliscomenobacter;	0	0	0	0	0	0	0	0	0	0	62.5	62.5	85.3	85.3	85.3	85.3	85.3	85.3	85.3	85.3	85.3	82.4	82.4	82.4	82.4	82.4	85.3	79.4	79.4	79.4	79.4	79.4	79.4	79.4	0	0	0
SILVA (only NR);Bacteria;Bacteroidota;Bacteroidia;Chitinophagales;Saprospiraceae;Lewinella;	0	0	0	0	0	0	0	0	0	0	71.9	71.9	93.4	93.4	93.4	93.4	93.4	93.4	93.4	93.4	93.4	91.9	92.6	91.9	91.9	91.9	91.9	89	89	89	89	89.7	89.7	89.7	0	0	0
SILVA (only NR);Bacteria;Bacteroidota;Bacteroidia;Chitinophagales;Saprospiraceae;Membranicola;	0	0	0	0	0	0	0	0	0	0	66.7	66.7	76.2	76.2	76.2	76.2	81	81	81	85.7	81	85.7	85.7	85.7	85.7	85.7	85.7	85.7	85.7	85.7	85.7	85.7	85.7	85.7	0	0	0
SILVA (only NR);Bacteria;Bacteroidota;Bacteroidia;Chitinophagales;Saprospiraceae;OLB8;	0	0	0	0	0	0	0	0	0	0	40	40	94.4	94.4	94.4	94.4	100	100	100	100	100	88.9	88.9	88.9	88.9	88.9	88.9	77.8	77.8	77.8	77.8	77.8	77.8	77.8	0	0	0
SILVA (only NR);Bacteria;Bacteroidota;Bacteroidia;Chitinophagales;Saprospiraceae;Phaeodactylibacter;	0	0	0	0	0	0	0	0	0	0	93.3	93.3	80.4	80.4	81	80.4	82.7	82.7	82.7	82.7	82.7	81.6	81.6	81.6	81.6	81.6	81.6	78.2	78.2	78.2	78.2	78.2	78.2	78.2	0	0	0
SILVA (only NR);Bacteria;Bacteroidota;Bacteroidia;Chitinophagales;Saprospiraceae;Portibacter;	0	0	0	0	0	0	0	0	0	0	27.8	27.8	94.1	94.1	94.1	94.1	94.1	94.1	94.1	94.1	94.1	94.1	94.1	94.1	94.1	94.1	94.1	97.1	97.1	97.1	97.1	97.1	97.1	97.1	0	0	0
SILVA (only NR);Bacteria;Bacteroidota;Bacteroidia;Chitinophagales;Saprospiraceae;Rubidimonas;	0	0	0	0	0	0	0	0	0	0	100	100	88.9	88.9	88.9	88.9	88.9	88.9	88.9	88.9	88.9	83.3	83.3	83.3	83.3	83.3	83.3	88.9	88.9	88.9	88.9	88.9	88.9	88.9	0	0	0
SILVA (only NR);Bacteria;Bacteroidota;Bacteroidia;Chitinophagales;Saprospiraceae;Saprospira;	0	0	0	0	0	0	0	0	0	0	100	100	100	100	100	100	100	100	100	100	100	91.7	91.7	91.7	91.7	91.7	91.7	91.7	91.7	91.7	91.7	91.7	91.7	91.7	0	0	0
SILVA (only NR);Bacteria;Bacteroidota;Bacteroidia;Chitinophagales;Saprospiraceae;uncultured;	0	0	0	0	0	0	0	0	0	0	72.1	72.1	89.7	89.7	89.8	89.7	89.3	89.3	89.3	89.3	89.3	88.3	88.3	88.3	88.4	88.3	88.4	88.4	88.7	88.7	88.4	88.8	89.1	89.1	0	0	0
SILVA (only NR);Bacteria;Bacteroidota;Bacteroidia;Chitinophagales;uncultured;	0	0	0	0	0	0	0	0	0	0	51.9	51.9	93.9	93.9	93.9	93.9	94.1	94.1	94.1	94.4	94.1	92.5	92.5	92.5	92.5	92.5	93	86.6	87.2	86.6	86.6	90.4	87.4	86.9	0	0	0
SILVA (only NR);Bacteria;Bacteroidota;Bacteroidia;Cytophagales;	0	0	0	0	0	0	0	0	0	0	69.9	70.2	91.4	92.1	91.4	91.4	91.4	92	91.4	91.4	91.4	91.2	91.2	91.9	91.2	91.2	91.2	90	90	90	90	90.1	90.3	90.2	0	0	0
SILVA (only NR);Bacteria;Bacteroidota;Bacteroidia;Cytophagales;Amoebophilaceae;	0	0	0	0	0	0	0	0	0	0	80	80	65.9	84.4	65.9	65.9	63.7	80.7	64.4	63.7	63.7	65.2	65.2	85.2	65.2	65.2	65.2	85.9	85.9	85.9	85.9	86.7	87.4	87.4	0	0	0
SILVA (only NR);Bacteria;Bacteroidota;Bacteroidia;Cytophagales;Amoebophilaceae;Candidatus Amoebophilus;	0	0	0	0	0	0	0	0	0	0	82.8	82.8	50	76.7	50	50	46.7	73.3	48.3	46.7	46.7	50	50	78.3	50	50	50	76.7	76.7	76.7	76.7	78.3	80	80	0	0	0
SILVA (only NR);Bacteria;Bacteroidota;Bacteroidia;Cytophagales;Amoebophilaceae;Candidatus Cardinium;	0	0	0	0	0	0	0	0	0	0	70	70	95.7	100	95.7	95.7	95.7	95.7	95.7	95.7	95.7	100	100	100	100	100	100	100	100	100	100	100	100	100	0	0	0
SILVA (only NR);Bacteria;Bacteroidota;Bacteroidia;Cytophagales;Amoebophilaceae;Candidatus Paenicardinium;	0	0	0	0	0	0	0	0	0	0	50	50	100	100	100	100	100	100	100	100	100	100	100	100	100	100	100	100	100	100	100	100	100	100	0	0	0
SILVA (only NR);Bacteria;Bacteroidota;Bacteroidia;Cytophagales;Amoebophilaceae;uncultured;	0	0	0	0	0	0	0	0	0	0	87.5	87.5	65.1	83.7	65.1	65.1	62.8	79.1	62.8	62.8	62.8	60.5	60.5	83.7	60.5	60.5	60.5	88.4	88.4	88.4	88.4	88.4	88.4	88.4	0	0	0
SILVA (only NR);Bacteria;Bacteroidota;Bacteroidia;Cytophagales;Bernardetiaceae;	0	0	0	0	0	0	0	0	0	0	0	0	92.3	92.3	92.3	92.3	92.3	92.3	92.3	92.3	92.3	84.6	84.6	84.6	84.6	84.6	84.6	84.6	84.6	84.6	84.6	84.6	84.6	84.6	0	0	0
SILVA (only NR);Bacteria;Bacteroidota;Bacteroidia;Cytophagales;Bernardetiaceae;Bernardetia;	0	0	0	0	0	0	0	0	0	0	0	0	100	100	100	100	100	100	100	100	100	100	100	100	100	100	100	100	100	100	100	100	100	100	0	0	0
SILVA (only NR);Bacteria;Bacteroidota;Bacteroidia;Cytophagales;Bernardetiaceae;Garritya;	0	0	0	0	0	0	0	0	0	0	0	0	100	100	100	100	100	100	100	100	100	50	50	50	50	50	50	50	50	50	50	50	50	50	0	0	0
SILVA (only NR);Bacteria;Bacteroidota;Bacteroidia;Cytophagales;Bernardetiaceae;Hugenholtzia;	0	0	0	0	0	0	0	0	0	0	0	0	80	80	80	80	80	80	80	80	80	80	80	80	80	80	80	80	80	80	80	80	80	80	0	0	0
SILVA (only NR);Bacteria;Bacteroidota;Bacteroidia;Cytophagales;Bernardetiaceae;uncultured;	0	0	0	0	0	0	0	0	0	0	0	0	100	100	100	100	100	100	100	100	100	100	100	100	100	100	100	100	100	100	100	100	100	100	0	0	0
SILVA (only NR);Bacteria;Bacteroidota;Bacteroidia;Cytophagales;Cyclobacteriaceae;	0	0	0	0	0	0	0	0	0	0	73	73.4	88.8	88.9	88.8	88.8	88.6	88.6	88.8	88.7	88.6	91	91.1	91	91	91	91.1	93.3	93.4	93.3	93.3	93.6	93.7	93.6	0	0	0
SILVA (only NR);Bacteria;Bacteroidota;Bacteroidia;Cytophagales;Cyclobacteriaceae;Algoriphagus;	0	0	0	0	0	0	0	0	0	0	69.8	69.8	93.9	94.5	93.9	93.9	94.5	94.5	94.5	94.5	94.5	95.2	95.2	95.2	95.2	95.2	95.2	98.2	98.2	98.2	98.2	98.8	98.2	98.2	0	0	0
SILVA (only NR);Bacteria;Bacteroidota;Bacteroidia;Cytophagales;Cyclobacteriaceae;Anditalea;	0	0	0	0	0	0	0	0	0	0	100	100	100	100	100	100	100	100	100	100	100	100	100	100	100	100	100	100	100	100	100	100	100	100	0	0	0
SILVA (only NR);Bacteria;Bacteroidota;Bacteroidia;Cytophagales;Cyclobacteriaceae;Aquiflexum;	0	0	0	0	0	0	0	0	0	0	100	100	92.9	92.9	92.9	92.9	92.9	92.9	92.9	92.9	92.9	100	100	100	100	100	100	92.9	92.9	92.9	92.9	92.9	92.9	92.9	0	0	0
SILVA (only NR);Bacteria;Bacteroidota;Bacteroidia;Cytophagales;Cyclobacteriaceae;Aureibacter;	0	0	0	0	0	0	0	0	0	0	100	100	100	100	100	100	100	100	100	100	100	100	100	100	100	100	100	100	100	100	100	100	100	100	0	0	0
SILVA (only NR);Bacteria;Bacteroidota;Bacteroidia;Cytophagales;Cyclobacteriaceae;Belliella;	0	0	0	0	0	0	0	0	0	0	66.7	66.7	100	100	100	100	100	100	100	100	100	100	100	100	100	100	100	100	100	100	100	100	100	100	0	0	0
SILVA (only NR);Bacteria;Bacteroidota;Bacteroidia;Cytophagales;Cyclobacteriaceae;Catalinimonas;	0	0	0	0	0	0	0	0	0	0	100	100	83.3	83.3	83.3	83.3	83.3	83.3	83.3	83.3	83.3	83.3	83.3	83.3	83.3	83.3	83.3	83.3	83.3	83.3	83.3	83.3	83.3	83.3	0	0	0
SILVA (only NR);Bacteria;Bacteroidota;Bacteroidia;Cytophagales;Cyclobacteriaceae;Cecembia;	0	0	0	0	0	0	0	0	0	0	66.7	66.7	100	100	100	100	100	100	100	100	100	83.3	83.3	83.3	83.3	83.3	83.3	83.3	83.3	83.3	83.3	83.3	83.3	83.3	0	0	0
SILVA (only NR);Bacteria;Bacteroidota;Bacteroidia;Cytophagales;Cyclobacteriaceae;Cesiribacter;	0	0	0	0	0	0	0	0	0	0	100	100	100	100	100	100	100	100	100	100	100	100	100	100	100	100	100	100	100	100	100	100	100	100	0	0	0
SILVA (only NR);Bacteria;Bacteroidota;Bacteroidia;Cytophagales;Cyclobacteriaceae;Cyclobacterium;	0	0	0	0	0	0	0	0	0	0	100	100	94.1	94.1	94.1	94.1	94.1	94.1	94.1	94.1	94.1	88.2	88.2	88.2	88.2	88.2	91.2	88.2	88.2	88.2	88.2	88.2	94.1	91.2	0	0	0
SILVA (only NR);Bacteria;Bacteroidota;Bacteroidia;Cytophagales;Cyclobacteriaceae;Echinicola;	0	0	0	0	0	0	0	0	0	0	100	100	86.7	86.7	86.7	86.7	86.7	86.7	86.7	86.7	86.7	86.7	93.3	86.7	86.7	86.7	86.7	93.3	93.3	93.3	93.3	93.3	93.3	93.3	0	0	0
SILVA (only NR);Bacteria;Bacteroidota;Bacteroidia;Cytophagales;Cyclobacteriaceae;Ekhidna;	0	0	0	0	0	0	0	0	0	0	75	75	91.2	91.2	91.2	91.2	91.2	91.2	91.2	91.2	91.2	97.1	97.1	97.1	97.1	97.1	97.1	91.2	94.1	91.2	91.2	91.2	91.2	91.2	0	0	0
SILVA (only NR);Bacteria;Bacteroidota;Bacteroidia;Cytophagales;Cyclobacteriaceae;Fabibacter;	0	0	0	0	0	0	0	0	0	0	66.7	66.7	91.7	91.7	91.7	91.7	91.7	91.7	91.7	91.7	91.7	91.7	91.7	91.7	91.7	91.7	91.7	100	100	100	100	100	100	100	0	0	0
SILVA (only NR);Bacteria;Bacteroidota;Bacteroidia;Cytophagales;Cyclobacteriaceae;Fontibacter;	0	0	0	0	0	0	0	0	0	0	100	100	100	100	100	100	100	100	100	100	100	100	100	100	100	100	100	100	100	100	100	100	100	100	0	0	0
SILVA (only NR);Bacteria;Bacteroidota;Bacteroidia;Cytophagales;Cyclobacteriaceae;Fulvitalea;	0	0	0	0	0	0	0	0	0	0	0	0	100	100	100	100	100	100	100	100	100	100	100	100	100	100	100	100	100	100	100	100	100	100	0	0	0
SILVA (only NR);Bacteria;Bacteroidota;Bacteroidia;Cytophagales;Cyclobacteriaceae;Fulvivirga;	0	0	0	0	0	0	0	0	0	0	72.7	72.7	90.5	90.5	90.5	90.5	90.5	90.5	92.9	90.5	90.5	88.1	88.1	88.1	88.1	88.1	88.1	95.2	95.2	95.2	95.2	95.2	95.2	95.2	0	0	0
SILVA (only NR);Bacteria;Bacteroidota;Bacteroidia;Cytophagales;Cyclobacteriaceae;Imperialibacter;	0	0	0	0	0	0	0	0	0	0	87.5	87.5	95	95	95	95	95	95	95	95	95	95	95	95	95	95	95	90	90	90	90	90	90	90	0	0	0
SILVA (only NR);Bacteria;Bacteroidota;Bacteroidia;Cytophagales;Cyclobacteriaceae;Indibacter;	0	0	0	0	0	0	0	0	0	0	100	100	100	100	100	100	100	100	100	100	100	100	100	100	100	100	100	100	100	100	100	100	100	100	0	0	0
SILVA (only NR);Bacteria;Bacteroidota;Bacteroidia;Cytophagales;Cyclobacteriaceae;Litoribacter;	0	0	0	0	0	0	0	0	0	0	0	0	100	100	100	100	100	100	100	100	100	100	100	100	100	100	100	100	100	100	100	100	100	100	0	0	0
SILVA (only NR);Bacteria;Bacteroidota;Bacteroidia;Cytophagales;Cyclobacteriaceae;Lunatimonas;	0	0	0	0	0	0	0	0	0	0	50	50	100	100	100	100	100	100	100	100	100	100	100	100	100	100	100	100	100	100	100	100	100	100	0	0	0
SILVA (only NR);Bacteria;Bacteroidota;Bacteroidia;Cytophagales;Cyclobacteriaceae;Mariniradius;	0	0	0	0	0	0	0	0	0	0	100	100	100	100	100	100	100	100	100	100	100	75	75	75	75	75	75	75	75	75	75	75	75	75	0	0	0
SILVA (only NR);Bacteria;Bacteroidota;Bacteroidia;Cytophagales;Cyclobacteriaceae;Marinoscillum;	0	0	0	0	0	0	0	0	0	0	65.2	65.2	49.3	49.3	49.3	49.3	48	48	48	48	48	86.7	86.7	86.7	86.7	86.7	86.7	92	92	92	92	92	92	92	0	0	0
SILVA (only NR);Bacteria;Bacteroidota;Bacteroidia;Cytophagales;Cyclobacteriaceae;Marivirga;	0	0	0	0	0	0	0	0	0	0	87.5	87.5	92.3	92.3	92.3	92.3	92.3	92.3	92.3	92.3	92.3	84.6	84.6	84.6	84.6	84.6	84.6	84.6	84.6	84.6	84.6	88.5	84.6	84.6	0	0	0
SILVA (only NR);Bacteria;Bacteroidota;Bacteroidia;Cytophagales;Cyclobacteriaceae;Mongoliibacter;	0	0	0	0	0	0	0	0	0	0	0	0	100	100	100	100	100	100	100	100	100	100	100	100	100	100	100	100	100	100	100	100	100	100	0	0	0
SILVA (only NR);Bacteria;Bacteroidota;Bacteroidia;Cytophagales;Cyclobacteriaceae;Mongoliicoccus;	0	0	0	0	0	0	0	0	0	0	100	100	100	100	100	100	100	100	100	100	100	100	100	100	100	100	100	100	100	100	100	100	100	100	0	0	0
SILVA (only NR);Bacteria;Bacteroidota;Bacteroidia;Cytophagales;Cyclobacteriaceae;Mongoliitalea;	0	0	0	0	0	0	0	0	0	0	0	0	80	80	80	80	80	80	80	80	80	100	100	100	100	100	100	100	100	100	100	100	100	100	0	0	0
SILVA (only NR);Bacteria;Bacteroidota;Bacteroidia;Cytophagales;Cyclobacteriaceae;Nafulsella;	0	0	0	0	0	0	0	0	0	0	100	100	100	100	100	100	100	100	100	100	100	100	100	100	100	100	100	100	100	100	100	100	100	100	0	0	0
SILVA (only NR);Bacteria;Bacteroidota;Bacteroidia;Cytophagales;Cyclobacteriaceae;Negadavirga;	0	0	0	0	0	0	0	0	0	0	0	0	100	100	100	100	100	100	100	100	100	100	100	100	100	100	100	100	100	100	100	100	100	100	0	0	0
SILVA (only NR);Bacteria;Bacteroidota;Bacteroidia;Cytophagales;Cyclobacteriaceae;Nitritalea;	0	0	0	0	0	0	0	0	0	0	100	100	100	100	100	100	100	100	100	100	100	100	100	100	100	100	100	100	100	100	100	100	100	100	0	0	0
SILVA (only NR);Bacteria;Bacteroidota;Bacteroidia;Cytophagales;Cyclobacteriaceae;Persicobacter;	0	0	0	0	0	0	0	0	0	0	0	0	85.7	85.7	85.7	85.7	85.7	85.7	85.7	85.7	85.7	71.4	71.4	71.4	71.4	71.4	71.4	71.4	71.4	71.4	71.4	71.4	71.4	71.4	0	0	0
SILVA (only NR);Bacteria;Bacteroidota;Bacteroidia;Cytophagales;Cyclobacteriaceae;Reichenbachiella;	0	0	0	0	0	0	0	0	0	0	57.1	57.1	96.2	96.2	96.2	96.2	96.2	96.2	96.2	96.2	96.2	96.2	96.2	96.2	96.2	96.2	96.2	96.2	96.2	96.2	96.2	96.2	96.2	96.2	0	0	0
SILVA (only NR);Bacteria;Bacteroidota;Bacteroidia;Cytophagales;Cyclobacteriaceae;Rhodonellum;	0	0	0	0	0	0	0	0	0	0	0	0	100	100	100	100	100	100	100	100	100	100	100	100	100	100	100	100	100	100	100	100	100	100	0	0	0
SILVA (only NR);Bacteria;Bacteroidota;Bacteroidia;Cytophagales;Cyclobacteriaceae;Roseivirga;	0	0	0	0	0	0	0	0	0	0	100	100	92.9	92.9	92.9	92.9	92.9	92.9	92.9	92.9	92.9	100	100	100	100	100	100	92.9	92.9	92.9	92.9	92.9	92.9	92.9	0	0	0
SILVA (only NR);Bacteria;Bacteroidota;Bacteroidia;Cytophagales;Cyclobacteriaceae;Shivajiella;	0	0	0	0	0	0	0	0	0	0	0	0	100	100	100	100	100	100	100	100	100	100	100	100	100	100	100	100	100	100	100	100	100	100	0	0	0
SILVA (only NR);Bacteria;Bacteroidota;Bacteroidia;Cytophagales;Cyclobacteriaceae;Tunicatimonas;	0	0	0	0	0	0	0	0	0	0	33.3	33.3	69.2	69.2	69.2	69.2	69.2	69.2	69.2	69.2	69.2	84.6	84.6	84.6	84.6	84.6	84.6	92.3	92.3	92.3	92.3	92.3	92.3	92.3	0	0	0
SILVA (only NR);Bacteria;Bacteroidota;Bacteroidia;Cytophagales;Cyclobacteriaceae;uncultured;	0	0	0	0	0	0	0	0	0	0	68.5	69.3	91.3	91.3	91.3	91.3	90.7	90.7	91	91	90.7	89	89	89	89	89	89	91.6	91.6	91.6	91.6	91.9	92.2	92.2	0	0	0
SILVA (only NR);Bacteria;Bacteroidota;Bacteroidia;Cytophagales;Cytophagaceae;	0	0	0	0	0	0	0	0	0	0	73.5	73.5	90.8	90.8	90.8	90.8	91.5	91.5	91.5	91.5	91.5	90	90	90	90	90	90	93.1	93.1	93.1	93.1	93.1	93.1	93.1	0	0	0
SILVA (only NR);Bacteria;Bacteroidota;Bacteroidia;Cytophagales;Cytophagaceae;Cytophaga;	0	0	0	0	0	0	0	0	0	0	73.7	73.7	98	98	98	98	98	98	98	98	98	96.1	96.1	96.1	96.1	96.1	96.1	94.1	94.1	94.1	94.1	94.1	94.1	94.1	0	0	0
SILVA (only NR);Bacteria;Bacteroidota;Bacteroidia;Cytophagales;Cytophagaceae;Rhodocytophaga;	0	0	0	0	0	0	0	0	0	0	57.1	57.1	70	70	70	70	70	70	70	70	70	70	70	70	70	70	70	93.3	93.3	93.3	93.3	93.3	93.3	93.3	0	0	0
SILVA (only NR);Bacteria;Bacteroidota;Bacteroidia;Cytophagales;Cytophagaceae;Siphonobacter;	0	0	0	0	0	0	0	0	0	0	0	0	100	100	100	100	100	100	100	100	100	100	100	100	100	100	100	88.9	88.9	88.9	88.9	88.9	88.9	88.9	0	0	0
SILVA (only NR);Bacteria;Bacteroidota;Bacteroidia;Cytophagales;Cytophagaceae;Sporocytophaga;	0	0	0	0	0	0	0	0	0	0	86.7	86.7	94.4	94.4	94.4	94.4	97.2	97.2	97.2	97.2	97.2	94.4	94.4	94.4	94.4	94.4	94.4	91.7	91.7	91.7	91.7	91.7	91.7	91.7	0	0	0
SILVA (only NR);Bacteria;Bacteroidota;Bacteroidia;Cytophagales;Cytophagaceae;uncultured;	0	0	0	0	0	0	0	0	0	0	100	100	100	100	100	100	100	100	100	100	100	100	100	100	100	100	100	100	100	100	100	100	100	100	0	0	0
SILVA (only NR);Bacteria;Bacteroidota;Bacteroidia;Cytophagales;Flammeovirgaceae;	0	0	0	0	0	0	0	0	0	0	86.7	86.7	94.8	94.8	94.8	94.8	95.9	95.9	95.9	95.9	95.9	92.8	92.8	92.8	92.8	92.8	92.8	94.8	94.8	94.8	94.8	94.8	94.8	94.8	0	0	0
SILVA (only NR);Bacteria;Bacteroidota;Bacteroidia;Cytophagales;Flammeovirgaceae;Algivirga;	0	0	0	0	0	0	0	0	0	0	100	100	100	100	100	100	100	100	100	100	100	100	100	100	100	100	100	100	100	100	100	100	100	100	0	0	0
SILVA (only NR);Bacteria;Bacteroidota;Bacteroidia;Cytophagales;Flammeovirgaceae;Flammeovirga;	0	0	0	0	0	0	0	0	0	0	100	100	91.7	91.7	91.7	91.7	91.7	91.7	91.7	91.7	91.7	91.7	91.7	91.7	91.7	91.7	91.7	97.2	97.2	97.2	97.2	97.2	97.2	97.2	0	0	0
SILVA (only NR);Bacteria;Bacteroidota;Bacteroidia;Cytophagales;Flammeovirgaceae;Flexithrix;	0	0	0	0	0	0	0	0	0	0	100	100	100	100	100	100	100	100	100	100	100	92.3	92.3	92.3	92.3	92.3	92.3	92.3	92.3	92.3	92.3	92.3	92.3	92.3	0	0	0
SILVA (only NR);Bacteria;Bacteroidota;Bacteroidia;Cytophagales;Flammeovirgaceae;Limibacter;	0	0	0	0	0	0	0	0	0	0	0	0	100	100	100	100	100	100	100	100	100	50	50	50	50	50	50	50	50	50	50	50	50	50	0	0	0
SILVA (only NR);Bacteria;Bacteroidota;Bacteroidia;Cytophagales;Flammeovirgaceae;Luteivirga;	0	0	0	0	0	0	0	0	0	0	100	100	100	100	100	100	100	100	100	100	100	100	100	100	100	100	100	87.5	87.5	87.5	87.5	87.5	87.5	87.5	0	0	0
SILVA (only NR);Bacteria;Bacteroidota;Bacteroidia;Cytophagales;Flammeovirgaceae;Perexilibacter;	0	0	0	0	0	0	0	0	0	0	0	0	100	100	100	100	100	100	100	100	100	100	100	100	100	100	100	100	100	100	100	100	100	100	0	0	0
SILVA (only NR);Bacteria;Bacteroidota;Bacteroidia;Cytophagales;Flammeovirgaceae;Rapidithrix;	0	0	0	0	0	0	0	0	0	0	66.7	66.7	80	80	80	80	90	90	90	90	90	90	90	90	90	90	90	100	100	100	100	100	100	100	0	0	0
SILVA (only NR);Bacteria;Bacteroidota;Bacteroidia;Cytophagales;Flammeovirgaceae;Sediminitomix;	0	0	0	0	0	0	0	0	0	0	0	0	100	100	100	100	100	100	100	100	100	100	100	100	100	100	100	100	100	100	100	100	100	100	0	0	0
SILVA (only NR);Bacteria;Bacteroidota;Bacteroidia;Cytophagales;Flammeovirgaceae;uncultured;	0	0	0	0	0	0	0	0	0	0	0	0	100	100	100	100	100	100	100	100	100	100	100	100	100	100	100	100	100	100	100	100	100	100	0	0	0
SILVA (only NR);Bacteria;Bacteroidota;Bacteroidia;Cytophagales;Hymenobacteraceae;	0	0	0	0	0	0	0	0	0	0	54.2	54.2	95.2	95.2	95.2	95.2	95.3	95.3	95.3	95.3	95.3	94.7	94.7	94.7	94.7	94.7	94.8	81.4	81.4	81.4	81.4	81.4	81.6	81.5	0	0	0
SILVA (only NR);Bacteria;Bacteroidota;Bacteroidia;Cytophagales;Hymenobacteraceae;Adhaeribacter;	0	0	0	0	0	0	0	0	0	0	48.9	48.9	94.1	94.1	94.1	94.1	94.1	94.1	94.1	94.1	94.1	93.2	93.2	93.2	93.2	93.2	93.2	95.8	95.8	95.8	95.8	95.8	95.8	95.8	0	0	0
SILVA (only NR);Bacteria;Bacteroidota;Bacteroidia;Cytophagales;Hymenobacteraceae;Hymenobacter;	0	0	0	0	0	0	0	0	0	0	64.6	64.6	95.6	95.6	95.6	95.6	95.8	95.8	95.8	95.8	95.8	94.4	94.4	94.4	94.4	94.4	94.5	72.5	72.5	72.5	72.5	72.5	72.8	72.7	0	0	0
SILVA (only NR);Bacteria;Bacteroidota;Bacteroidia;Cytophagales;Hymenobacteraceae;Nibribacter;	0	0	0	0	0	0	0	0	0	0	22.2	22.2	90.5	90.5	90.5	90.5	90.5	90.5	90.5	90.5	90.5	95.2	95.2	95.2	95.2	95.2	95.2	95.2	95.2	95.2	95.2	95.2	95.2	95.2	0	0	0
SILVA (only NR);Bacteria;Bacteroidota;Bacteroidia;Cytophagales;Hymenobacteraceae;Pontibacter;	0	0	0	0	0	0	0	0	0	0	47.2	47.2	95.3	95.3	95.3	95.3	95.3	95.3	95.3	95.3	95.3	95.9	95.9	95.9	95.9	95.9	95.9	97	97	97	97	97	97	97	0	0	0
SILVA (only NR);Bacteria;Bacteroidota;Bacteroidia;Cytophagales;Hymenobacteraceae;Rufibacter;	0	0	0	0	0	0	0	0	0	0	61.5	61.5	95.7	95.7	95.7	95.7	95.7	95.7	95.7	95.7	95.7	100	100	100	100	100	100	100	100	100	100	100	100	100	0	0	0
SILVA (only NR);Bacteria;Bacteroidota;Bacteroidia;Cytophagales;MWH-CFBk5;	0	0	0	0	0	0	0	0	0	0	66.7	66.7	87.5	87.5	87.5	87.5	87.5	87.5	87.5	87.5	87.5	87.5	87.5	87.5	87.5	87.5	87.5	92.5	92.5	92.5	92.5	92.5	92.5	92.5	0	0	0
SILVA (only NR);Bacteria;Bacteroidota;Bacteroidia;Cytophagales;Microscillaceae;	0	0	0	0	0	0	0	0	0	0	71.1	72	92	92.1	92.3	92	92.1	92.1	92.1	92.3	92.1	90.3	90.5	90.3	90.3	90.3	90.5	92.6	92.6	92.6	92.6	92.7	92.9	92.7	0	0	0
SILVA (only NR);Bacteria;Bacteroidota;Bacteroidia;Cytophagales;Microscillaceae;Chryseolinea;	0	0	0	0	0	0	0	0	0	0	62.5	66.7	93.8	93.8	93.8	93.8	93.8	93.8	93.8	93.8	93.8	92.3	92.3	92.3	92.3	92.3	92.3	93.8	93.8	93.8	93.8	93.8	93.8	93.8	0	0	0
SILVA (only NR);Bacteria;Bacteroidota;Bacteroidia;Cytophagales;Microscillaceae;Eisenibacter;	0	0	0	0	0	0	0	0	0	0	0	0	100	100	100	100	100	100	100	100	100	85.7	85.7	85.7	85.7	85.7	85.7	85.7	85.7	85.7	85.7	85.7	85.7	85.7	0	0	0
SILVA (only NR);Bacteria;Bacteroidota;Bacteroidia;Cytophagales;Microscillaceae;Flexibacter;	0	0	0	0	0	0	0	0	0	0	0	0	100	100	100	100	100	100	100	100	100	82.4	82.4	82.4	82.4	82.4	82.4	82.4	82.4	82.4	82.4	82.4	82.4	82.4	0	0	0
SILVA (only NR);Bacteria;Bacteroidota;Bacteroidia;Cytophagales;Microscillaceae;Hassallia;	0	0	0	0	0	0	0	0	0	0	73.3	73.3	96.5	96.5	96.5	96.5	98.2	98.2	98.2	98.2	98.2	91.2	91.2	91.2	91.2	91.2	91.2	89.5	89.5	89.5	89.5	89.5	91.2	91.2	0	0	0
SILVA (only NR);Bacteria;Bacteroidota;Bacteroidia;Cytophagales;Microscillaceae;Microscilla;	0	0	0	0	0	0	0	0	0	0	100	100	91.7	91.7	91.7	91.7	91.7	91.7	91.7	91.7	91.7	83.3	83.3	83.3	83.3	83.3	83.3	91.7	91.7	91.7	91.7	91.7	91.7	91.7	0	0	0
SILVA (only NR);Bacteria;Bacteroidota;Bacteroidia;Cytophagales;Microscillaceae;OLB12;	0	0	0	0	0	0	0	0	0	0	84.6	84.6	97.2	97.2	97.2	97.2	100	100	100	100	100	97.2	97.2	97.2	97.2	97.2	97.2	97.2	97.2	97.2	97.2	97.2	97.2	97.2	0	0	0
SILVA (only NR);Bacteria;Bacteroidota;Bacteroidia;Cytophagales;Microscillaceae;Ohtaekwangia;	0	0	0	0	0	0	0	0	0	0	68.4	68.4	98.1	98.1	98.1	98.1	98.1	98.1	98.1	98.1	98.1	94.3	94.3	94.3	94.3	94.3	94.3	90.6	90.6	90.6	90.6	92.5	90.6	90.6	0	0	0
SILVA (only NR);Bacteria;Bacteroidota;Bacteroidia;Cytophagales;Microscillaceae;Thermoflexibacter;	0	0	0	0	0	0	0	0	0	0	100	100	71.4	71.4	71.4	71.4	71.4	71.4	71.4	71.4	71.4	57.1	57.1	57.1	57.1	57.1	57.1	85.7	85.7	85.7	85.7	85.7	85.7	85.7	0	0	0
SILVA (only NR);Bacteria;Bacteroidota;Bacteroidia;Cytophagales;Microscillaceae;uncultured;	0	0	0	0	0	0	0	0	0	0	70.4	71.1	89.6	89.9	90.1	89.6	89.4	89.4	89.4	89.6	89.4	89.9	90.1	89.9	89.9	89.9	90.1	93.3	93.3	93.3	93.3	93.3	93.6	93.3	0	0	0
SILVA (only NR);Bacteria;Bacteroidota;Bacteroidia;Cytophagales;Mooreiaceae;	0	0	0	0	0	0	0	0	0	0	100	100	100	100	100	100	100	100	100	100	100	100	100	100	100	100	100	100	100	100	100	100	100	100	0	0	0
SILVA (only NR);Bacteria;Bacteroidota;Bacteroidia;Cytophagales;Mooreiaceae;Mooreia;	0	0	0	0	0	0	0	0	0	0	100	100	100	100	100	100	100	100	100	100	100	100	100	100	100	100	100	100	100	100	100	100	100	100	0	0	0
SILVA (only NR);Bacteria;Bacteroidota;Bacteroidia;Cytophagales;Raineyaceae;	0	0	0	0	0	0	0	0	0	0	71.4	71.4	87.5	87.5	87.5	87.5	87.5	87.5	87.5	87.5	87.5	87.5	87.5	87.5	87.5	87.5	87.5	93.8	93.8	93.8	93.8	93.8	93.8	93.8	0	0	0
SILVA (only NR);Bacteria;Bacteroidota;Bacteroidia;Cytophagales;Raineyaceae;Raineya;	0	0	0	0	0	0	0	0	0	0	71.4	71.4	87.5	87.5	87.5	87.5	87.5	87.5	87.5	87.5	87.5	87.5	87.5	87.5	87.5	87.5	87.5	93.8	93.8	93.8	93.8	93.8	93.8	93.8	0	0	0
SILVA (only NR);Bacteria;Bacteroidota;Bacteroidia;Cytophagales;Spirosomaceae;	0	0	0	0	0	0	0	0	0	0	76.6	76.6	94.7	94.7	94.7	94.7	94.7	94.7	94.7	94.9	94.7	93.7	93.7	93.7	93.7	93.7	93.7	93.9	93.9	93.9	93.9	93.9	94.2	94.2	0	0	0
SILVA (only NR);Bacteria;Bacteroidota;Bacteroidia;Cytophagales;Spirosomaceae;Arcicella;	0	0	0	0	0	0	0	0	0	0	55.6	55.6	95.5	95.5	95.5	95.5	97.7	97.7	97.7	97.7	97.7	95.5	95.5	95.5	95.5	95.5	95.5	90.9	90.9	90.9	90.9	90.9	93.2	93.2	0	0	0
SILVA (only NR);Bacteria;Bacteroidota;Bacteroidia;Cytophagales;Spirosomaceae;Arsenicibacter;	0	0	0	0	0	0	0	0	0	0	100	100	100	100	100	100	100	100	100	100	100	100	100	100	100	100	100	100	100	100	100	100	100	100	0	0	0
SILVA (only NR);Bacteria;Bacteroidota;Bacteroidia;Cytophagales;Spirosomaceae;Dyadobacter;	0	0	0	0	0	0	0	0	0	0	90.6	90.6	97	97	97	97	95.5	95.5	95.5	95.5	95.5	94	94	94	94	94	94	94	94	94	94	94	94	94	0	0	0
SILVA (only NR);Bacteria;Bacteroidota;Bacteroidia;Cytophagales;Spirosomaceae;Emticicia;	0	0	0	0	0	0	0	0	0	0	37.5	37.5	96.8	96.8	96.8	96.8	96.8	96.8	96.8	96.8	96.8	96.8	96.8	96.8	96.8	96.8	96.8	96.8	96.8	96.8	96.8	96.8	96.8	96.8	0	0	0
SILVA (only NR);Bacteria;Bacteroidota;Bacteroidia;Cytophagales;Spirosomaceae;Fibrella;	0	0	0	0	0	0	0	0	0	0	60	60	100	100	100	100	100	100	100	100	100	92.3	92.3	92.3	92.3	92.3	92.3	92.3	92.3	92.3	92.3	92.3	92.3	92.3	0	0	0
SILVA (only NR);Bacteria;Bacteroidota;Bacteroidia;Cytophagales;Spirosomaceae;Fibrisoma;	0	0	0	0	0	0	0	0	0	0	100	100	100	100	100	100	100	100	100	100	100	100	100	100	100	100	100	88.9	88.9	88.9	88.9	88.9	88.9	88.9	0	0	0
SILVA (only NR);Bacteria;Bacteroidota;Bacteroidia;Cytophagales;Spirosomaceae;Flectobacillus;	0	0	0	0	0	0	0	0	0	0	50	50	89.5	89.5	89.5	89.5	89.5	89.5	89.5	89.5	89.5	78.9	78.9	78.9	78.9	78.9	78.9	84.2	84.2	84.2	84.2	84.2	84.2	84.2	0	0	0
SILVA (only NR);Bacteria;Bacteroidota;Bacteroidia;Cytophagales;Spirosomaceae;Fluviimonas;	0	0	0	0	0	0	0	0	0	0	0	0	100	100	100	100	100	100	100	100	100	100	100	100	100	100	100	100	100	100	100	100	100	100	0	0	0
SILVA (only NR);Bacteria;Bacteroidota;Bacteroidia;Cytophagales;Spirosomaceae;Huanghella;	0	0	0	0	0	0	0	0	0	0	0	0	100	100	100	100	100	100	100	100	100	100	100	100	100	100	100	100	100	100	100	100	100	100	0	0	0
SILVA (only NR);Bacteria;Bacteroidota;Bacteroidia;Cytophagales;Spirosomaceae;Lacihabitans;	0	0	0	0	0	0	0	0	0	0	92.9	92.9	95	95	95	95	95	95	95	95	95	95	95	95	95	95	95	95	95	95	95	95	95	95	0	0	0
SILVA (only NR);Bacteria;Bacteroidota;Bacteroidia;Cytophagales;Spirosomaceae;Larkinella;	0	0	0	0	0	0	0	0	0	0	80	80	92.3	92.3	92.3	92.3	96.2	96.2	96.2	96.2	96.2	96.2	96.2	96.2	96.2	96.2	96.2	100	100	100	100	100	100	100	0	0	0
SILVA (only NR);Bacteria;Bacteroidota;Bacteroidia;Cytophagales;Spirosomaceae;Leadbetterella;	0	0	0	0	0	0	0	0	0	0	60	60	94.7	94.7	94.7	94.7	94.7	94.7	94.7	94.7	94.7	94.7	94.7	94.7	94.7	94.7	94.7	89.5	89.5	89.5	89.5	89.5	89.5	89.5	0	0	0
SILVA (only NR);Bacteria;Bacteroidota;Bacteroidia;Cytophagales;Spirosomaceae;Nibrella;	0	0	0	0	0	0	0	0	0	0	100	100	80	80	80	80	80	80	80	80	80	80	80	80	80	80	80	100	100	100	100	100	100	100	0	0	0
SILVA (only NR);Bacteria;Bacteroidota;Bacteroidia;Cytophagales;Spirosomaceae;Persicitalea;	0	0	0	0	0	0	0	0	0	0	33.3	33.3	100	100	100	100	100	100	100	100	100	100	100	100	100	100	100	100	100	100	100	100	100	100	0	0	0
SILVA (only NR);Bacteria;Bacteroidota;Bacteroidia;Cytophagales;Spirosomaceae;Pseudarcicella;	0	0	0	0	0	0	0	0	0	0	71.4	71.4	73.3	73.3	73.3	73.3	76.7	76.7	76.7	76.7	76.7	83.3	83.3	83.3	83.3	83.3	83.3	90	90	90	90	90	93.3	93.3	0	0	0
SILVA (only NR);Bacteria;Bacteroidota;Bacteroidia;Cytophagales;Spirosomaceae;Rhabdobacter;	0	0	0	0	0	0	0	0	0	0	0	0	100	100	100	100	100	100	100	100	100	100	100	100	100	100	100	100	100	100	100	100	100	100	0	0	0
SILVA (only NR);Bacteria;Bacteroidota;Bacteroidia;Cytophagales;Spirosomaceae;Rudanella;	0	0	0	0	0	0	0	0	0	0	100	100	100	100	100	100	100	100	100	100	100	100	100	100	100	100	100	100	100	100	100	100	100	100	0	0	0
SILVA (only NR);Bacteria;Bacteroidota;Bacteroidia;Cytophagales;Spirosomaceae;Runella;	0	0	0	0	0	0	0	0	0	0	81.3	81.3	91.7	91.7	91.7	91.7	91.7	91.7	91.7	91.7	91.7	86.1	86.1	86.1	86.1	86.1	86.1	88.9	88.9	88.9	88.9	88.9	88.9	88.9	0	0	0
SILVA (only NR);Bacteria;Bacteroidota;Bacteroidia;Cytophagales;Spirosomaceae;Spirosoma;	0	0	0	0	0	0	0	0	0	0	91.7	91.7	96.9	96.9	96.9	96.9	96.9	96.9	96.9	96.9	96.9	96.9	96.9	96.9	96.9	96.9	96.9	96.9	96.9	96.9	96.9	96.9	96.9	96.9	0	0	0
SILVA (only NR);Bacteria;Bacteroidota;Bacteroidia;Cytophagales;Spirosomaceae;Taeseokella;	0	0	0	0	0	0	0	0	0	0	66.7	66.7	100	100	100	100	100	100	100	100	100	100	100	100	100	100	100	85.7	85.7	85.7	85.7	85.7	85.7	85.7	0	0	0
SILVA (only NR);Bacteria;Bacteroidota;Bacteroidia;Cytophagales;Spirosomaceae;uncultured;	0	0	0	0	0	0	0	0	0	0	53.8	53.8	95.2	95.2	95.2	95.2	92.9	92.9	92.9	95.2	92.9	92.9	92.9	92.9	92.9	92.9	92.9	90.5	90.5	90.5	90.5	90.5	90.5	90.5	0	0	0
SILVA (only NR);Bacteria;Bacteroidota;Bacteroidia;Cytophagales;Thermonemataceae;	0	0	0	0	0	0	0	0	0	0	0	0	100	100	100	100	100	100	100	100	100	100	100	100	100	100	100	100	100	100	100	100	100	100	0	0	0
SILVA (only NR);Bacteria;Bacteroidota;Bacteroidia;Cytophagales;Thermonemataceae;Thermonema;	0	0	0	0	0	0	0	0	0	0	0	0	100	100	100	100	100	100	100	100	100	100	100	100	100	100	100	100	100	100	100	100	100	100	0	0	0
SILVA (only NR);Bacteria;Bacteroidota;Bacteroidia;Cytophagales;uncultured;	0	0	0	0	0	0	0	0	0	0	40	40	89.5	89.5	89.5	89.5	89.5	89.5	89.5	89.5	89.5	78.9	78.9	78.9	78.9	78.9	78.9	84.2	84.2	84.2	84.2	84.2	84.2	84.2	0	0	0
SILVA (only NR);Bacteria;Bacteroidota;Bacteroidia;Flavobacteriales;	0	0	0	0	0	0	0	0	0	0	69.5	69.7	89.9	89.9	90	89.9	84.7	84.7	84.8	84.9	84.7	85.3	85.4	85.3	85.5	85.3	85.3	90.7	91	91	90.7	91.1	90.9	91	0	0	0
SILVA (only NR);Bacteria;Bacteroidota;Bacteroidia;Flavobacteriales;Blattabacteriaceae;	0	0	0	0	0	0	0	0	0	0	42.6	42.6	38.2	38.6	38.6	38.2	37.8	38.2	38.2	38.6	37.8	65.2	65.2	65.5	71.2	65.2	65.2	70.4	76.4	76.4	70.4	76.4	70.4	70.4	0	0	0
SILVA (only NR);Bacteria;Bacteroidota;Bacteroidia;Flavobacteriales;Blattabacteriaceae;Blattabacterium;	0	0	0	0	0	0	0	0	0	0	100	100	89.1	89.1	89.1	89.1	89.1	89.1	89.1	89.1	89.1	89.1	89.1	89.1	89.1	89.1	89.1	100	100	100	100	100	100	100	0	0	0
SILVA (only NR);Bacteria;Bacteroidota;Bacteroidia;Flavobacteriales;Blattabacteriaceae;Candidatus Brownia;	0	0	0	0	0	0	0	0	0	0	0	0	78.6	78.6	78.6	78.6	71.4	71.4	71.4	71.4	71.4	71.4	71.4	71.4	71.4	71.4	71.4	85.7	85.7	85.7	85.7	85.7	85.7	85.7	0	0	0
SILVA (only NR);Bacteria;Bacteroidota;Bacteroidia;Flavobacteriales;Blattabacteriaceae;Candidatus Sulcia;	0	0	0	0	0	0	0	0	0	0	8.3	8.3	21.4	21.4	21.4	21.4	21.4	21.4	21.4	22.2	21.4	54.7	54.7	54.7	67.5	54.7	54.7	56.4	69.2	69.2	56.4	69.2	56.4	56.4	0	0	0
SILVA (only NR);Bacteria;Bacteroidota;Bacteroidia;Flavobacteriales;Blattabacteriaceae;Candidatus Uzinura;	0	0	0	0	0	0	0	0	0	0	75	75	17.6	17.6	18.9	17.6	17.6	17.6	18.9	18.9	17.6	63.5	63.5	63.5	64.9	63.5	63.5	67.6	68.9	68.9	67.6	68.9	67.6	67.6	0	0	0
SILVA (only NR);Bacteria;Bacteroidota;Bacteroidia;Flavobacteriales;Blattabacteriaceae;uncultured;	0	0	0	0	0	0	0	0	0	0	0	0	91.7	100	91.7	91.7	91.7	100	91.7	91.7	91.7	91.7	91.7	100	91.7	91.7	91.7	100	100	100	100	100	100	100	0	0	0
SILVA (only NR);Bacteria;Bacteroidota;Bacteroidia;Flavobacteriales;Crocinitomicaceae;	0	0	0	0	0	0	0	0	0	0	55.1	55.1	94.8	94.8	94.8	94.8	94.8	94.8	94.8	94.8	94.8	94.6	94.6	94.6	94.6	94.6	94.6	92.5	92.5	92.5	92.5	92.5	92.8	92.8	0	0	0
SILVA (only NR);Bacteria;Bacteroidota;Bacteroidia;Flavobacteriales;Crocinitomicaceae;Brumimicrobium;	0	0	0	0	0	0	0	0	0	0	60	60	90.9	90.9	90.9	90.9	90.9	90.9	90.9	90.9	90.9	95.5	95.5	95.5	95.5	95.5	95.5	95.5	95.5	95.5	95.5	95.5	95.5	95.5	0	0	0
SILVA (only NR);Bacteria;Bacteroidota;Bacteroidia;Flavobacteriales;Crocinitomicaceae;Crocinitomix;	0	0	0	0	0	0	0	0	0	0	56.3	56.3	92.9	92.9	92.9	92.9	92.9	92.9	92.9	92.9	92.9	91.7	91.7	91.7	91.7	91.7	91.7	91.7	91.7	91.7	91.7	91.7	91.7	91.7	0	0	0
SILVA (only NR);Bacteria;Bacteroidota;Bacteroidia;Flavobacteriales;Crocinitomicaceae;Fluviicola;	0	0	0	0	0	0	0	0	0	0	55.8	55.8	95.7	95.7	95.7	95.7	95.2	95.2	95.2	95.2	95.2	94.8	94.8	94.8	94.8	94.8	94.8	93	93	93	93	93	93.5	93.5	0	0	0
SILVA (only NR);Bacteria;Bacteroidota;Bacteroidia;Flavobacteriales;Crocinitomicaceae;Lishizhenia;	0	0	0	0	0	0	0	0	0	0	50	50	100	100	100	100	100	100	100	100	100	100	100	100	100	100	100	100	100	100	100	100	100	100	0	0	0
SILVA (only NR);Bacteria;Bacteroidota;Bacteroidia;Flavobacteriales;Crocinitomicaceae;Salinirepens;	0	0	0	0	0	0	0	0	0	0	75	75	91.7	91.7	91.7	91.7	91.7	91.7	91.7	91.7	91.7	100	100	100	100	100	100	91.7	91.7	91.7	91.7	91.7	91.7	91.7	0	0	0
SILVA (only NR);Bacteria;Bacteroidota;Bacteroidia;Flavobacteriales;Crocinitomicaceae;Wandonia;	0	0	0	0	0	0	0	0	0	0	50	50	100	100	100	100	100	100	100	100	100	100	100	100	100	100	100	100	100	100	100	100	100	100	0	0	0
SILVA (only NR);Bacteria;Bacteroidota;Bacteroidia;Flavobacteriales;Crocinitomicaceae;uncultured;	0	0	0	0	0	0	0	0	0	0	41.7	41.7	96.6	96.6	96.6	96.6	100	100	100	100	100	96.6	96.6	96.6	96.6	96.6	96.6	86.2	86.2	86.2	86.2	86.2	86.2	86.2	0	0	0
SILVA (only NR);Bacteria;Bacteroidota;Bacteroidia;Flavobacteriales;Cryomorphaceae;	0	0	0	0	0	0	0	0	0	0	68.2	68.2	91.8	91.8	91.8	91.8	90.4	90.4	90.6	90.4	90.6	89.4	89.4	89.4	89.4	89.6	89.4	91.5	91.5	91.8	91.5	91.5	91.5	91.5	0	0	0
SILVA (only NR);Bacteria;Bacteroidota;Bacteroidia;Flavobacteriales;Cryomorphaceae;Cryomorpha;	0	0	0	0	0	0	0	0	0	0	33.3	33.3	88	88	88	88	88	88	88	88	88	84	84	84	84	84	84	84	84	86	84	84	84	84	0	0	0
SILVA (only NR);Bacteria;Bacteroidota;Bacteroidia;Flavobacteriales;Cryomorphaceae;Luteibaculum;	0	0	0	0	0	0	0	0	0	0	100	100	100	100	100	100	100	100	100	100	100	100	100	100	100	100	100	87.5	87.5	87.5	87.5	87.5	87.5	87.5	0	0	0
SILVA (only NR);Bacteria;Bacteroidota;Bacteroidia;Flavobacteriales;Cryomorphaceae;NS10 marine group;	0	0	0	0	0	0	0	0	0	0	85.7	85.7	97.6	97.6	97.6	97.6	85.4	85.4	87.8	85.4	85.4	80.5	80.5	80.5	80.5	80.5	80.5	92.7	92.7	92.7	92.7	92.7	92.7	92.7	0	0	0
SILVA (only NR);Bacteria;Bacteroidota;Bacteroidia;Flavobacteriales;Cryomorphaceae;Owenweeksia;	0	0	0	0	0	0	0	0	0	0	60	60	97.1	97.1	97.1	97.1	97.1	97.1	97.1	97.1	100	91.2	91.2	91.2	91.2	94.1	91.2	91.2	91.2	91.2	91.2	91.2	91.2	91.2	0	0	0
SILVA (only NR);Bacteria;Bacteroidota;Bacteroidia;Flavobacteriales;Cryomorphaceae;Phaeocystidibacter;	0	0	0	0	0	0	0	0	0	0	66.7	66.7	71.4	71.4	71.4	71.4	71.4	71.4	71.4	71.4	71.4	71.4	71.4	71.4	71.4	71.4	71.4	100	100	100	100	100	100	100	0	0	0
SILVA (only NR);Bacteria;Bacteroidota;Bacteroidia;Flavobacteriales;Cryomorphaceae;Vicingus;	0	0	0	0	0	0	0	0	0	0	52.6	52.6	89.6	89.6	89.6	89.6	89.6	89.6	89.6	89.6	89.6	88.1	88.1	88.1	88.1	88.1	88.1	88.1	88.1	88.1	88.1	88.1	88.1	88.1	0	0	0
SILVA (only NR);Bacteria;Bacteroidota;Bacteroidia;Flavobacteriales;Cryomorphaceae;uncultured;	0	0	0	0	0	0	0	0	0	0	69.9	69.9	91.6	91.6	91.6	91.6	91.2	91.2	91.2	91.2	91.2	92.6	92.6	92.6	92.6	92.6	92.6	94.4	94.4	94.4	94.4	94.4	94.4	94.4	0	0	0
SILVA (only NR);Bacteria;Bacteroidota;Bacteroidia;Flavobacteriales;Flavobacteriaceae;	0	0	0	0	0	0	0	0	0	0	70.5	70.7	91.3	91.4	91.4	91.3	84.2	84.2	84.2	84.3	84.2	84.4	84.5	84.4	84.4	84.4	84.4	91.9	92	92	91.9	92.1	92	92.1	0	0	0
SILVA (only NR);Bacteria;Bacteroidota;Bacteroidia;Flavobacteriales;Flavobacteriaceae;Actibacter;	0	0	0	0	0	0	0	0	0	0	57.1	57.1	65	65	65	65	70	70	70	70	70	85	85	85	85	85	85	95	95	95	95	95	95	95	0	0	0
SILVA (only NR);Bacteria;Bacteroidota;Bacteroidia;Flavobacteriales;Flavobacteriaceae;Aequorivita;	0	0	0	0	0	0	0	0	0	0	90.9	90.9	87.9	87.9	87.9	87.9	87.9	87.9	87.9	87.9	87.9	87.9	87.9	87.9	87.9	87.9	87.9	93.9	93.9	97	93.9	93.9	93.9	93.9	0	0	0
SILVA (only NR);Bacteria;Bacteroidota;Bacteroidia;Flavobacteriales;Flavobacteriaceae;Aestuariibaculum;	0	0	0	0	0	0	0	0	0	0	66.7	66.7	100	100	100	100	100	100	100	100	100	100	100	100	100	100	100	100	100	100	100	100	100	100	0	0	0
SILVA (only NR);Bacteria;Bacteroidota;Bacteroidia;Flavobacteriales;Flavobacteriaceae;Aestuariimonas;	0	0	0	0	0	0	0	0	0	0	0	0	100	100	100	100	100	100	100	100	100	100	100	100	100	100	100	100	100	100	100	100	100	100	0	0	0
SILVA (only NR);Bacteria;Bacteroidota;Bacteroidia;Flavobacteriales;Flavobacteriaceae;Aestuariivivens;	0	0	0	0	0	0	0	0	0	0	0	0	100	100	100	100	100	100	100	100	100	100	100	100	100	100	100	100	100	100	100	100	100	100	0	0	0
SILVA (only NR);Bacteria;Bacteroidota;Bacteroidia;Flavobacteriales;Flavobacteriaceae;Algibacter;	0	0	0	0	0	0	0	0	0	0	85.7	85.7	95	95	95	95	62.5	62.5	62.5	62.5	62.5	62.5	62.5	62.5	62.5	62.5	62.5	97.5	97.5	97.5	97.5	97.5	97.5	97.5	0	0	0
SILVA (only NR);Bacteria;Bacteroidota;Bacteroidia;Flavobacteriales;Flavobacteriaceae;Algitalea;	0	0	0	0	0	0	0	0	0	0	50	50	100	100	100	100	100	100	100	100	100	90	90	90	90	90	90	90	90	90	90	90	90	90	0	0	0
SILVA (only NR);Bacteria;Bacteroidota;Bacteroidia;Flavobacteriales;Flavobacteriaceae;Antarcticibacterium;	0	0	0	0	0	0	0	0	0	0	88.2	88.2	100	100	100	100	13.3	13.3	13.3	13.3	13.3	13.3	13.3	13.3	13.3	13.3	13.3	96.7	96.7	96.7	96.7	96.7	96.7	96.7	0	0	0
SILVA (only NR);Bacteria;Bacteroidota;Bacteroidia;Flavobacteriales;Flavobacteriaceae;Antarcticimonas;	0	0	0	0	0	0	0	0	0	0	0	0	100	100	100	100	100	100	100	100	100	100	100	100	100	100	100	100	100	100	100	100	100	100	0	0	0
SILVA (only NR);Bacteria;Bacteroidota;Bacteroidia;Flavobacteriales;Flavobacteriaceae;Aquibacter;	0	0	0	0	0	0	0	0	0	0	66.7	66.7	92.6	92.6	92.6	92.6	92.6	92.6	92.6	92.6	92.6	94.4	94.4	94.4	94.4	94.4	94.4	96.3	96.3	96.3	96.3	96.3	96.3	96.3	0	0	0
SILVA (only NR);Bacteria;Bacteroidota;Bacteroidia;Flavobacteriales;Flavobacteriaceae;Aquimarina;	0	0	0	0	0	0	0	0	0	0	84.6	84.6	94	94	94	94	92.5	92.5	92.5	92.5	92.5	92.5	92.5	92.5	92.5	92.5	92.5	94	94	94	94	94	94	94	0	0	0
SILVA (only NR);Bacteria;Bacteroidota;Bacteroidia;Flavobacteriales;Flavobacteriaceae;Arcticiflavibacter;	0	0	0	0	0	0	0	0	0	0	20	20	100	100	100	100	100	100	100	100	100	94.7	94.7	94.7	94.7	94.7	94.7	94.7	94.7	94.7	94.7	94.7	94.7	94.7	0	0	0
SILVA (only NR);Bacteria;Bacteroidota;Bacteroidia;Flavobacteriales;Flavobacteriaceae;Arenibacter;	0	0	0	0	0	0	0	0	0	0	75	75	100	100	100	100	100	100	100	100	100	100	100	100	100	100	100	98	98	98	98	98	98	98	0	0	0
SILVA (only NR);Bacteria;Bacteroidota;Bacteroidia;Flavobacteriales;Flavobacteriaceae;Arenitalea;	0	0	0	0	0	0	0	0	0	0	100	100	100	100	100	100	0	0	0	0	0	0	0	0	0	0	0	100	100	100	100	100	100	100	0	0	0
SILVA (only NR);Bacteria;Bacteroidota;Bacteroidia;Flavobacteriales;Flavobacteriaceae;Ascidiimonas;	0	0	0	0	0	0	0	0	0	0	0	0	100	100	100	100	100	100	100	100	100	100	100	100	100	100	100	100	100	100	100	100	100	100	0	0	0
SILVA (only NR);Bacteria;Bacteroidota;Bacteroidia;Flavobacteriales;Flavobacteriaceae;Aurantiacicella;	0	0	0	0	0	0	0	0	0	0	0	0	100	100	100	100	100	100	100	100	100	100	100	100	100	100	100	100	100	100	100	100	100	100	0	0	0
SILVA (only NR);Bacteria;Bacteroidota;Bacteroidia;Flavobacteriales;Flavobacteriaceae;Aurantivirga;	0	0	0	0	0	0	0	0	0	0	85.7	85.7	92.9	92.9	92.9	92.9	92.9	92.9	92.9	92.9	92.9	100	100	100	100	100	100	100	100	100	100	100	100	100	0	0	0
SILVA (only NR);Bacteria;Bacteroidota;Bacteroidia;Flavobacteriales;Flavobacteriaceae;Aureicoccus;	0	0	0	0	0	0	0	0	0	0	0	0	100	100	100	100	100	100	100	100	100	100	100	100	100	100	100	100	100	100	100	100	100	100	0	0	0
SILVA (only NR);Bacteria;Bacteroidota;Bacteroidia;Flavobacteriales;Flavobacteriaceae;Aureimarina;	0	0	0	0	0	0	0	0	0	0	100	100	100	100	100	100	100	100	100	100	100	100	100	100	100	100	100	100	100	100	100	100	100	100	0	0	0
SILVA (only NR);Bacteria;Bacteroidota;Bacteroidia;Flavobacteriales;Flavobacteriaceae;Aureisphaera;	0	0	0	0	0	0	0	0	0	0	0	0	100	100	100	100	100	100	100	100	100	100	100	100	100	100	100	100	100	100	100	100	100	100	0	0	0
SILVA (only NR);Bacteria;Bacteroidota;Bacteroidia;Flavobacteriales;Flavobacteriaceae;Aureitalea;	0	0	0	0	0	0	0	0	0	0	0	0	100	100	100	100	100	100	100	100	100	100	100	100	100	100	100	100	100	100	100	100	100	100	0	0	0
SILVA (only NR);Bacteria;Bacteroidota;Bacteroidia;Flavobacteriales;Flavobacteriaceae;Aureivirga;	0	0	0	0	0	0	0	0	0	0	100	100	50	50	50	50	50	50	50	50	50	50	50	50	50	50	50	100	100	100	100	100	100	100	0	0	0
SILVA (only NR);Bacteria;Bacteroidota;Bacteroidia;Flavobacteriales;Flavobacteriaceae;Bizionia;	0	0	0	0	0	0	0	0	0	0	100	100	90.9	90.9	90.9	90.9	90.9	90.9	90.9	90.9	90.9	90.9	90.9	90.9	90.9	90.9	90.9	100	100	100	100	100	100	100	0	0	0
SILVA (only NR);Bacteria;Bacteroidota;Bacteroidia;Flavobacteriales;Flavobacteriaceae;Capnocytophaga;	0	0	0	0	0	0	0	0	0	0	92.4	92.4	95	95	95	95	95.2	95.2	95.2	95.2	95.2	87.3	87.3	87.3	87.3	87.3	87.3	83.4	83.4	83.4	83.4	83.4	83.4	84	0	0	0
SILVA (only NR);Bacteria;Bacteroidota;Bacteroidia;Flavobacteriales;Flavobacteriaceae;Cellulophaga;	0	0	0	0	0	0	0	0	0	0	90	90	95.2	95.2	95.2	95.2	95.2	95.2	95.2	95.2	95.2	95.2	95.2	95.2	95.2	95.2	95.2	95.2	95.2	95.2	95.2	95.2	95.2	95.2	0	0	0
SILVA (only NR);Bacteria;Bacteroidota;Bacteroidia;Flavobacteriales;Flavobacteriaceae;Changchengzhania;	0	0	0	0	0	0	0	0	0	0	100	100	100	100	100	100	100	100	100	100	100	100	100	100	100	100	100	100	100	100	100	100	100	100	0	0	0
SILVA (only NR);Bacteria;Bacteroidota;Bacteroidia;Flavobacteriales;Flavobacteriaceae;Citreitalea;	0	0	0	0	0	0	0	0	0	0	100	100	77.8	77.8	77.8	77.8	77.8	77.8	77.8	77.8	77.8	88.9	88.9	88.9	88.9	88.9	88.9	88.9	88.9	88.9	88.9	88.9	88.9	88.9	0	0	0
SILVA (only NR);Bacteria;Bacteroidota;Bacteroidia;Flavobacteriales;Flavobacteriaceae;Coenonia;	0	0	0	0	0	0	0	0	0	0	0	0	100	100	100	100	100	100	100	100	100	80	80	80	80	80	80	60	60	60	60	60	60	60	0	0	0
SILVA (only NR);Bacteria;Bacteroidota;Bacteroidia;Flavobacteriales;Flavobacteriaceae;Confluentibacter;	0	0	0	0	0	0	0	0	0	0	100	100	100	100	100	100	100	100	100	100	100	100	100	100	100	100	100	88.9	88.9	88.9	88.9	88.9	88.9	88.9	0	0	0
SILVA (only NR);Bacteria;Bacteroidota;Bacteroidia;Flavobacteriales;Flavobacteriaceae;Corallibacter;	0	0	0	0	0	0	0	0	0	0	0	0	66.7	66.7	66.7	66.7	66.7	66.7	66.7	66.7	66.7	100	100	100	100	100	100	100	100	100	100	100	100	100	0	0	0
SILVA (only NR);Bacteria;Bacteroidota;Bacteroidia;Flavobacteriales;Flavobacteriaceae;Costertonia;	0	0	0	0	0	0	0	0	0	0	100	100	83.3	83.3	83.3	83.3	83.3	83.3	83.3	83.3	83.3	83.3	83.3	83.3	83.3	83.3	83.3	100	100	100	100	100	100	100	0	0	0
SILVA (only NR);Bacteria;Bacteroidota;Bacteroidia;Flavobacteriales;Flavobacteriaceae;Croceibacter;	0	0	0	0	0	0	0	0	0	0	50	50	100	100	100	100	100	100	100	100	100	100	100	100	100	100	100	100	100	100	100	100	100	100	0	0	0
SILVA (only NR);Bacteria;Bacteroidota;Bacteroidia;Flavobacteriales;Flavobacteriaceae;Croceitalea;	0	0	0	0	0	0	0	0	0	0	60	60	87.5	87.5	87.5	87.5	87.5	87.5	87.5	87.5	87.5	93.8	93.8	93.8	93.8	93.8	93.8	100	100	100	100	100	100	100	0	0	0
SILVA (only NR);Bacteria;Bacteroidota;Bacteroidia;Flavobacteriales;Flavobacteriaceae;Dokdonia;	0	0	0	0	0	0	0	0	0	0	46.2	46.2	97.9	97.9	97.9	97.9	0	0	0	0	0	0	0	0	0	0	0	97.9	97.9	97.9	97.9	97.9	100	100	0	0	0
SILVA (only NR);Bacteria;Bacteroidota;Bacteroidia;Flavobacteriales;Flavobacteriaceae;Eudoraea;	0	0	0	0	0	0	0	0	0	0	33.3	33.3	88.9	88.9	88.9	88.9	88.9	88.9	88.9	88.9	88.9	88.9	88.9	88.9	88.9	88.9	88.9	88.9	88.9	88.9	88.9	88.9	88.9	88.9	0	0	0
SILVA (only NR);Bacteria;Bacteroidota;Bacteroidia;Flavobacteriales;Flavobacteriaceae;Euzebyella;	0	0	0	0	0	0	0	0	0	0	66.7	66.7	100	100	100	100	100	100	100	100	100	93.3	93.3	93.3	93.3	93.3	93.3	86.7	86.7	86.7	93.3	86.7	86.7	86.7	0	0	0
SILVA (only NR);Bacteria;Bacteroidota;Bacteroidia;Flavobacteriales;Flavobacteriaceae;Flagellimonas;	0	0	0	0	0	0	0	0	0	0	50	50	100	100	100	100	100	100	100	100	100	75	75	75	75	75	75	75	75	100	75	75	75	75	0	0	0
SILVA (only NR);Bacteria;Bacteroidota;Bacteroidia;Flavobacteriales;Flavobacteriaceae;Flavicella;	0	0	0	0	0	0	0	0	0	0	33.3	33.3	100	100	100	100	100	100	100	100	100	100	100	100	100	100	100	100	100	100	100	100	100	100	0	0	0
SILVA (only NR);Bacteria;Bacteroidota;Bacteroidia;Flavobacteriales;Flavobacteriaceae;Flavimarina;	0	0	0	0	0	0	0	0	0	0	0	0	100	100	100	100	85.7	85.7	85.7	85.7	85.7	85.7	85.7	85.7	85.7	85.7	85.7	85.7	85.7	85.7	85.7	85.7	85.7	85.7	0	0	0
SILVA (only NR);Bacteria;Bacteroidota;Bacteroidia;Flavobacteriales;Flavobacteriaceae;Flaviramulus;	0	0	0	0	0	0	0	0	0	0	0	0	100	100	100	100	0	0	0	0	0	0	0	0	0	0	0	100	100	100	100	100	100	100	0	0	0
SILVA (only NR);Bacteria;Bacteroidota;Bacteroidia;Flavobacteriales;Flavobacteriaceae;Flavirhabdus;	0	0	0	0	0	0	0	0	0	0	80	80	80	80	80	80	80	80	80	80	80	73.3	73.3	73.3	73.3	73.3	73.3	86.7	86.7	93.3	86.7	86.7	86.7	86.7	0	0	0
SILVA (only NR);Bacteria;Bacteroidota;Bacteroidia;Flavobacteriales;Flavobacteriaceae;Flavivirga;	0	0	0	0	0	0	0	0	0	0	0	0	100	100	100	100	100	100	100	100	100	100	100	100	100	100	100	100	100	100	100	100	100	100	0	0	0
SILVA (only NR);Bacteria;Bacteroidota;Bacteroidia;Flavobacteriales;Flavobacteriaceae;Flavobacterium;	0	0	0	0	0	0	0	0	0	0	64.8	65	91.5	91.5	91.6	91.5	91.8	91.8	91.8	91.9	91.8	91.8	91.9	91.8	91.8	91.8	91.8	92.2	92.4	92.2	92.2	92.3	92.3	92.3	0	0	0
SILVA (only NR);Bacteria;Bacteroidota;Bacteroidia;Flavobacteriales;Flavobacteriaceae;Formosa;	0	0	0	0	0	0	0	0	0	0	37.5	37.5	93.3	94.2	93.3	93.3	93.3	93.3	94.2	93.3	93.3	91.3	92.3	91.3	91.3	91.3	91.3	86.5	86.5	86.5	86.5	86.5	86.5	86.5	0	0	0
SILVA (only NR);Bacteria;Bacteroidota;Bacteroidia;Flavobacteriales;Flavobacteriaceae;Frondibacter;	0	0	0	0	0	0	0	0	0	0	0	0	100	100	100	100	100	100	100	100	100	100	100	100	100	100	100	100	100	100	100	100	100	100	0	0	0
SILVA (only NR);Bacteria;Bacteroidota;Bacteroidia;Flavobacteriales;Flavobacteriaceae;Fulvibacter;	0	0	0	0	0	0	0	0	0	0	0	0	50	50	50	50	50	50	50	50	50	50	50	50	50	50	50	100	100	100	100	100	100	100	0	0	0
SILVA (only NR);Bacteria;Bacteroidota;Bacteroidia;Flavobacteriales;Flavobacteriaceae;Gaetbulibacter;	0	0	0	0	0	0	0	0	0	0	20	20	100	100	100	100	100	100	100	100	100	100	100	100	100	100	100	100	100	100	100	100	100	100	0	0	0
SILVA (only NR);Bacteria;Bacteroidota;Bacteroidia;Flavobacteriales;Flavobacteriaceae;Galbibacter;	0	0	0	0	0	0	0	0	0	0	100	100	100	100	100	100	100	100	100	100	100	100	100	100	100	100	100	100	100	100	100	100	100	100	0	0	0
SILVA (only NR);Bacteria;Bacteroidota;Bacteroidia;Flavobacteriales;Flavobacteriaceae;Gangjinia;	0	0	0	0	0	0	0	0	0	0	0	0	100	100	100	100	0	0	0	0	0	0	0	0	0	0	0	100	100	100	100	100	100	100	0	0	0
SILVA (only NR);Bacteria;Bacteroidota;Bacteroidia;Flavobacteriales;Flavobacteriaceae;Gelidibacter;	0	0	0	0	0	0	0	0	0	0	62.5	62.5	100	100	100	100	100	100	100	100	100	100	100	100	100	100	100	100	100	100	100	100	100	100	0	0	0
SILVA (only NR);Bacteria;Bacteroidota;Bacteroidia;Flavobacteriales;Flavobacteriaceae;Geojedonia;	0	0	0	0	0	0	0	0	0	0	0	0	100	100	100	100	100	100	100	100	100	100	100	100	100	100	100	100	100	100	100	100	100	100	0	0	0
SILVA (only NR);Bacteria;Bacteroidota;Bacteroidia;Flavobacteriales;Flavobacteriaceae;Gillisia;	0	0	0	0	0	0	0	0	0	0	94.7	94.7	100	100	100	100	24.3	24.3	24.3	24.3	24.3	24.3	24.3	24.3	24.3	24.3	24.3	97.3	97.3	97.3	97.3	97.3	97.3	97.3	0	0	0
SILVA (only NR);Bacteria;Bacteroidota;Bacteroidia;Flavobacteriales;Flavobacteriaceae;Gilvibacter;	0	0	0	0	0	0	0	0	0	0	60	60	100	100	100	100	100	100	100	100	100	100	100	100	100	100	100	100	100	100	100	100	100	100	0	0	0
SILVA (only NR);Bacteria;Bacteroidota;Bacteroidia;Flavobacteriales;Flavobacteriaceae;Gramella;	0	0	0	0	0	0	0	0	0	0	69.6	69.6	97.7	97.7	97.7	97.7	0	0	0	0	0	0	0	0	0	0	0	100	100	100	100	100	100	100	0	0	0
SILVA (only NR);Bacteria;Bacteroidota;Bacteroidia;Flavobacteriales;Flavobacteriaceae;Hanstruepera;	0	0	0	0	0	0	0	0	0	0	0	0	100	100	100	100	100	100	100	100	100	100	100	100	100	100	100	100	100	100	100	100	100	100	0	0	0
SILVA (only NR);Bacteria;Bacteroidota;Bacteroidia;Flavobacteriales;Flavobacteriaceae;Hoppeia;	0	0	0	0	0	0	0	0	0	0	100	100	91.7	91.7	91.7	91.7	91.7	91.7	91.7	91.7	91.7	100	100	100	100	100	100	100	100	100	100	100	100	100	0	0	0
SILVA (only NR);Bacteria;Bacteroidota;Bacteroidia;Flavobacteriales;Flavobacteriaceae;Hwangdonia;	0	0	0	0	0	0	0	0	0	0	0	0	100	100	100	100	100	100	100	100	100	100	100	100	100	100	100	100	100	100	100	100	100	100	0	0	0
SILVA (only NR);Bacteria;Bacteroidota;Bacteroidia;Flavobacteriales;Flavobacteriaceae;Hyunsoonleella;	0	0	0	0	0	0	0	0	0	0	25	25	81.8	81.8	81.8	81.8	0	0	0	0	0	0	0	0	0	0	0	90.9	90.9	90.9	90.9	90.9	100	100	0	0	0
SILVA (only NR);Bacteria;Bacteroidota;Bacteroidia;Flavobacteriales;Flavobacteriaceae;Ichthyenterobacterium;	0	0	0	0	0	0	0	0	0	0	33.3	66.7	100	100	100	100	100	100	100	100	100	100	100	100	100	100	100	100	100	100	100	100	100	100	0	0	0
SILVA (only NR);Bacteria;Bacteroidota;Bacteroidia;Flavobacteriales;Flavobacteriaceae;Imtechella;	0	0	0	0	0	0	0	0	0	0	100	100	100	100	100	100	100	100	100	100	100	100	100	100	100	100	100	100	100	100	100	100	100	100	0	0	0
SILVA (only NR);Bacteria;Bacteroidota;Bacteroidia;Flavobacteriales;Flavobacteriaceae;Jejudonia;	0	0	0	0	0	0	0	0	0	0	100	100	71.4	71.4	71.4	71.4	71.4	71.4	71.4	71.4	71.4	85.7	85.7	85.7	85.7	85.7	85.7	85.7	85.7	85.7	85.7	85.7	85.7	85.7	0	0	0
SILVA (only NR);Bacteria;Bacteroidota;Bacteroidia;Flavobacteriales;Flavobacteriaceae;Jejuia;	0	0	0	0	0	0	0	0	0	0	50	50	100	100	100	100	0	0	0	0	0	0	0	0	0	0	0	100	100	100	100	100	100	100	0	0	0
SILVA (only NR);Bacteria;Bacteroidota;Bacteroidia;Flavobacteriales;Flavobacteriaceae;Joostella;	0	0	0	0	0	0	0	0	0	0	100	100	88.9	88.9	88.9	88.9	100	100	100	100	100	88.9	88.9	88.9	88.9	88.9	88.9	88.9	88.9	88.9	88.9	88.9	88.9	88.9	0	0	0
SILVA (only NR);Bacteria;Bacteroidota;Bacteroidia;Flavobacteriales;Flavobacteriaceae;Kordia;	0	0	0	0	0	0	0	0	0	0	75	75	96.9	96.9	96.9	96.9	96.9	96.9	96.9	100	96.9	96.9	96.9	96.9	96.9	96.9	96.9	93.8	93.8	93.8	93.8	93.8	93.8	96.9	0	0	0
SILVA (only NR);Bacteria;Bacteroidota;Bacteroidia;Flavobacteriales;Flavobacteriaceae;Kriegella;	0	0	0	0	0	0	0	0	0	0	0	0	100	100	100	100	100	100	100	100	100	100	100	100	100	100	100	100	100	100	100	100	100	100	0	0	0
SILVA (only NR);Bacteria;Bacteroidota;Bacteroidia;Flavobacteriales;Flavobacteriaceae;Lacinutrix;	0	0	0	0	0	0	0	0	0	0	85.7	85.7	95	95	95	95	95	95	95	95	95	100	100	100	100	100	100	100	100	100	100	100	100	100	0	0	0
SILVA (only NR);Bacteria;Bacteroidota;Bacteroidia;Flavobacteriales;Flavobacteriaceae;Leeuwenhoekiella;	0	0	0	0	0	0	0	0	0	0	77.8	77.8	91.7	91.7	91.7	91.7	91.7	91.7	91.7	95.8	91.7	83.3	83.3	83.3	83.3	83.3	83.3	83.3	83.3	83.3	83.3	83.3	83.3	83.3	0	0	0
SILVA (only NR);Bacteria;Bacteroidota;Bacteroidia;Flavobacteriales;Flavobacteriaceae;Leptobacterium;	0	0	0	0	0	0	0	0	0	0	0	0	100	100	100	100	100	100	100	100	100	100	100	100	100	100	100	100	100	100	100	100	100	100	0	0	0
SILVA (only NR);Bacteria;Bacteroidota;Bacteroidia;Flavobacteriales;Flavobacteriaceae;Litoribaculum;	0	0	0	0	0	0	0	0	0	0	0	0	100	100	100	100	100	100	100	100	100	100	100	100	100	100	100	100	100	100	100	100	100	100	0	0	0
SILVA (only NR);Bacteria;Bacteroidota;Bacteroidia;Flavobacteriales;Flavobacteriaceae;Lutaonella;	0	0	0	0	0	0	0	0	0	0	0	0	100	100	100	100	100	100	100	100	100	100	100	100	100	100	100	100	100	100	100	100	100	100	0	0	0
SILVA (only NR);Bacteria;Bacteroidota;Bacteroidia;Flavobacteriales;Flavobacteriaceae;Lutibacter;	0	0	0	0	0	0	0	0	0	0	75	75	98.5	98.5	98.5	98.5	98.5	98.5	98.5	98.5	98.5	98.5	98.5	98.5	98.5	98.5	98.5	97.1	97.1	97.1	97.1	97.1	97.1	97.1	0	0	0
SILVA (only NR);Bacteria;Bacteroidota;Bacteroidia;Flavobacteriales;Flavobacteriaceae;Lutimonas;	0	0	0	0	0	0	0	0	0	0	100	100	100	100	100	100	100	100	100	100	100	100	100	100	100	100	100	100	100	100	100	100	100	100	0	0	0
SILVA (only NR);Bacteria;Bacteroidota;Bacteroidia;Flavobacteriales;Flavobacteriaceae;Mangrovimonas;	0	0	0	0	0	0	0	0	0	0	100	100	100	100	100	100	100	100	100	100	100	100	100	100	100	100	100	100	100	100	100	100	100	100	0	0	0
SILVA (only NR);Bacteria;Bacteroidota;Bacteroidia;Flavobacteriales;Flavobacteriaceae;Maribacter;	0	0	0	0	0	0	0	0	0	0	77.8	77.8	96	96	96	96	95.2	95.2	95.2	96	95.2	91.9	91.9	91.9	91.9	91.9	91.9	91.1	91.1	91.1	91.1	91.1	91.1	91.1	0	0	0
SILVA (only NR);Bacteria;Bacteroidota;Bacteroidia;Flavobacteriales;Flavobacteriaceae;Mariniflexile;	0	0	0	0	0	0	0	0	0	0	75	75	100	100	100	100	100	100	100	100	100	100	100	100	100	100	100	100	100	100	100	100	100	100	0	0	0
SILVA (only NR);Bacteria;Bacteroidota;Bacteroidia;Flavobacteriales;Flavobacteriaceae;Maritimimonas;	0	0	0	0	0	0	0	0	0	0	66.7	66.7	91.9	91.9	92.6	91.9	94.1	94.1	94.1	94.1	94.1	91.9	91.9	91.9	91.9	91.9	91.9	91.1	91.1	91.1	91.1	91.1	91.1	91.1	0	0	0
SILVA (only NR);Bacteria;Bacteroidota;Bacteroidia;Flavobacteriales;Flavobacteriaceae;Marixanthomonas;	0	0	0	0	0	0	0	0	0	0	75	75	100	100	100	100	100	100	100	100	100	100	100	100	100	100	100	100	100	100	100	100	100	100	0	0	0
SILVA (only NR);Bacteria;Bacteroidota;Bacteroidia;Flavobacteriales;Flavobacteriaceae;Meridianimaribacter;	0	0	0	0	0	0	0	0	0	0	0	0	100	100	100	100	100	100	100	100	100	100	100	100	100	100	100	75	75	75	75	75	75	75	0	0	0
SILVA (only NR);Bacteria;Bacteroidota;Bacteroidia;Flavobacteriales;Flavobacteriaceae;Mesoflavibacter;	0	0	0	0	0	0	0	0	0	0	50	50	85	85	85	85	90	90	90	90	90	90	90	90	90	90	90	95	95	95	95	95	95	95	0	0	0
SILVA (only NR);Bacteria;Bacteroidota;Bacteroidia;Flavobacteriales;Flavobacteriaceae;Mesonia;	0	0	0	0	0	0	0	0	0	0	50	50	84	84	84	84	20	20	20	20	20	20	20	20	20	20	20	76	76	76	76	76	76	76	0	0	0
SILVA (only NR);Bacteria;Bacteroidota;Bacteroidia;Flavobacteriales;Flavobacteriaceae;Muricauda;	0	0	0	0	0	0	0	0	0	0	89.7	89.7	94.6	94.6	94.6	95.5	94.6	94.6	94.6	94.6	94.6	95.5	95.5	95.5	95.5	95.5	95.5	92.8	92.8	92.8	92.8	92.8	92.8	92.8	0	0	0
SILVA (only NR);Bacteria;Bacteroidota;Bacteroidia;Flavobacteriales;Flavobacteriaceae;Muriicola;	0	0	0	0	0	0	0	0	0	0	60	60	100	100	100	100	100	100	100	100	100	87.5	87.5	87.5	87.5	87.5	87.5	87.5	87.5	87.5	87.5	87.5	87.5	87.5	0	0	0
SILVA (only NR);Bacteria;Bacteroidota;Bacteroidia;Flavobacteriales;Flavobacteriaceae;Myroides;	0	0	0	0	0	0	0	0	0	0	96.6	96.6	92.1	92.1	92.1	92.1	92.1	92.1	92.1	92.1	92.1	88.8	89.9	88.8	88.8	88.8	88.8	84.3	84.3	84.3	84.3	86.5	84.3	84.3	0	0	0
SILVA (only NR);Bacteria;Bacteroidota;Bacteroidia;Flavobacteriales;Flavobacteriaceae;NS2b marine group;	0	0	0	0	0	0	0	0	0	0	80	80	87	87	87	87	87	87	87	87	87	92.6	92.6	92.6	94.4	92.6	92.6	92.6	94.4	94.4	92.6	94.4	92.6	92.6	0	0	0
SILVA (only NR);Bacteria;Bacteroidota;Bacteroidia;Flavobacteriales;Flavobacteriaceae;NS3a marine group;	0	0	0	0	0	0	0	0	0	0	50	50	85.7	85.7	85.7	85.7	85.7	85.7	85.7	85.7	85.7	80	80	80	80	80	80	82.9	82.9	82.9	82.9	82.9	82.9	82.9	0	0	0
SILVA (only NR);Bacteria;Bacteroidota;Bacteroidia;Flavobacteriales;Flavobacteriaceae;NS4 marine group;	0	0	0	0	0	0	0	0	0	0	63.9	63.9	91.7	91.7	91.7	91.7	91.7	91.7	91.7	91.7	91.7	93.1	93.1	93.1	93.1	93.1	93.1	92.4	92.4	92.4	92.4	92.4	92.4	92.4	0	0	0
SILVA (only NR);Bacteria;Bacteroidota;Bacteroidia;Flavobacteriales;Flavobacteriaceae;NS5 marine group;	0	0	0	0	0	0	0	0	0	0	72.2	72.2	62.7	62.7	62.7	62.7	62.7	62.7	62.7	64.3	62.7	90	90.4	90	90	90	90	93.2	93.6	93.2	93.2	93.6	93.6	93.6	0	0	0
SILVA (only NR);Bacteria;Bacteroidota;Bacteroidia;Flavobacteriales;Flavobacteriaceae;Neptunitalea;	0	0	0	0	0	0	0	0	0	0	100	100	75	75	75	75	75	75	75	75	75	75	75	75	75	75	75	100	100	100	100	100	100	100	0	0	0
SILVA (only NR);Bacteria;Bacteroidota;Bacteroidia;Flavobacteriales;Flavobacteriaceae;Nonlabens;	0	0	0	0	0	0	0	0	0	0	94.4	94.4	94.5	94.5	94.5	94.5	94.5	94.5	94.5	94.5	94.5	92.7	92.7	92.7	92.7	92.7	92.7	96.4	96.4	96.4	96.4	96.4	96.4	96.4	0	0	0
SILVA (only NR);Bacteria;Bacteroidota;Bacteroidia;Flavobacteriales;Flavobacteriaceae;Ochrovirga;	0	0	0	0	0	0	0	0	0	0	0	0	100	100	100	100	100	100	100	100	100	100	100	100	100	100	100	100	100	100	100	100	100	100	0	0	0
SILVA (only NR);Bacteria;Bacteroidota;Bacteroidia;Flavobacteriales;Flavobacteriaceae;Olleya;	0	0	0	0	0	0	0	0	0	0	50	50	95	95	95	95	95	95	95	95	95	100	100	100	100	100	100	90	90	90	90	90	90	90	0	0	0
SILVA (only NR);Bacteria;Bacteroidota;Bacteroidia;Flavobacteriales;Flavobacteriaceae;Pibocella;	0	0	0	0	0	0	0	0	0	0	100	100	85.7	85.7	85.7	85.7	85.7	85.7	85.7	85.7	85.7	85.7	85.7	85.7	85.7	85.7	85.7	85.7	85.7	85.7	85.7	85.7	85.7	85.7	0	0	0
SILVA (only NR);Bacteria;Bacteroidota;Bacteroidia;Flavobacteriales;Flavobacteriaceae;Planktosalinus;	0	0	0	0	0	0	0	0	0	0	75	75	100	100	100	100	100	100	100	100	100	91.7	91.7	91.7	91.7	91.7	91.7	91.7	91.7	91.7	91.7	91.7	91.7	91.7	0	0	0
SILVA (only NR);Bacteria;Bacteroidota;Bacteroidia;Flavobacteriales;Flavobacteriaceae;Polaribacter;	0	0	0	0	0	0	0	0	0	0	70.8	70.8	93.9	93.9	93.9	93.9	93.9	93.9	93.9	93.9	93.9	92.8	93.4	92.8	92.8	92.8	92.8	95.6	95.6	95.6	95.6	96.1	95.6	95.6	0	0	0
SILVA (only NR);Bacteria;Bacteroidota;Bacteroidia;Flavobacteriales;Flavobacteriaceae;Postechiella;	0	0	0	0	0	0	0	0	0	0	0	0	100	100	100	100	0	0	0	0	0	0	0	0	0	0	0	100	100	100	100	100	100	100	0	0	0
SILVA (only NR);Bacteria;Bacteroidota;Bacteroidia;Flavobacteriales;Flavobacteriaceae;Pricia;	0	0	0	0	0	0	0	0	0	0	66.7	66.7	80	80	80	80	80	80	80	80	80	80	80	80	80	80	80	90	90	90	90	90	100	100	0	0	0
SILVA (only NR);Bacteria;Bacteroidota;Bacteroidia;Flavobacteriales;Flavobacteriaceae;Pseudofulvibacter;	0	0	0	0	0	0	0	0	0	0	70	70	86	86	86	86	86	86	86	86	86	87.6	87.6	87.6	87.6	87.6	87.6	91.5	93	91.5	91.5	92.2	91.5	91.5	0	0	0
SILVA (only NR);Bacteria;Bacteroidota;Bacteroidia;Flavobacteriales;Flavobacteriaceae;Pseudozobellia;	0	0	0	0	0	0	0	0	0	0	0	0	100	100	100	100	100	100	100	100	100	100	100	100	100	100	100	100	100	100	100	100	100	100	0	0	0
SILVA (only NR);Bacteria;Bacteroidota;Bacteroidia;Flavobacteriales;Flavobacteriaceae;Psychroflexus;	0	0	0	0	0	0	0	0	0	0	73.9	73.9	91.3	91.3	91.3	91.3	0	0	0	0	0	0	0	0	0	0	0	88.3	88.3	88.3	88.3	88.3	88.3	88.3	0	0	0
SILVA (only NR);Bacteria;Bacteroidota;Bacteroidia;Flavobacteriales;Flavobacteriaceae;Psychroserpens;	0	0	0	0	0	0	0	0	0	0	25	25	85.7	85.7	85.7	85.7	85.7	85.7	85.7	85.7	85.7	88.6	88.6	88.6	88.6	88.6	88.6	91.4	91.4	91.4	91.4	91.4	91.4	91.4	0	0	0
SILVA (only NR);Bacteria;Bacteroidota;Bacteroidia;Flavobacteriales;Flavobacteriaceae;Pustulibacterium;	0	0	0	0	0	0	0	0	0	0	0	0	100	100	100	100	100	100	100	100	100	100	100	100	100	100	100	100	100	100	100	100	100	100	0	0	0
SILVA (only NR);Bacteria;Bacteroidota;Bacteroidia;Flavobacteriales;Flavobacteriaceae;Robertkochia;	0	0	0	0	0	0	0	0	0	0	0	0	100	100	100	100	100	100	100	100	100	100	100	100	100	100	100	100	100	100	100	100	100	100	0	0	0
SILVA (only NR);Bacteria;Bacteroidota;Bacteroidia;Flavobacteriales;Flavobacteriaceae;Robiginitalea;	0	0	0	0	0	0	0	0	0	0	65	70	89.1	89.1	89.1	89.1	89.1	89.1	89.1	89.1	89.1	87	87	87	87	87	87	87	87	87	87	87	89.1	89.1	0	0	0
SILVA (only NR);Bacteria;Bacteroidota;Bacteroidia;Flavobacteriales;Flavobacteriaceae;Sabulilitoribacter;	0	0	0	0	0	0	0	0	0	0	0	0	100	100	100	100	0	0	0	0	0	0	0	0	0	0	0	50	50	50	50	50	50	50	0	0	0
SILVA (only NR);Bacteria;Bacteroidota;Bacteroidia;Flavobacteriales;Flavobacteriaceae;Salegentibacter;	0	0	0	0	0	0	0	0	0	0	84.4	84.4	89	89	89	89	0	0	0	0	0	0	0	0	0	0	0	84.1	84.1	84.1	84.1	85.4	84.1	84.1	0	0	0
SILVA (only NR);Bacteria;Bacteroidota;Bacteroidia;Flavobacteriales;Flavobacteriaceae;Salinimicrobium;	0	0	0	0	0	0	0	0	0	0	71.7	73.9	88.6	88.6	88.6	88.6	0	0	0	0	0	0	0	0	0	0	0	91.1	91.1	91.1	91.1	91.1	91.1	91.1	0	0	0
SILVA (only NR);Bacteria;Bacteroidota;Bacteroidia;Flavobacteriales;Flavobacteriaceae;Sediminibacter;	0	0	0	0	0	0	0	0	0	0	100	100	75	75	75	75	75	75	75	75	75	75	75	75	75	75	75	75	75	75	75	75	75	75	0	0	0
SILVA (only NR);Bacteria;Bacteroidota;Bacteroidia;Flavobacteriales;Flavobacteriaceae;Sediminicola;	0	0	0	0	0	0	0	0	0	0	100	100	100	100	100	100	100	100	100	100	100	100	100	100	100	100	100	100	100	100	100	100	100	100	0	0	0
SILVA (only NR);Bacteria;Bacteroidota;Bacteroidia;Flavobacteriales;Flavobacteriaceae;Seonamhaeicola;	0	0	0	0	0	0	0	0	0	0	50	50	92.9	92.9	92.9	92.9	92.9	92.9	92.9	92.9	92.9	92.9	92.9	92.9	92.9	92.9	92.9	100	100	100	100	100	100	100	0	0	0
SILVA (only NR);Bacteria;Bacteroidota;Bacteroidia;Flavobacteriales;Flavobacteriaceae;Siansivirga;	0	0	0	0	0	0	0	0	0	0	100	100	100	100	100	100	100	100	100	100	100	100	100	100	100	100	100	100	100	100	100	100	100	100	0	0	0
SILVA (only NR);Bacteria;Bacteroidota;Bacteroidia;Flavobacteriales;Flavobacteriaceae;Sinomicrobium;	0	0	0	0	0	0	0	0	0	0	66.7	66.7	100	100	100	100	100	100	100	100	100	100	100	100	100	100	100	100	100	100	100	100	100	100	0	0	0
SILVA (only NR);Bacteria;Bacteroidota;Bacteroidia;Flavobacteriales;Flavobacteriaceae;Snuella;	0	0	0	0	0	0	0	0	0	0	0	0	100	100	100	100	100	100	100	100	100	50	50	50	100	50	50	50	100	100	50	100	50	50	0	0	0
SILVA (only NR);Bacteria;Bacteroidota;Bacteroidia;Flavobacteriales;Flavobacteriaceae;Spongiibacterium;	0	0	0	0	0	0	0	0	0	0	100	100	100	100	100	100	100	100	100	100	100	100	100	100	100	100	100	100	100	100	100	100	100	100	0	0	0
SILVA (only NR);Bacteria;Bacteroidota;Bacteroidia;Flavobacteriales;Flavobacteriaceae;Spongiiferula;	0	0	0	0	0	0	0	0	0	0	100	100	100	100	100	100	100	100	100	100	100	100	100	100	100	100	100	100	100	100	100	100	100	100	0	0	0
SILVA (only NR);Bacteria;Bacteroidota;Bacteroidia;Flavobacteriales;Flavobacteriaceae;Spongiimicrobium;	0	0	0	0	0	0	0	0	0	0	100	100	100	100	100	100	100	100	100	100	100	100	100	100	100	100	100	100	100	100	100	100	100	100	0	0	0
SILVA (only NR);Bacteria;Bacteroidota;Bacteroidia;Flavobacteriales;Flavobacteriaceae;Spongiimonas;	0	0	0	0	0	0	0	0	0	0	100	100	100	100	100	100	100	100	100	100	100	100	100	100	100	100	100	100	100	100	100	100	100	100	0	0	0
SILVA (only NR);Bacteria;Bacteroidota;Bacteroidia;Flavobacteriales;Flavobacteriaceae;Spongiivirga;	0	0	0	0	0	0	0	0	0	0	0	0	100	100	100	100	100	100	100	100	100	100	100	100	100	100	100	100	100	100	100	100	100	100	0	0	0
SILVA (only NR);Bacteria;Bacteroidota;Bacteroidia;Flavobacteriales;Flavobacteriaceae;Subsaxibacter;	0	0	0	0	0	0	0	0	0	0	87.5	87.5	100	100	100	100	100	100	100	100	100	94.1	94.1	94.1	94.1	94.1	94.1	88.2	88.2	88.2	88.2	88.2	88.2	88.2	0	0	0
SILVA (only NR);Bacteria;Bacteroidota;Bacteroidia;Flavobacteriales;Flavobacteriaceae;Subsaximicrobium;	0	0	0	0	0	0	0	0	0	0	100	100	75	75	75	75	75	75	75	75	75	75	75	75	75	75	75	100	100	100	100	100	100	100	0	0	0
SILVA (only NR);Bacteria;Bacteroidota;Bacteroidia;Flavobacteriales;Flavobacteriaceae;Sufflavibacter;	0	0	0	0	0	0	0	0	0	0	100	100	100	100	100	100	0	0	0	0	0	0	0	0	0	0	0	100	100	100	100	100	100	100	0	0	0
SILVA (only NR);Bacteria;Bacteroidota;Bacteroidia;Flavobacteriales;Flavobacteriaceae;Sungkyunkwania;	0	0	0	0	0	0	0	0	0	0	0	0	100	100	100	100	100	100	100	100	100	100	100	100	100	100	100	100	100	100	100	100	100	100	0	0	0
SILVA (only NR);Bacteria;Bacteroidota;Bacteroidia;Flavobacteriales;Flavobacteriaceae;Tamlana;	0	0	0	0	0	0	0	0	0	0	100	100	100	100	100	100	50	50	50	50	50	44.4	44.4	44.4	44.4	44.4	44.4	83.3	83.3	83.3	83.3	83.3	83.3	83.3	0	0	0
SILVA (only NR);Bacteria;Bacteroidota;Bacteroidia;Flavobacteriales;Flavobacteriaceae;Tenacibaculum;	0	0	0	0	0	0	0	0	0	0	85	85	96	96	96	96	96.5	96.5	96.5	96.5	96.5	94.7	94.7	94.7	94.7	94.7	94.7	93.4	93.4	93.4	93.4	93.4	93.4	93.4	0	0	0
SILVA (only NR);Bacteria;Bacteroidota;Bacteroidia;Flavobacteriales;Flavobacteriaceae;Ulvibacter;	0	0	0	0	0	0	0	0	0	0	60.7	60.7	90.5	90.5	90.5	90.5	90.5	90.5	90.5	90.5	90.5	92.1	92.1	92.1	92.1	92.1	92.1	88.9	88.9	88.9	88.9	90.5	88.9	88.9	0	0	0
SILVA (only NR);Bacteria;Bacteroidota;Bacteroidia;Flavobacteriales;Flavobacteriaceae;Vitellibacter;	0	0	0	0	0	0	0	0	0	0	100	100	91.3	91.3	91.3	91.3	91.3	91.3	91.3	91.3	91.3	91.3	91.3	91.3	91.3	91.3	91.3	91.3	91.3	91.3	91.3	91.3	91.3	91.3	0	0	0
SILVA (only NR);Bacteria;Bacteroidota;Bacteroidia;Flavobacteriales;Flavobacteriaceae;Wenyingzhuangia;	0	0	0	0	0	0	0	0	0	0	75	75	100	100	100	100	100	100	100	100	100	100	100	100	100	100	100	100	100	100	100	100	100	100	0	0	0
SILVA (only NR);Bacteria;Bacteroidota;Bacteroidia;Flavobacteriales;Flavobacteriaceae;Winogradskyella;	0	0	0	0	0	0	0	0	0	0	59.4	59.4	92.4	92.4	92.4	92.4	92.4	92.4	92.4	92.4	92.4	94.7	94.7	94.7	94.7	94.7	94.7	96.2	96.2	96.2	96.2	96.2	96.2	96.2	0	0	0
SILVA (only NR);Bacteria;Bacteroidota;Bacteroidia;Flavobacteriales;Flavobacteriaceae;Xanthomarina;	0	0	0	0	0	0	0	0	0	0	0	0	50	50	50	50	50	50	50	50	50	66.7	66.7	66.7	66.7	66.7	66.7	66.7	66.7	66.7	66.7	66.7	66.7	66.7	0	0	0
SILVA (only NR);Bacteria;Bacteroidota;Bacteroidia;Flavobacteriales;Flavobacteriaceae;Yeosuana;	0	0	0	0	0	0	0	0	0	0	0	0	100	100	100	100	100	100	100	100	100	100	100	100	100	100	100	100	100	100	100	100	100	100	0	0	0
SILVA (only NR);Bacteria;Bacteroidota;Bacteroidia;Flavobacteriales;Flavobacteriaceae;Zeaxanthinibacter;	0	0	0	0	0	0	0	0	0	0	81.8	81.8	95.5	95.5	95.5	95.5	95.5	95.5	95.5	95.5	95.5	95.5	95.5	95.5	95.5	95.5	95.5	95.5	95.5	95.5	95.5	100	95.5	95.5	0	0	0
SILVA (only NR);Bacteria;Bacteroidota;Bacteroidia;Flavobacteriales;Flavobacteriaceae;Zhouia;	0	0	0	0	0	0	0	0	0	0	100	100	100	100	100	100	100	100	100	100	100	100	100	100	100	100	100	100	100	100	100	100	100	100	0	0	0
SILVA (only NR);Bacteria;Bacteroidota;Bacteroidia;Flavobacteriales;Flavobacteriaceae;Zobellia;	0	0	0	0	0	0	0	0	0	0	100	100	94.7	94.7	94.7	94.7	94.7	94.7	94.7	94.7	94.7	94.7	94.7	94.7	94.7	94.7	94.7	100	100	100	100	100	100	100	0	0	0
SILVA (only NR);Bacteria;Bacteroidota;Bacteroidia;Flavobacteriales;Flavobacteriaceae;Zunongwangia;	0	0	0	0	0	0	0	0	0	0	50	50	93.8	93.8	93.8	93.8	0	0	0	0	0	0	0	0	0	0	0	87.5	87.5	87.5	87.5	87.5	87.5	87.5	0	0	0
SILVA (only NR);Bacteria;Bacteroidota;Bacteroidia;Flavobacteriales;Flavobacteriaceae;uncultured;	0	0	0	0	0	0	0	0	0	0	70.2	71.1	88.4	88.4	88.4	88.4	84.8	84.8	84.8	84.8	84.8	83.4	83.4	83.4	83.4	83.4	83.7	91.1	91.4	91.4	91.1	92	91.7	91.4	0	0	0
SILVA (only NR);Bacteria;Bacteroidota;Bacteroidia;Flavobacteriales;Flavobacteriales Incertae Sedis;	0	0	0	0	0	0	0	0	0	0	100	100	100	100	100	100	100	100	100	100	100	100	100	100	100	100	100	90.9	90.9	90.9	90.9	90.9	90.9	90.9	0	0	0
SILVA (only NR);Bacteria;Bacteroidota;Bacteroidia;Flavobacteriales;Flavobacteriales Incertae Sedis;Ichthyobacterium;	0	0	0	0	0	0	0	0	0	0	100	100	100	100	100	100	100	100	100	100	100	100	100	100	100	100	100	90.9	90.9	90.9	90.9	90.9	90.9	90.9	0	0	0
SILVA (only NR);Bacteria;Bacteroidota;Bacteroidia;Flavobacteriales;NS7 marine group;	0	0	0	0	0	0	0	0	0	0	60	60	92.9	92.9	92.9	92.9	92.9	92.9	95.2	95.2	92.9	90.5	90.5	90.5	90.5	90.5	90.5	90.5	90.5	90.5	90.5	90.5	90.5	90.5	0	0	0
SILVA (only NR);Bacteria;Bacteroidota;Bacteroidia;Flavobacteriales;NS9 marine group;	0	0	0	0	0	0	0	0	0	0	71.9	72.6	92.2	92.2	92.7	92.2	92.2	92.2	92.2	92.5	92.2	92.5	92.5	92.5	92.5	92.5	92.5	93.3	93.3	93.3	93.3	93.7	93.5	93.5	0	0	0
SILVA (only NR);Bacteria;Bacteroidota;Bacteroidia;Flavobacteriales;Schleiferiaceae;	0	0	0	0	0	0	0	0	0	0	41.7	41.7	100	100	100	100	100	100	100	100	100	97.9	97.9	97.9	97.9	97.9	97.9	91.7	91.7	91.7	91.7	91.7	91.7	91.7	0	0	0
SILVA (only NR);Bacteria;Bacteroidota;Bacteroidia;Flavobacteriales;Schleiferiaceae;Schleiferia;	0	0	0	0	0	0	0	0	0	0	41.7	41.7	100	100	100	100	100	100	100	100	100	97.9	97.9	97.9	97.9	97.9	97.9	91.7	91.7	91.7	91.7	91.7	91.7	91.7	0	0	0
SILVA (only NR);Bacteria;Bacteroidota;Bacteroidia;Flavobacteriales;Weeksellaceae;	0	0	0	0	0	0	0	0	0	0	77.4	77.4	89.5	89.5	89.5	89.5	88.2	88.2	88.3	88.3	88.2	86.6	86.6	86.6	86.6	86.6	86.7	87.6	87.8	87.7	87.6	87.6	88	88.2	0	0	0
SILVA (only NR);Bacteria;Bacteroidota;Bacteroidia;Flavobacteriales;Weeksellaceae;Algoriella;	0	0	0	0	0	0	0	0	0	0	0	0	100	100	100	100	100	100	100	100	100	100	100	100	100	100	100	100	100	100	100	100	100	100	0	0	0
SILVA (only NR);Bacteria;Bacteroidota;Bacteroidia;Flavobacteriales;Weeksellaceae;Apibacter;	0	0	0	0	0	0	0	0	0	0	75	75	100	100	100	100	100	100	100	100	100	88.9	88.9	88.9	88.9	88.9	88.9	88.9	88.9	88.9	88.9	88.9	88.9	88.9	0	0	0
SILVA (only NR);Bacteria;Bacteroidota;Bacteroidia;Flavobacteriales;Weeksellaceae;Bergeyella;	0	0	0	0	0	0	0	0	0	0	100	100	86.2	86.2	86.2	86.2	73.2	73.2	73.2	73.2	73.2	71.7	71.7	71.7	71.7	71.7	71.7	78.3	78.3	79	78.3	78.3	79	79	0	0	0
SILVA (only NR);Bacteria;Bacteroidota;Bacteroidia;Flavobacteriales;Weeksellaceae;Candidatus Hemobacterium;	0	0	0	0	0	0	0	0	0	0	0	0	100	100	100	100	100	100	100	100	100	100	100	100	100	100	100	100	100	100	100	100	100	100	0	0	0
SILVA (only NR);Bacteria;Bacteroidota;Bacteroidia;Flavobacteriales;Weeksellaceae;Chishuiella;	0	0	0	0	0	0	0	0	0	0	0	0	75	75	75	75	75	75	75	75	75	75	75	75	75	75	75	75	75	75	75	75	75	75	0	0	0
SILVA (only NR);Bacteria;Bacteroidota;Bacteroidia;Flavobacteriales;Weeksellaceae;Chryseobacterium;	0	0	0	0	0	0	0	0	0	0	75.2	75.2	94	94	94	94	94	94	94	94.1	94	94.8	94.8	94.8	94.8	94.8	94.8	94.5	94.5	94.5	94.5	94.5	94.5	94.5	0	0	0
SILVA (only NR);Bacteria;Bacteroidota;Bacteroidia;Flavobacteriales;Weeksellaceae;Cloacibacterium;	0	0	0	0	0	0	0	0	0	0	83.3	83.3	76.2	76.2	76.2	76.2	77.1	77.1	77.1	77.1	77.1	67.4	67.4	67.4	67.4	67.4	67.8	65.2	66.1	65.2	65.2	65.2	66.1	67.4	0	0	0
SILVA (only NR);Bacteria;Bacteroidota;Bacteroidia;Flavobacteriales;Weeksellaceae;Cruoricaptor;	0	0	0	0	0	0	0	0	0	0	0	0	100	100	100	100	100	100	100	100	100	100	100	100	100	100	100	100	100	100	100	100	100	100	0	0	0
SILVA (only NR);Bacteria;Bacteroidota;Bacteroidia;Flavobacteriales;Weeksellaceae;Elizabethkingia;	0	0	0	0	0	0	0	0	0	0	96.7	96.7	95.2	95.2	95.2	95.2	95.2	95.2	95.2	95.2	95.2	91.9	91.9	91.9	91.9	91.9	91.9	95.2	95.2	95.2	95.2	95.2	95.2	95.2	0	0	0
SILVA (only NR);Bacteria;Bacteroidota;Bacteroidia;Flavobacteriales;Weeksellaceae;Empedobacter;	0	0	0	0	0	0	0	0	0	0	37.5	37.5	85.2	85.2	85.2	85.2	85.2	85.2	85.2	85.2	85.2	77.8	77.8	77.8	77.8	77.8	77.8	85.2	85.2	85.2	85.2	85.2	85.2	85.2	0	0	0
SILVA (only NR);Bacteria;Bacteroidota;Bacteroidia;Flavobacteriales;Weeksellaceae;Moheibacter;	0	0	0	0	0	0	0	0	0	0	50	50	83.7	83.7	83.7	83.7	83.7	83.7	83.7	83.7	83.7	83.7	83.7	83.7	83.7	83.7	83.7	95.3	95.3	95.3	95.3	95.3	95.3	95.3	0	0	0
SILVA (only NR);Bacteria;Bacteroidota;Bacteroidia;Flavobacteriales;Weeksellaceae;Ornithobacterium;	0	0	0	0	0	0	0	0	0	0	66.7	66.7	91.7	91.7	91.7	91.7	91.7	91.7	91.7	91.7	91.7	94.4	94.4	94.4	94.4	94.4	94.4	86.1	86.1	86.1	86.1	86.1	86.1	86.1	0	0	0
SILVA (only NR);Bacteria;Bacteroidota;Bacteroidia;Flavobacteriales;Weeksellaceae;Riemerella;	0	0	0	0	0	0	0	0	0	0	100	100	88.2	88.2	88.2	88.2	88.2	88.2	88.2	88.2	88.2	88.2	88.2	88.2	88.2	88.2	88.2	91.2	91.2	91.2	91.2	91.2	94.1	94.1	0	0	0
SILVA (only NR);Bacteria;Bacteroidota;Bacteroidia;Flavobacteriales;Weeksellaceae;Soonwooa;	0	0	0	0	0	0	0	0	0	0	0	0	80	80	80	80	80	80	80	80	80	80	80	80	80	80	80	80	80	80	80	80	80	80	0	0	0
SILVA (only NR);Bacteria;Bacteroidota;Bacteroidia;Flavobacteriales;Weeksellaceae;Wautersiella;	0	0	0	0	0	0	0	0	0	0	0	0	100	100	100	100	100	100	100	100	100	100	100	100	100	100	100	100	100	100	100	100	100	100	0	0	0
SILVA (only NR);Bacteria;Bacteroidota;Bacteroidia;Flavobacteriales;Weeksellaceae;Weeksella;	0	0	0	0	0	0	0	0	0	0	100	100	90	90	90	90	90	90	90	90	90	80	80	80	80	80	80	80	80	80	80	80	80	80	0	0	0
SILVA (only NR);Bacteria;Bacteroidota;Bacteroidia;Flavobacteriales;Weeksellaceae;uncultured;	0	0	0	0	0	0	0	0	0	0	87.5	87.5	87.5	87.5	87.5	87.5	84.7	84.7	86.1	84.7	84.7	84.7	84.7	84.7	84.7	84.7	84.7	94.4	94.4	94.4	94.4	94.4	95.8	95.8	0	0	0
SILVA (only NR);Bacteria;Bacteroidota;Bacteroidia;ML602M-17;	0	0	0	0	0	0	0	0	0	0	100	100	90	90	90	90	60	60	60	60	60	60	60	60	60	60	60	100	100	100	100	100	100	100	0	0	0
SILVA (only NR);Bacteria;Bacteroidota;Bacteroidia;SM1A07;	0	0	0	0	0	0	0	0	0	0	50	50	91.5	91.5	91.5	91.5	91.5	91.5	91.5	91.5	91.5	96.6	96.6	96.6	96.6	96.6	96.6	91.5	91.5	91.5	91.5	91.5	91.5	91.5	0	0	0
SILVA (only NR);Bacteria;Bacteroidota;Bacteroidia;Sphingobacteriales;	0	0	0	0	0	0	0	0	0	0	68.7	68.9	90.6	90.8	90.7	90.6	90.5	90.7	90.6	90.8	90.5	90.5	90.5	90.7	90.7	90.5	90.5	90.9	91.1	91.1	90.9	91.2	91.1	91.1	0	0	0
SILVA (only NR);Bacteria;Bacteroidota;Bacteroidia;Sphingobacteriales;ADurb.Bin408;	0	0	0	0	0	0	0	0	0	0	60	60	71.4	71.4	71.4	71.4	71.4	71.4	71.4	71.4	71.4	71.4	71.4	71.4	71.4	71.4	71.4	100	100	100	100	100	100	100	0	0	0
SILVA (only NR);Bacteria;Bacteroidota;Bacteroidia;Sphingobacteriales;AKYH767;	0	0	0	0	0	0	0	0	0	0	72.1	72.1	95.3	95.3	95.3	95.3	95.3	95.3	95.3	95.3	95.3	89.6	89.6	89.6	90.6	89.6	89.6	88.7	89.6	89.6	88.7	90.6	90.6	91.5	0	0	0
SILVA (only NR);Bacteria;Bacteroidota;Bacteroidia;Sphingobacteriales;CMW-169;	0	0	0	0	0	0	0	0	0	0	100	100	100	100	100	100	85.7	85.7	85.7	85.7	85.7	85.7	85.7	85.7	85.7	85.7	85.7	85.7	85.7	85.7	85.7	85.7	85.7	85.7	0	0	0
SILVA (only NR);Bacteria;Bacteroidota;Bacteroidia;Sphingobacteriales;CWT CU03-E12;	0	0	0	0	0	0	0	0	0	0	100	100	100	100	100	100	100	100	100	100	100	100	100	100	100	100	100	100	100	100	100	100	100	100	0	0	0
SILVA (only NR);Bacteria;Bacteroidota;Bacteroidia;Sphingobacteriales;E6aC02;	0	0	0	0	0	0	0	0	0	0	54.5	54.5	90.7	90.7	90.7	90.7	90.7	90.7	90.7	90.7	90.7	81.4	81.4	81.4	81.4	81.4	81.4	77.9	77.9	79.1	77.9	79.1	77.9	77.9	0	0	0
SILVA (only NR);Bacteria;Bacteroidota;Bacteroidia;Sphingobacteriales;FFCH9454;	0	0	0	0	0	0	0	0	0	0	33.3	33.3	100	100	100	100	100	100	100	100	100	100	100	100	100	100	100	100	100	100	100	100	100	100	0	0	0
SILVA (only NR);Bacteria;Bacteroidota;Bacteroidia;Sphingobacteriales;GWF2-29-10;	0	0	0	0	0	0	0	0	0	0	100	100	80	80	80	80	80	80	80	80	80	80	80	80	80	80	80	100	100	100	100	100	100	100	0	0	0
SILVA (only NR);Bacteria;Bacteroidota;Bacteroidia;Sphingobacteriales;KD1-131;	0	0	0	0	0	0	0	0	0	0	50	50	73.3	100	73.3	73.3	73.3	100	73.3	73.3	73.3	73.3	73.3	100	73.3	73.3	73.3	93.3	93.3	93.3	93.3	93.3	93.3	93.3	0	0	0
SILVA (only NR);Bacteria;Bacteroidota;Bacteroidia;Sphingobacteriales;KD3-93;	0	0	0	0	0	0	0	0	0	0	71.4	71.4	91.8	91.8	91.8	91.8	91.8	91.8	91.8	91.8	91.8	91.8	91.8	91.8	91.8	91.8	91.8	93.9	93.9	93.9	93.9	93.9	93.9	93.9	0	0	0
SILVA (only NR);Bacteria;Bacteroidota;Bacteroidia;Sphingobacteriales;Lentimicrobiaceae;	0	0	0	0	0	0	0	0	0	0	68.2	68.7	87.8	88	88	87.8	87.6	87.8	87.8	87.8	87.6	88	88	88.2	88	88	88	86.9	86.9	86.9	86.9	87.1	87.1	87.1	0	0	0
SILVA (only NR);Bacteria;Bacteroidota;Bacteroidia;Sphingobacteriales;Lentimicrobiaceae;Lentimicrobium;	0	0	0	0	0	0	0	0	0	0	69.8	70.9	84.2	84.6	84.2	84.2	83.8	84.2	84.2	84.2	83.8	86.5	86.5	86.8	86.5	86.5	86.5	85.3	85.3	85.3	85.3	85.3	85.7	85.7	0	0	0
SILVA (only NR);Bacteria;Bacteroidota;Bacteroidia;Sphingobacteriales;LiUU-11-161;	0	0	0	0	0	0	0	0	0	0	62.5	62.5	80	80	80	80	75	75	75	75	75	80	80	80	85	80	80	90	95	95	90	95	90	90	0	0	0
SILVA (only NR);Bacteria;Bacteroidota;Bacteroidia;Sphingobacteriales;NS11-12 marine group;	0	0	0	0	0	0	0	0	0	0	76.3	76.3	93.9	93.9	93.9	93.9	93.9	93.9	93.9	94.4	93.9	92.9	92.9	92.9	92.9	92.9	92.9	91.8	91.8	91.8	91.8	91.8	92.3	92.3	0	0	0
SILVA (only NR);Bacteria;Bacteroidota;Bacteroidia;Sphingobacteriales;S15-21;	0	0	0	0	0	0	0	0	0	0	50	50	100	100	100	100	100	100	100	100	100	100	100	100	100	100	100	100	100	100	100	100	100	100	0	0	0
SILVA (only NR);Bacteria;Bacteroidota;Bacteroidia;Sphingobacteriales;S15A-MN91;	0	0	0	0	0	0	0	0	0	0	100	100	85.7	85.7	85.7	85.7	85.7	85.7	85.7	85.7	85.7	71.4	71.4	71.4	71.4	71.4	71.4	78.6	78.6	78.6	78.6	78.6	78.6	78.6	0	0	0
SILVA (only NR);Bacteria;Bacteroidota;Bacteroidia;Sphingobacteriales;SBYC-2600;	0	0	0	0	0	0	0	0	0	0	0	0	66.7	66.7	100	66.7	66.7	66.7	66.7	66.7	66.7	66.7	66.7	66.7	66.7	66.7	66.7	100	100	100	100	100	100	100	0	0	0
SILVA (only NR);Bacteria;Bacteroidota;Bacteroidia;Sphingobacteriales;ST-12K33;	0	0	0	0	0	0	0	0	0	0	100	100	89.8	89.8	89.8	89.8	89.8	89.8	89.8	91.8	89.8	93.9	93.9	93.9	93.9	93.9	93.9	87.8	87.8	87.8	87.8	87.8	87.8	87.8	0	0	0
SILVA (only NR);Bacteria;Bacteroidota;Bacteroidia;Sphingobacteriales;Sphingobacteriaceae;	0	0	0	0	0	0	0	0	0	0	67.7	68	91.5	91.5	91.6	91.5	91.4	91.4	91.5	91.8	91.4	92.2	92.2	92.2	92.4	92.2	92.2	92.7	93	93	92.7	92.9	92.9	92.8	0	0	0
SILVA (only NR);Bacteria;Bacteroidota;Bacteroidia;Sphingobacteriales;Sphingobacteriaceae;Anseongella;	0	0	0	0	0	0	0	0	0	0	0	0	100	100	100	100	100	100	100	100	100	100	100	100	100	100	100	100	100	100	100	100	100	100	0	0	0
SILVA (only NR);Bacteria;Bacteroidota;Bacteroidia;Sphingobacteriales;Sphingobacteriaceae;Arcticibacter;	0	0	0	0	0	0	0	0	0	0	100	100	95.5	95.5	95.5	95.5	95.5	95.5	95.5	95.5	95.5	100	100	100	100	100	100	100	100	100	100	100	100	100	0	0	0
SILVA (only NR);Bacteria;Bacteroidota;Bacteroidia;Sphingobacteriales;Sphingobacteriaceae;Mucilaginibacter;	0	0	0	0	0	0	0	0	0	0	61.9	61.9	96.1	96.1	96.1	96.1	96.1	96.1	96.4	96.4	96.1	95.8	95.8	95.8	95.8	95.8	95.8	96.4	96.8	96.4	96.4	96.4	96.4	96.4	0	0	0
SILVA (only NR);Bacteria;Bacteroidota;Bacteroidia;Sphingobacteriales;Sphingobacteriaceae;Nubsella;	0	0	0	0	0	0	0	0	0	0	25	25	95.2	95.2	95.2	95.2	95.2	95.2	95.2	95.2	95.2	95.2	95.2	95.2	95.2	95.2	95.2	95.2	95.2	95.2	95.2	95.2	100	100	0	0	0
SILVA (only NR);Bacteria;Bacteroidota;Bacteroidia;Sphingobacteriales;Sphingobacteriaceae;Olivibacter;	0	0	0	0	0	0	0	0	0	0	42.9	42.9	100	100	100	100	100	100	100	100	100	100	100	100	100	100	100	97	97	97	97	97	97	97	0	0	0
SILVA (only NR);Bacteria;Bacteroidota;Bacteroidia;Sphingobacteriales;Sphingobacteriaceae;Parapedobacter;	0	0	0	0	0	0	0	0	0	0	66.7	66.7	96.1	96.1	96.1	96.1	96.1	96.1	96.1	96.1	96.1	94.1	94.1	94.1	94.1	94.1	94.1	94.1	94.1	94.1	94.1	94.1	94.1	94.1	0	0	0
SILVA (only NR);Bacteria;Bacteroidota;Bacteroidia;Sphingobacteriales;Sphingobacteriaceae;Pedobacter;	0	0	0	0	0	0	0	0	0	0	66.9	67.5	91.9	91.9	92.1	91.9	91.7	91.7	91.7	91.9	91.7	93.6	93.6	93.6	93.8	93.6	93.6	92.9	93.1	93.2	92.9	93.1	92.9	92.9	0	0	0
SILVA (only NR);Bacteria;Bacteroidota;Bacteroidia;Sphingobacteriales;Sphingobacteriaceae;Pelobium;	0	0	0	0	0	0	0	0	0	0	100	100	100	100	100	100	100	100	100	100	100	100	100	100	100	100	100	100	100	100	100	100	100	100	0	0	0
SILVA (only NR);Bacteria;Bacteroidota;Bacteroidia;Sphingobacteriales;Sphingobacteriaceae;Pseudopedobacter;	0	0	0	0	0	0	0	0	0	0	75	75	83.3	83.3	83.3	83.3	83.3	83.3	83.3	83.3	83.3	83.3	83.3	83.3	83.3	83.3	83.3	88.9	88.9	88.9	88.9	88.9	88.9	88.9	0	0	0
SILVA (only NR);Bacteria;Bacteroidota;Bacteroidia;Sphingobacteriales;Sphingobacteriaceae;Pseudosphingobacterium;	0	0	0	0	0	0	0	0	0	0	0	0	83.3	83.3	83.3	83.3	83.3	83.3	83.3	83.3	83.3	100	100	100	100	100	100	100	100	100	100	100	100	100	0	0	0
SILVA (only NR);Bacteria;Bacteroidota;Bacteroidia;Sphingobacteriales;Sphingobacteriaceae;Solitalea;	0	0	0	0	0	0	0	0	0	0	60	60	94.1	94.1	94.1	94.1	94.1	94.1	94.1	94.1	94.1	88.2	88.2	88.2	88.2	88.2	88.2	88.2	88.2	88.2	88.2	88.2	88.2	88.2	0	0	0
SILVA (only NR);Bacteria;Bacteroidota;Bacteroidia;Sphingobacteriales;Sphingobacteriaceae;Sphingobacterium;	0	0	0	0	0	0	0	0	0	0	80	80	85	85	85.3	85	85	85	85	85.8	85	86.8	86.8	86.8	87.4	86.8	87.1	88.4	88.9	89.2	88.4	88.9	88.9	88.7	0	0	0
SILVA (only NR);Bacteria;Bacteroidota;Bacteroidia;Sphingobacteriales;Sphingobacteriaceae;uncultured;	0	0	0	0	0	0	0	0	0	0	64.5	64.5	92.4	92.4	92.4	92.4	92.4	92.4	92.4	92.4	92.4	87.3	87.3	87.3	87.3	87.3	87.3	92.4	92.4	92.4	92.4	92.4	92.4	92.4	0	0	0
SILVA (only NR);Bacteria;Bacteroidota;Bacteroidia;Sphingobacteriales;Z4MB62;	0	0	0	0	0	0	0	0	0	0	50	50	100	100	100	100	100	100	100	100	100	100	100	100	100	100	100	100	100	100	100	100	100	100	0	0	0
SILVA (only NR);Bacteria;Bacteroidota;Bacteroidia;Sphingobacteriales;env.OPS 17;	0	0	0	0	0	0	0	0	0	0	59.4	59.4	87.7	87.7	87.7	87.7	88.2	88.2	88.7	88.7	88.2	89.6	89.6	89.6	89.6	89.6	89.6	92.5	92.5	92.5	92.5	92.9	92.5	92.5	0	0	0
SILVA (only NR);Bacteria;Bacteroidota;Bacteroidia;Sphingobacteriales;s74e-6049;	0	0	0	0	0	0	0	0	0	0	100	100	100	100	100	100	100	100	100	100	100	100	100	100	100	100	100	100	100	100	100	100	100	100	0	0	0
SILVA (only NR);Bacteria;Bacteroidota;Bacteroidia;Sphingobacteriales;uncultured;	0	0	0	0	0	0	0	0	0	0	0	0	100	100	100	100	100	100	100	100	100	100	100	100	100	100	100	100	100	100	100	100	100	100	0	0	0
SILVA (only NR);Bacteria;Bacteroidota;Chlorobia;	0	0	0	0	0	0	0	0	0	0	76.4	76.4	86.3	86.3	86.9	86.3	86.3	86.3	86.3	86.3	86.3	0.7	0.7	0.7	0.7	0.7	0.7	0.7	0.7	0.7	0.7	0.7	0.7	0.7	0	0	0
SILVA (only NR);Bacteria;Bacteroidota;Chlorobia;Chlorobiales;	0	0	0	0	0	0	0	0	0	0	76.4	76.4	86.3	86.3	86.9	86.3	86.3	86.3	86.3	86.3	86.3	0.7	0.7	0.7	0.7	0.7	0.7	0.7	0.7	0.7	0.7	0.7	0.7	0.7	0	0	0
SILVA (only NR);Bacteria;Bacteroidota;Chlorobia;Chlorobiales;Chlorobiaceae;	0	0	0	0	0	0	0	0	0	0	77.3	77.3	90.3	90.3	91	90.3	90.3	90.3	90.3	90.3	90.3	0	0	0	0	0	0	0	0	0	0	0	0	0	0	0	0
SILVA (only NR);Bacteria;Bacteroidota;Chlorobia;Chlorobiales;Chlorobiaceae;Chlorobaculum;	0	0	0	0	0	0	0	0	0	0	66.7	66.7	94.7	94.7	97.4	94.7	94.7	94.7	94.7	94.7	94.7	0	0	0	0	0	0	0	0	0	0	0	0	0	0	0	0
SILVA (only NR);Bacteria;Bacteroidota;Chlorobia;Chlorobiales;Chlorobiaceae;Chlorobium;	0	0	0	0	0	0	0	0	0	0	74.4	74.4	88.6	88.6	88.6	88.6	88.6	88.6	88.6	88.6	88.6	0	0	0	0	0	0	0	0	0	0	0	0	0	0	0	0
SILVA (only NR);Bacteria;Bacteroidota;Chlorobia;Chlorobiales;Chlorobiaceae;Prosthecochloris;	0	0	0	0	0	0	0	0	0	0	90.9	90.9	87	87	87	87	87	87	87	87	87	0	0	0	0	0	0	0	0	0	0	0	0	0	0	0	0
SILVA (only NR);Bacteria;Bacteroidota;Chlorobia;Chlorobiales;Chlorobiaceae;uncultured;	0	0	0	0	0	0	0	0	0	0	100	100	100	100	100	100	100	100	100	100	100	0	0	0	0	0	0	0	0	0	0	0	0	0	0	0	0
SILVA (only NR);Bacteria;Bacteroidota;Chlorobia;Chlorobiales;Chloroherpetonaceae;	0	0	0	0	0	0	0	0	0	0	66.7	66.7	57.9	57.9	57.9	57.9	57.9	57.9	57.9	57.9	57.9	5.3	5.3	5.3	5.3	5.3	5.3	5.3	5.3	5.3	5.3	5.3	5.3	5.3	0	0	0
SILVA (only NR);Bacteria;Bacteroidota;Chlorobia;Chlorobiales;Chloroherpetonaceae;Chloroherpeton;	0	0	0	0	0	0	0	0	0	0	50	50	75	75	75	75	75	75	75	75	75	25	25	25	25	25	25	25	25	25	25	25	25	25	0	0	0
SILVA (only NR);Bacteria;Bacteroidota;Chlorobia;Chlorobiales;Chloroherpetonaceae;GBChlB;	0	0	0	0	0	0	0	0	0	0	75	75	53.3	53.3	53.3	53.3	53.3	53.3	53.3	53.3	53.3	0	0	0	0	0	0	0	0	0	0	0	0	0	0	0	0
SILVA (only NR);Bacteria;Bacteroidota;Ignavibacteria;	0	0	0	0	0	0	0	0	0	0	71.4	71.9	90.7	91.5	90.7	90.7	91.3	91.8	91.3	91.3	91.5	90.5	90.5	91	90.5	90.7	90.5	93.4	93.4	93.4	93.4	93.4	93.4	93.4	0	0	0
SILVA (only NR);Bacteria;Bacteroidota;Ignavibacteria;Ignavibacteriales;	0	0	0	0	0	0	0	0	0	0	72.9	73.6	89.4	90.4	89.4	89.4	90.4	91.1	90.4	90.4	90.8	89	89	89.7	89	89.4	89	92.2	92.2	92.2	92.2	92.2	92.2	92.2	0	0	0
SILVA (only NR);Bacteria;Bacteroidota;Ignavibacteria;Ignavibacteriales;BSN166;	0	0	0	0	0	0	0	0	0	0	0	100	83.3	83.3	83.3	83.3	83.3	83.3	83.3	83.3	83.3	83.3	83.3	83.3	83.3	83.3	83.3	83.3	83.3	83.3	83.3	83.3	83.3	83.3	0	0	0
SILVA (only NR);Bacteria;Bacteroidota;Ignavibacteria;Ignavibacteriales;BSV40;	0	0	0	0	0	0	0	0	0	0	100	100	90.9	90.9	90.9	90.9	90.9	90.9	90.9	90.9	90.9	90.9	90.9	90.9	90.9	90.9	90.9	100	100	100	100	100	100	100	0	0	0
SILVA (only NR);Bacteria;Bacteroidota;Ignavibacteria;Ignavibacteriales;Ignavibacteriaceae;	0	0	0	0	0	0	0	0	0	0	78.1	78.1	84.2	86.8	84.2	84.2	85.5	88.2	85.5	85.5	85.5	86.8	86.8	89.5	86.8	86.8	86.8	88.2	88.2	88.2	88.2	88.2	88.2	88.2	0	0	0
SILVA (only NR);Bacteria;Bacteroidota;Ignavibacteria;Ignavibacteriales;Ignavibacteriaceae;Ignavibacterium;	0	0	0	0	0	0	0	0	0	0	78.1	78.1	84.2	86.8	84.2	84.2	85.5	88.2	85.5	85.5	85.5	86.8	86.8	89.5	86.8	86.8	86.8	88.2	88.2	88.2	88.2	88.2	88.2	88.2	0	0	0
SILVA (only NR);Bacteria;Bacteroidota;Ignavibacteria;Ignavibacteriales;LD-RB-34;	0	0	0	0	0	0	0	0	0	0	75	75	100	100	100	100	100	100	100	100	100	100	100	100	100	100	100	100	100	100	100	100	100	100	0	0	0
SILVA (only NR);Bacteria;Bacteroidota;Ignavibacteria;Ignavibacteriales;Melioribacteraceae;	0	0	0	0	0	0	0	0	0	0	62.2	62.2	93.2	94.5	93.2	93.2	94.5	94.5	94.5	94.5	95.9	93.2	93.2	93.2	93.2	94.5	93.2	95.9	95.9	95.9	95.9	95.9	95.9	95.9	0	0	0
SILVA (only NR);Bacteria;Bacteroidota;Ignavibacteria;Ignavibacteriales;Melioribacteraceae;IheB3-7;	0	0	0	0	0	0	0	0	0	0	60	60	93.2	93.2	93.2	93.2	93.2	93.2	93.2	93.2	94.9	91.5	91.5	91.5	91.5	93.2	91.5	94.9	94.9	94.9	94.9	94.9	94.9	94.9	0	0	0
SILVA (only NR);Bacteria;Bacteroidota;Ignavibacteria;Ignavibacteriales;Melioribacteraceae;Melioribacter;	0	0	0	0	0	0	0	0	0	0	71.4	71.4	100	100	100	100	100	100	100	100	100	100	100	100	100	100	100	100	100	100	100	100	100	100	0	0	0
SILVA (only NR);Bacteria;Bacteroidota;Ignavibacteria;Ignavibacteriales;PHOS-HE36;	0	0	0	0	0	0	0	0	0	0	82.5	82.5	89.6	89.6	89.6	89.6	91	91	91	91	91	88.1	88.1	88.1	88.1	88.1	88.1	91	91	91	91	91	91	91	0	0	0
SILVA (only NR);Bacteria;Bacteroidota;Ignavibacteria;Ignavibacteriales;SM1H02;	0	0	0	0	0	0	0	0	0	0	50	50	87.5	87.5	87.5	87.5	87.5	87.5	87.5	87.5	87.5	75	75	75	75	75	75	87.5	87.5	87.5	87.5	87.5	87.5	87.5	0	0	0
SILVA (only NR);Bacteria;Bacteroidota;Ignavibacteria;Ignavibacteriales;SR-FBR-L83;	0	0	0	0	0	0	0	0	0	0	70	70	85	85	85	85	85	85	85	85	85	80	80	80	80	80	80	90	90	90	90	90	90	90	0	0	0
SILVA (only NR);Bacteria;Bacteroidota;Ignavibacteria;Ignavibacteriales;UA-50;	0	0	0	0	0	0	0	0	0	0	0	0	100	100	100	100	100	100	100	100	100	100	100	100	100	100	100	100	100	100	100	100	100	100	0	0	0
SILVA (only NR);Bacteria;Bacteroidota;Ignavibacteria;SJA-28;	0	0	0	0	0	0	0	0	0	0	65.9	65.9	94.8	94.8	94.8	94.8	93.8	93.8	93.8	93.8	93.8	94.8	94.8	94.8	94.8	94.8	94.8	96.9	96.9	96.9	96.9	96.9	96.9	96.9	0	0	0
SILVA (only NR);Bacteria;Bacteroidota;Kapabacteria;	0	0	0	0	0	0	0	0	0	0	79.3	79.3	89.4	91.5	89.4	89.4	88.6	90.7	88.6	88.6	88.6	87.8	87.8	89.8	87.8	87.8	87.8	94.3	94.7	94.3	94.3	94.7	94.7	94.7	0	0	0
SILVA (only NR);Bacteria;Bacteroidota;Kapabacteria;Kapabacteriales;	0	0	0	0	0	0	0	0	0	0	79.3	79.3	89.4	91.5	89.4	89.4	88.6	90.7	88.6	88.6	88.6	87.8	87.8	89.8	87.8	87.8	87.8	94.3	94.7	94.3	94.3	94.7	94.7	94.7	0	0	0
SILVA (only NR);Bacteria;Bacteroidota;Kryptonia;	0	0	0	0	0	0	0	0	0	0	65.3	65.3	74.1	74.1	74.1	74.1	74.7	74.7	74.7	74.7	74.7	88.8	88.8	88.8	88.8	88.8	88.8	91.8	91.8	91.8	94.7	92.4	91.8	91.8	0	0	0
SILVA (only NR);Bacteria;Bacteroidota;Kryptonia;Kryptoniales;	0	0	0	0	0	0	0	0	0	0	65.3	65.3	74.1	74.1	74.1	74.1	74.7	74.7	74.7	74.7	74.7	88.8	88.8	88.8	88.8	88.8	88.8	91.8	91.8	91.8	94.7	92.4	91.8	91.8	0	0	0
SILVA (only NR);Bacteria;Bacteroidota;Kryptonia;Kryptoniales;BSV26;	0	0	0	0	0	0	0	0	0	0	67.2	67.2	71.3	71.3	71.3	71.3	72	72	72	72	72	88	88	88	88	88	88	94.7	94.7	94.7	94.7	95.3	94.7	94.7	0	0	0
SILVA (only NR);Bacteria;Bacteroidota;Kryptonia;Kryptoniales;Kryptoniaceae;	0	0	0	0	0	0	0	0	0	0	20	20	100	100	100	100	100	100	100	100	100	100	100	100	100	100	100	28.6	28.6	28.6	100	28.6	28.6	28.6	0	0	0
SILVA (only NR);Bacteria;Bacteroidota;Kryptonia;Kryptoniales;Kryptoniaceae;Candidatus Chrysopegis;	0	0	0	0	0	0	0	0	0	0	0	0	100	100	100	100	100	100	100	100	100	100	100	100	100	100	100	0	0	0	100	0	0	0	0	0	0
SILVA (only NR);Bacteria;Bacteroidota;Kryptonia;Kryptoniales;Kryptoniaceae;Candidatus Kryptobacter;	0	0	0	0	0	0	0	0	0	0	0	0	100	100	100	100	100	100	100	100	100	100	100	100	100	100	100	0	0	0	100	0	0	0	0	0	0
SILVA (only NR);Bacteria;Bacteroidota;Kryptonia;Kryptoniales;Kryptoniaceae;Candidatus Kryptonium;	0	0	0	0	0	0	0	0	0	0	0	0	100	100	100	100	100	100	100	100	100	100	100	100	100	100	100	0	0	0	100	0	0	0	0	0	0
SILVA (only NR);Bacteria;Bacteroidota;Kryptonia;Kryptoniales;Kryptoniaceae;Candidatus Thermokryptus;	0	0	0	0	0	0	0	0	0	0	0	0	100	100	100	100	100	100	100	100	100	100	100	100	100	100	100	0	0	0	100	0	0	0	0	0	0
SILVA (only NR);Bacteria;Bacteroidota;Kryptonia;Kryptoniales;MSB-3C8;	0	0	0	0	0	0	0	0	0	0	83.3	83.3	92.3	92.3	92.3	92.3	92.3	92.3	92.3	92.3	92.3	92.3	92.3	92.3	92.3	92.3	92.3	92.3	92.3	92.3	92.3	92.3	92.3	92.3	0	0	0
SILVA (only NR);Bacteria;Bacteroidota;OC31;	0	0	0	0	0	0	0	0	0	0	75	75	62.5	62.5	62.5	62.5	62.5	62.5	62.5	62.5	62.5	75	75	75	75	75	75	87.5	87.5	87.5	87.5	87.5	87.5	87.5	0	0	0
SILVA (only NR);Bacteria;Bacteroidota;Rhodothermia;	0	0	0	0	0	0	0	0	0	0	79.6	79.6	89.8	89.8	89.9	89.8	89.7	89.7	89.8	89.7	89.7	89.9	89.9	89.9	89.9	89.9	90	89.7	89.8	90	89.7	89.8	89.9	89.9	0	0	0
SILVA (only NR);Bacteria;Bacteroidota;Rhodothermia;Balneolales;	0	0	0	0	0	0	0	0	0	0	88.3	88.3	90.6	90.6	90.6	90.6	90.3	90.3	90.6	90.3	90.3	91.7	91.7	91.7	91.7	91.7	91.7	93.4	93.4	93.7	93.4	93.7	93.7	94	0	0	0
SILVA (only NR);Bacteria;Bacteroidota;Rhodothermia;Balneolales;Balneolaceae;	0	0	0	0	0	0	0	0	0	0	88.3	88.3	90.6	90.6	90.6	90.6	90.3	90.3	90.6	90.3	90.3	91.7	91.7	91.7	91.7	91.7	91.7	93.4	93.4	93.7	93.4	93.7	93.7	94	0	0	0
SILVA (only NR);Bacteria;Bacteroidota;Rhodothermia;Balneolales;Balneolaceae;A815;	0	0	0	0	0	0	0	0	0	0	0	0	50	50	50	50	50	50	50	50	50	50	50	50	50	50	50	100	100	100	100	100	100	100	0	0	0
SILVA (only NR);Bacteria;Bacteroidota;Rhodothermia;Balneolales;Balneolaceae;Aliifodinibius;	0	0	0	0	0	0	0	0	0	0	80	80	92.3	92.3	92.3	92.3	92.3	92.3	100	92.3	92.3	92.3	92.3	92.3	92.3	92.3	92.3	84.6	84.6	84.6	84.6	84.6	84.6	84.6	0	0	0
SILVA (only NR);Bacteria;Bacteroidota;Rhodothermia;Balneolales;Balneolaceae;B2706-C7;	0	0	0	0	0	0	0	0	0	0	100	100	75	75	75	75	75	75	75	75	75	100	100	100	100	100	100	100	100	100	100	100	100	100	0	0	0
SILVA (only NR);Bacteria;Bacteroidota;Rhodothermia;Balneolales;Balneolaceae;Balneola;	0	0	0	0	0	0	0	0	0	0	100	100	84.2	84.2	84.2	84.2	84.2	84.2	84.2	84.2	84.2	92.1	92.1	92.1	92.1	92.1	92.1	92.1	92.1	94.7	92.1	92.1	92.1	92.1	0	0	0
SILVA (only NR);Bacteria;Bacteroidota;Rhodothermia;Balneolales;Balneolaceae;CK06-06-Mud-MAS4B-21;	0	0	0	0	0	0	0	0	0	0	100	100	60	60	60	60	60	60	60	60	60	60	60	60	60	60	60	100	100	100	100	100	100	100	0	0	0
SILVA (only NR);Bacteria;Bacteroidota;Rhodothermia;Balneolales;Balneolaceae;F1-37X2;	0	0	0	0	0	0	0	0	0	0	100	100	100	100	100	100	100	100	100	100	100	100	100	100	100	100	100	100	100	100	100	100	100	100	0	0	0
SILVA (only NR);Bacteria;Bacteroidota;Rhodothermia;Balneolales;Balneolaceae;Fodinibius;	0	0	0	0	0	0	0	0	0	0	100	100	100	100	100	100	100	100	100	100	100	100	100	100	100	100	100	100	100	100	100	100	100	100	0	0	0
SILVA (only NR);Bacteria;Bacteroidota;Rhodothermia;Balneolales;Balneolaceae;Gracilimonas;	0	0	0	0	0	0	0	0	0	0	95.7	95.7	95	95	95	95	95	95	95	95	95	95	95	95	95	95	95	87.5	87.5	87.5	87.5	87.5	87.5	87.5	0	0	0
SILVA (only NR);Bacteria;Bacteroidota;Rhodothermia;Balneolales;Balneolaceae;HK-RBC54;	0	0	0	0	0	0	0	0	0	0	0	0	100	100	100	100	100	100	100	100	100	100	100	100	100	100	100	100	100	100	100	100	100	100	0	0	0
SILVA (only NR);Bacteria;Bacteroidota;Rhodothermia;Balneolales;Balneolaceae;MAT-CR-P4-C12;	0	0	0	0	0	0	0	0	0	0	33.3	33.3	100	100	100	100	100	100	100	100	100	100	100	100	100	100	100	90.9	90.9	90.9	90.9	100	90.9	90.9	0	0	0
SILVA (only NR);Bacteria;Bacteroidota;Rhodothermia;Balneolales;Balneolaceae;ML310M-34;	0	0	0	0	0	0	0	0	0	0	100	100	87.5	87.5	87.5	87.5	87.5	87.5	87.5	87.5	87.5	87.5	87.5	87.5	87.5	87.5	87.5	100	100	100	100	100	100	100	0	0	0
SILVA (only NR);Bacteria;Bacteroidota;Rhodothermia;Balneolales;Balneolaceae;Rhodohalobacter;	0	0	0	0	0	0	0	0	0	0	100	100	80	80	80	80	80	80	80	80	80	80	80	80	80	80	80	80	80	80	80	80	80	80	0	0	0
SILVA (only NR);Bacteria;Bacteroidota;Rhodothermia;Balneolales;Balneolaceae;Soortia;	0	0	0	0	0	0	0	0	0	0	100	100	100	100	100	100	100	100	100	100	100	100	100	100	100	100	100	100	100	100	100	100	100	100	0	0	0
SILVA (only NR);Bacteria;Bacteroidota;Rhodothermia;Balneolales;Balneolaceae;uncultured;	0	0	0	0	0	0	0	0	0	0	88.2	88.2	91.1	91.1	91.1	91.1	90.6	90.6	90.6	90.6	90.6	91.1	91.1	91.1	91.1	91.1	91.1	94.6	94.6	94.6	94.6	94.6	95.1	95.6	0	0	0
SILVA (only NR);Bacteria;Bacteroidota;Rhodothermia;Rhodothermales;	0	0	0	0	0	0	0	0	0	0	67.6	67.6	89.6	89.7	89.8	89.6	89.5	89.5	89.6	89.6	89.6	89.5	89.5	89.5	89.5	89.5	89.6	89	89.1	89.3	89	89	89.1	89	0	0	0
SILVA (only NR);Bacteria;Bacteroidota;Rhodothermia;Rhodothermales;Rhodothermaceae;	0	0	0	0	0	0	0	0	0	0	67.6	67.6	89.6	89.7	89.8	89.6	89.5	89.5	89.6	89.6	89.6	89.5	89.5	89.5	89.5	89.5	89.6	89	89.1	89.3	89	89	89.1	89	0	0	0
SILVA (only NR);Bacteria;Bacteroidota;Rhodothermia;Rhodothermales;Rhodothermaceae;Longimonas;	0	0	0	0	0	0	0	0	0	0	0	0	87.5	87.5	87.5	87.5	87.5	87.5	87.5	87.5	87.5	87.5	87.5	87.5	87.5	87.5	87.5	87.5	87.5	87.5	87.5	87.5	87.5	87.5	0	0	0
SILVA (only NR);Bacteria;Bacteroidota;Rhodothermia;Rhodothermales;Rhodothermaceae;Natronotalea;	0	0	0	0	0	0	0	0	0	0	0	0	100	100	100	100	100	100	100	100	100	100	100	100	100	100	100	50	50	50	50	50	50	50	0	0	0
SILVA (only NR);Bacteria;Bacteroidota;Rhodothermia;Rhodothermales;Rhodothermaceae;Rhodothermus;	0	0	0	0	0	0	0	0	0	0	85.7	85.7	100	100	100	100	100	100	100	100	100	83.3	83.3	83.3	83.3	83.3	83.3	83.3	83.3	83.3	83.3	83.3	83.3	83.3	0	0	0
SILVA (only NR);Bacteria;Bacteroidota;Rhodothermia;Rhodothermales;Rhodothermaceae;Rubricoccus;	0	0	0	0	0	0	0	0	0	0	0	0	100	100	100	100	100	100	100	100	100	100	100	100	100	100	100	100	100	100	100	100	100	100	0	0	0
SILVA (only NR);Bacteria;Bacteroidota;Rhodothermia;Rhodothermales;Rhodothermaceae;Rubrivirga;	0	0	0	0	0	0	0	0	0	0	100	100	90.9	90.9	90.9	90.9	90.9	90.9	90.9	90.9	90.9	90.9	90.9	90.9	90.9	90.9	90.9	90.9	90.9	90.9	90.9	90.9	90.9	90.9	0	0	0
SILVA (only NR);Bacteria;Bacteroidota;Rhodothermia;Rhodothermales;Rhodothermaceae;Salinibacter;	0	0	0	0	0	0	0	0	0	0	47.5	47.5	90.7	90.8	90.9	90.7	90.6	90.6	90.6	90.7	90.7	89.7	89.7	89.7	89.7	89.7	89.8	88.9	89	89.2	88.9	89	89.1	89	0	0	0
SILVA (only NR);Bacteria;Bacteroidota;Rhodothermia;Rhodothermales;Rhodothermaceae;Salisaeta;	0	0	0	0	0	0	0	0	0	0	75	75	100	100	100	100	100	100	100	100	100	100	100	100	100	100	100	100	100	100	100	100	100	100	0	0	0
SILVA (only NR);Bacteria;Bacteroidota;Rhodothermia;Rhodothermales;Rhodothermaceae;uncultured;	0	0	0	0	0	0	0	0	0	0	74.6	74.6	74.8	74.8	74.8	74.8	74.8	74.8	75.6	74.8	74.8	87.8	87.8	87.8	87.8	87.8	87.8	90.8	90.8	90.8	90.8	90.8	90.8	90.8	0	0	0
SILVA (only NR);Bacteria;Bdellovibrionota;	0	0	0	0	0	0	0	0	0	0	71.8	72	91	91.4	91.1	91	90.9	91.1	90.9	90.9	90.9	88.7	89.2	88.9	89.1	88.7	88.8	89.6	90.5	90.4	90.7	90.4	89.8	89.7	0	0	0
SILVA (only NR);Bacteria;Bdellovibrionota;Bdellovibrionia;	0	0	0	0	0	0	0	0	0	0	72.8	72.8	90.9	91	91	90.9	90.8	90.9	90.8	90.9	90.8	91.3	91.3	91.4	91.7	91.3	91.4	91	92	92	92.8	92	91.2	91.1	0	0	0
SILVA (only NR);Bacteria;Bdellovibrionota;Bdellovibrionia;Bacteriovoracales;	0	0	0	0	0	0	0	0	0	0	64.7	64.7	93.4	93.6	93.6	93.4	93.6	93.9	93.6	93.6	93.6	92.3	92.3	92.5	92.3	92.3	92.5	88.1	88.1	88.1	93.1	88.1	88.4	88.1	0	0	0
SILVA (only NR);Bacteria;Bdellovibrionota;Bdellovibrionia;Bacteriovoracales;Bacteriovoracaceae;	0	0	0	0	0	0	0	0	0	0	64.7	64.7	93.4	93.6	93.6	93.4	93.6	93.9	93.6	93.6	93.6	92.3	92.3	92.5	92.3	92.3	92.5	88.1	88.1	88.1	93.1	88.1	88.4	88.1	0	0	0
SILVA (only NR);Bacteria;Bdellovibrionota;Bdellovibrionia;Bacteriovoracales;Bacteriovoracaceae;Bacteriovorax;	0	0	0	0	0	0	0	0	0	0	85.7	85.7	92.9	92.9	92.9	92.9	96.4	96.4	96.4	96.4	96.4	100	100	100	100	100	100	100	100	100	100	100	100	100	0	0	0
SILVA (only NR);Bacteria;Bdellovibrionota;Bdellovibrionia;Bacteriovoracales;Bacteriovoracaceae;Halobacteriovorax;	0	0	0	0	0	0	0	0	0	0	81.3	81.3	88.1	88.1	88.1	88.1	87.1	87.1	87.1	87.1	87.1	90.1	90.1	90.1	90.1	90.1	90.1	93.1	93.1	93.1	93.1	93.1	93.1	93.1	0	0	0
SILVA (only NR);Bacteria;Bdellovibrionota;Bdellovibrionia;Bacteriovoracales;Bacteriovoracaceae;Peredibacter;	0	0	0	0	0	0	0	0	0	0	57.1	57.1	96.8	96.8	97.4	96.8	97.4	97.4	97.4	97.4	97.4	92.9	92.9	92.9	92.9	92.9	93.5	79.9	79.9	79.9	91.6	79.9	80.5	79.9	0	0	0
SILVA (only NR);Bacteria;Bdellovibrionota;Bdellovibrionia;Bacteriovoracales;Bacteriovoracaceae;uncultured;	0	0	0	0	0	0	0	0	0	0	60	60	94.7	96.1	94.7	94.7	94.7	96.1	94.7	94.7	94.7	92.1	92.1	93.4	92.1	92.1	92.1	93.4	93.4	93.4	93.4	93.4	93.4	93.4	0	0	0
SILVA (only NR);Bacteria;Bdellovibrionota;Bdellovibrionia;Bdellovibrionales;	0	0	0	0	0	0	0	0	0	0	76	76	89.6	89.6	89.6	89.6	89.2	89.2	89.2	89.4	89.2	90.8	90.8	90.8	91.4	90.8	90.8	92.6	94.2	94.2	92.6	94.2	92.8	92.8	0	0	0
SILVA (only NR);Bacteria;Bdellovibrionota;Bdellovibrionia;Bdellovibrionales;Bdellovibrionaceae;	0	0	0	0	0	0	0	0	0	0	76	76	89.6	89.6	89.6	89.6	89.2	89.2	89.2	89.4	89.2	90.8	90.8	90.8	91.4	90.8	90.8	92.6	94.2	94.2	92.6	94.2	92.8	92.8	0	0	0
SILVA (only NR);Bacteria;Bdellovibrionota;Bdellovibrionia;Bdellovibrionales;Bdellovibrionaceae;Bdellovibrio;	0	0	0	0	0	0	0	0	0	0	76.8	76.8	89.6	89.6	89.6	89.6	89.3	89.3	89.3	89.3	89.3	89	89	89	90.1	89	89	91	93.9	93.9	91	93.9	91.3	91.3	0	0	0
SILVA (only NR);Bacteria;Bdellovibrionota;Bdellovibrionia;Bdellovibrionales;Bdellovibrionaceae;OM27 clade;	0	0	0	0	0	0	0	0	0	0	75.4	75.4	89.5	89.5	89.5	89.5	89.1	89.1	89.1	89.5	89.1	92.8	92.8	92.8	92.8	92.8	92.8	94.4	94.4	94.4	94.4	94.4	94.4	94.4	0	0	0
SILVA (only NR);Bacteria;Bdellovibrionota;Bdellovibrionia;Bdellovibrionales;Bdellovibrionaceae;uncultured;	0	0	0	0	0	0	0	0	0	0	0	0	100	100	100	100	100	100	100	100	100	100	100	100	100	100	100	100	100	100	100	100	100	100	0	0	0
SILVA (only NR);Bacteria;Bdellovibrionota;Oligoflexia;	0	0	0	0	0	0	0	0	0	0	70.4	70.9	91.1	91.9	91.1	91.1	91	91.3	91	91	91	84.7	85.9	85	85.1	84.7	84.7	87.4	88	87.9	87.4	87.9	87.6	87.6	0	0	0
SILVA (only NR);Bacteria;Bdellovibrionota;Oligoflexia;0319-6G20;	0	0	0	0	0	0	0	0	0	0	68	68.9	91.4	92.2	91.4	91.4	91.1	91.1	91.1	91.1	91.1	90.6	90.9	90.6	90.9	90.6	90.6	91.4	91.9	91.7	91.4	91.7	91.7	91.7	0	0	0
SILVA (only NR);Bacteria;Bdellovibrionota;Oligoflexia;053A03-B-DI-P58;	0	0	0	0	0	0	0	0	0	0	62.5	62.5	64.3	71.4	64.3	64.3	64.3	71.4	64.3	64.3	64.3	57.1	75	64.3	57.1	57.1	57.1	85.7	85.7	85.7	85.7	85.7	85.7	85.7	0	0	0
SILVA (only NR);Bacteria;Bdellovibrionota;Oligoflexia;Oligoflexales;	0	0	0	0	0	0	0	0	0	0	71.8	71.8	94.1	94.1	94.1	94.1	94.1	94.1	94.1	94.1	94.1	78.1	78.1	78.1	79	78.1	78.1	80.4	81.3	81.3	80.4	81.3	80.4	80.4	0	0	0
SILVA (only NR);Bacteria;Bdellovibrionota;Oligoflexia;Oligoflexales;Oligoflexaceae;	0	0	0	0	0	0	0	0	0	0	71.8	71.8	94.1	94.1	94.1	94.1	94.1	94.1	94.1	94.1	94.1	78.1	78.1	78.1	79	78.1	78.1	80.4	81.3	81.3	80.4	81.3	80.4	80.4	0	0	0
SILVA (only NR);Bacteria;Bdellovibrionota;Oligoflexia;Oligoflexales;Oligoflexaceae;Oligoflexus;	0	0	0	0	0	0	0	0	0	0	85.7	85.7	96.8	96.8	96.8	96.8	96.8	96.8	96.8	96.8	96.8	96.8	96.8	96.8	96.8	96.8	96.8	96.8	96.8	96.8	96.8	96.8	96.8	96.8	0	0	0
SILVA (only NR);Bacteria;Bdellovibrionota;Oligoflexia;Oligoflexales;Oligoflexaceae;Pseudobacteriovorax;	0	0	0	0	0	0	0	0	0	0	0	0	71.4	71.4	71.4	71.4	71.4	71.4	71.4	71.4	71.4	71.4	71.4	71.4	71.4	71.4	71.4	100	100	100	100	100	100	100	0	0	0
SILVA (only NR);Bacteria;Bdellovibrionota;Oligoflexia;Oligoflexales;Oligoflexaceae;uncultured;	0	0	0	0	0	0	0	0	0	0	70.6	70.6	94.4	94.4	94.4	94.4	94.4	94.4	94.4	94.4	94.4	74.7	74.7	74.7	75.8	74.7	74.7	76.4	77.5	77.5	76.4	77.5	76.4	76.4	0	0	0
SILVA (only NR);Bacteria;Bdellovibrionota;Oligoflexia;Silvanigrellales;	0	0	0	0	0	0	0	0	0	0	90.9	90.9	89.7	89.7	89.7	89.7	89.7	89.7	89.7	89.7	89.7	82.8	89.7	82.8	82.8	82.8	82.8	89.7	89.7	89.7	89.7	89.7	89.7	89.7	0	0	0
SILVA (only NR);Bacteria;Bdellovibrionota;Oligoflexia;Silvanigrellales;Silvanigrellaceae;	0	0	0	0	0	0	0	0	0	0	90.9	90.9	89.7	89.7	89.7	89.7	89.7	89.7	89.7	89.7	89.7	82.8	89.7	82.8	82.8	82.8	82.8	89.7	89.7	89.7	89.7	89.7	89.7	89.7	0	0	0
SILVA (only NR);Bacteria;Bdellovibrionota;Oligoflexia;Silvanigrellales;Silvanigrellaceae;Candidatus Turbabacter;	0	0	0	0	0	0	0	0	0	0	0	0	0	0	0	0	0	0	0	0	0	0	100	0	0	0	0	100	100	100	100	100	100	100	0	0	0
SILVA (only NR);Bacteria;Bdellovibrionota;Oligoflexia;Silvanigrellales;Silvanigrellaceae;Silvanigrella;	0	0	0	0	0	0	0	0	0	0	100	100	92.3	92.3	92.3	92.3	92.3	92.3	92.3	92.3	92.3	92.3	92.3	92.3	92.3	92.3	92.3	100	100	100	100	100	100	100	0	0	0
SILVA (only NR);Bacteria;Bdellovibrionota;Oligoflexia;Silvanigrellales;Silvanigrellaceae;uncultured;	0	0	0	0	0	0	0	0	0	0	100	100	100	100	100	100	100	100	100	100	100	83.3	83.3	83.3	83.3	83.3	83.3	75	75	75	75	75	75	75	0	0	0
SILVA (only NR);Bacteria;Bdellovibrionota;Oligoflexia;uncultured;	0	0	0	0	0	0	0	0	0	0	66.7	66.7	100	100	100	100	100	100	100	100	100	100	100	100	100	100	100	100	100	100	100	100	100	100	0	0	0
SILVA (only NR);Bacteria;CK-2C2-2;	0	0	0	0	0	0	0	0	0	0	70	70	77.3	77.3	77.3	77.3	72.7	72.7	72.7	72.7	72.7	72.7	72.7	72.7	72.7	72.7	72.7	100	100	100	100	100	100	100	0	0	0
SILVA (only NR);Bacteria;Caldatribacteriota;	0	0	0	0	0	0	0	0	0	0	72.8	73.9	90.3	90.3	90.3	90.3	90.8	90.8	90.8	91.3	90.8	93.4	93.4	93.4	93.4	93.4	93.4	90.5	91.3	90.5	90.5	90.5	91	91	0	0	0
SILVA (only NR);Bacteria;Caldatribacteriota;Caldatribacteriia;	0	0	0	0	0	0	0	0	0	0	83.3	88.9	97.9	97.9	97.9	97.9	97.9	97.9	97.9	97.9	97.9	97.9	97.9	97.9	97.9	97.9	97.9	93.8	93.8	93.8	93.8	93.8	93.8	93.8	0	0	0
SILVA (only NR);Bacteria;Caldatribacteriota;Caldatribacteriia;Caldatribacteriales;	0	0	0	0	0	0	0	0	0	0	83.3	88.9	97.9	97.9	97.9	97.9	97.9	97.9	97.9	97.9	97.9	97.9	97.9	97.9	97.9	97.9	97.9	93.8	93.8	93.8	93.8	93.8	93.8	93.8	0	0	0
SILVA (only NR);Bacteria;Caldatribacteriota;Caldatribacteriia;Caldatribacteriales;Caldatribacteriaceae;	0	0	0	0	0	0	0	0	0	0	83.3	88.9	97.9	97.9	97.9	97.9	97.9	97.9	97.9	97.9	97.9	97.9	97.9	97.9	97.9	97.9	97.9	93.8	93.8	93.8	93.8	93.8	93.8	93.8	0	0	0
SILVA (only NR);Bacteria;Caldatribacteriota;Caldatribacteriia;Caldatribacteriales;Caldatribacteriaceae;Candidatus Caldatribacterium;	0	0	0	0	0	0	0	0	0	0	83.3	88.9	97.9	97.9	97.9	97.9	97.9	97.9	97.9	97.9	97.9	97.9	97.9	97.9	97.9	97.9	97.9	93.8	93.8	93.8	93.8	93.8	93.8	93.8	0	0	0
SILVA (only NR);Bacteria;Caldatribacteriota;JS1;	0	0	0	0	0	0	0	0	0	0	70.3	70.3	89.2	89.2	89.2	89.2	89.8	89.8	89.8	90.4	89.8	92.7	92.7	92.7	92.7	92.7	92.7	90.1	91	90.1	90.1	90.1	90.7	90.7	0	0	0
SILVA (only NR);Bacteria;Caldisericota;	0	0	0	0	0	0	0	0	0	0	36.4	36.4	90.9	90.9	90.9	90.9	85.9	85.9	85.9	85.9	85.9	5.1	5.1	5.1	81.8	5.1	5.1	5.1	87.9	87.9	5.1	87.9	5.1	5.1	0	0	0
SILVA (only NR);Bacteria;Caldisericota;Caldisericia;	0	0	0	0	0	0	0	0	0	0	36.4	36.4	90.9	90.9	90.9	90.9	85.9	85.9	85.9	85.9	85.9	5.1	5.1	5.1	81.8	5.1	5.1	5.1	87.9	87.9	5.1	87.9	5.1	5.1	0	0	0
SILVA (only NR);Bacteria;Caldisericota;Caldisericia;Caldisericales;	0	0	0	0	0	0	0	0	0	0	36.4	36.4	90.9	90.9	90.9	90.9	85.9	85.9	85.9	85.9	85.9	5.1	5.1	5.1	81.8	5.1	5.1	5.1	87.9	87.9	5.1	87.9	5.1	5.1	0	0	0
SILVA (only NR);Bacteria;Caldisericota;Caldisericia;Caldisericales;Caldisericaceae;	0	0	0	0	0	0	0	0	0	0	40	40	93.9	93.9	93.9	93.9	97	97	97	97	97	0	0	0	93.9	0	0	0	97	97	0	97	0	0	0	0	0
SILVA (only NR);Bacteria;Caldisericota;Caldisericia;Caldisericales;Caldisericaceae;Caldisericum;	0	0	0	0	0	0	0	0	0	0	40	40	93.9	93.9	93.9	93.9	97	97	97	97	97	0	0	0	93.9	0	0	0	97	97	0	97	0	0	0	0	0
SILVA (only NR);Bacteria;Caldisericota;Caldisericia;Caldisericales;LF045;	0	0	0	0	0	0	0	0	0	0	0	0	96.6	96.6	96.6	96.6	96.6	96.6	96.6	96.6	96.6	3.4	3.4	3.4	82.8	3.4	3.4	3.4	75.9	75.9	3.4	75.9	3.4	3.4	0	0	0
SILVA (only NR);Bacteria;Caldisericota;Caldisericia;Caldisericales;TTA-B15;	0	0	0	0	0	0	0	0	0	0	100	100	100	100	100	100	100	100	100	100	100	100	100	100	100	100	100	100	100	100	100	100	100	100	0	0	0
SILVA (only NR);Bacteria;Caldisericota;Caldisericia;Caldisericales;TTA-B1;	0	0	0	0	0	0	0	0	0	0	33.3	33.3	70.6	70.6	70.6	70.6	70.6	70.6	70.6	70.6	70.6	5.9	5.9	5.9	76.5	5.9	5.9	5.9	76.5	76.5	5.9	76.5	5.9	5.9	0	0	0
SILVA (only NR);Bacteria;Caldisericota;Caldisericia;Caldisericales;WCHB1-02;	0	0	0	0	0	0	0	0	0	0	66.7	66.7	94.1	94.1	94.1	94.1	58.8	58.8	58.8	58.8	58.8	0	0	0	58.8	0	0	0	100	100	0	100	0	0	0	0	0
SILVA (only NR);Bacteria;Calditrichota;	0	0	0	0	0	0	0	0	0	0	71	71	85.5	85.5	85.5	85.5	84.8	84.8	85.1	84.8	84.8	87.2	87.2	87.2	87.5	87.5	87.2	84.1	84.5	84.5	84.1	85.1	84.1	84.1	0	0	0
SILVA (only NR);Bacteria;Calditrichota;Calditrichia;	0	0	0	0	0	0	0	0	0	0	71	71	85.5	85.5	85.5	85.5	84.8	84.8	85.1	84.8	84.8	87.2	87.2	87.2	87.5	87.5	87.2	84.1	84.5	84.5	84.1	85.1	84.1	84.1	0	0	0
SILVA (only NR);Bacteria;Calditrichota;Calditrichia;Calditrichales;	0	0	0	0	0	0	0	0	0	0	71	71	85.5	85.5	85.5	85.5	84.8	84.8	85.1	84.8	84.8	87.2	87.2	87.2	87.5	87.5	87.2	84.1	84.5	84.5	84.1	85.1	84.1	84.1	0	0	0
SILVA (only NR);Bacteria;Calditrichota;Calditrichia;Calditrichales;Calditrichaceae;	0	0	0	0	0	0	0	0	0	0	71	71	85.5	85.5	85.5	85.5	84.8	84.8	85.1	84.8	84.8	87.2	87.2	87.2	87.5	87.5	87.2	84.1	84.5	84.5	84.1	85.1	84.1	84.1	0	0	0
SILVA (only NR);Bacteria;Calditrichota;Calditrichia;Calditrichales;Calditrichaceae;Caldithrix;	0	0	0	0	0	0	0	0	0	0	75	75	95.7	95.7	95.7	95.7	95.7	95.7	95.7	95.7	95.7	95.7	95.7	95.7	95.7	95.7	95.7	95.7	95.7	95.7	95.7	95.7	95.7	95.7	0	0	0
SILVA (only NR);Bacteria;Calditrichota;Calditrichia;Calditrichales;Calditrichaceae;Calorithrix;	0	0	0	0	0	0	0	0	0	0	100	100	100	100	100	100	95.8	95.8	95.8	95.8	95.8	91.7	91.7	91.7	95.8	91.7	91.7	87.5	91.7	91.7	87.5	91.7	87.5	87.5	0	0	0
SILVA (only NR);Bacteria;Calditrichota;Calditrichia;Calditrichales;Calditrichaceae;JdFR-76;	0	0	0	0	0	0	0	0	0	0	77.8	77.8	95.8	95.8	95.8	95.8	95.8	95.8	95.8	95.8	95.8	95.8	95.8	95.8	95.8	95.8	95.8	95.8	95.8	95.8	95.8	95.8	95.8	95.8	0	0	0
SILVA (only NR);Bacteria;Calditrichota;Calditrichia;Calditrichales;Calditrichaceae;SM23-31;	0	0	0	0	0	0	0	0	0	0	80	80	90.3	90.3	90.3	90.3	90.3	90.3	90.3	90.3	90.3	93.5	93.5	93.5	93.5	93.5	93.5	96.8	96.8	96.8	96.8	96.8	96.8	96.8	0	0	0
SILVA (only NR);Bacteria;Calescamantes;	0	0	0	0	0	0	0	0	0	0	50	50	0	100	0	0	0	100	0	0	0	0	0	100	0	0	0	0	0	0	100	0	0	0	0	0	0
SILVA (only NR);Bacteria;Calescamantes;Calescibacteriia;	0	0	0	0	0	0	0	0	0	0	50	50	0	100	0	0	0	100	0	0	0	0	0	100	0	0	0	0	0	0	100	0	0	0	0	0	0
SILVA (only NR);Bacteria;Calescamantes;Calescibacteriia;Calescibacteriales;	0	0	0	0	0	0	0	0	0	0	50	50	0	100	0	0	0	100	0	0	0	0	0	100	0	0	0	0	0	0	100	0	0	0	0	0	0
SILVA (only NR);Bacteria;Calescamantes;Calescibacteriia;Calescibacteriales;Calescibacteriaceae;	0	0	0	0	0	0	0	0	0	0	50	50	0	100	0	0	0	100	0	0	0	0	0	100	0	0	0	0	0	0	100	0	0	0	0	0	0
SILVA (only NR);Bacteria;Campylobacterota;	0	0	0	0	0	0	0	0	0	0	77	77	93.6	93.7	93.7	93.7	93.5	93.5	93.6	93.5	93.5	92.1	92.1	92.1	92.1	92.1	92.1	2.1	2.1	2.1	2.1	2.1	2.1	2.1	0	0	0
SILVA (only NR);Bacteria;Campylobacterota;Campylobacteria;	0	0	0	0	0	0	0	0	0	0	77.1	77.1	93.6	93.6	93.7	93.6	93.5	93.5	93.5	93.5	93.5	92	92	92.1	92.1	92.1	92.1	1.4	1.4	1.4	1.4	1.4	1.4	1.4	0	0	0
SILVA (only NR);Bacteria;Campylobacterota;Campylobacteria;Campylobacterales;	0	0	0	0	0	0	0	0	0	0	77	77	93.6	93.6	93.7	93.6	93.5	93.5	93.5	93.5	93.5	92.1	92.1	92.1	92.1	92.1	92.1	1.4	1.4	1.4	1.4	1.4	1.4	1.4	0	0	0
SILVA (only NR);Bacteria;Campylobacterota;Campylobacteria;Campylobacterales;Arcobacteraceae;	0	0	0	0	0	0	0	0	0	0	69.6	69.6	92.2	92.2	92.6	92.4	91.9	91.9	92.2	91.9	91.9	90	90	90	90	90	90.1	1.7	1.7	1.7	1.7	1.7	1.7	1.7	0	0	0
SILVA (only NR);Bacteria;Campylobacterota;Campylobacteria;Campylobacterales;Arcobacteraceae;Arcobacter;	0	0	0	0	0	0	0	0	0	0	78.6	78.6	87.1	87.1	88.6	87.1	87.1	87.1	87.1	87.1	87.1	88.6	88.6	88.6	88.6	88.6	88.6	1.4	1.4	1.4	1.4	1.4	1.4	1.4	0	0	0
SILVA (only NR);Bacteria;Campylobacterota;Campylobacteria;Campylobacterales;Arcobacteraceae;Halarcobacter;	0	0	0	0	0	0	0	0	0	0	56.3	56.3	88.2	88.2	88.2	88.2	88.2	88.2	88.2	88.2	88.2	86.3	86.3	86.3	86.3	86.3	86.3	0	0	0	0	0	0	0	0	0	0
SILVA (only NR);Bacteria;Campylobacterota;Campylobacteria;Campylobacterales;Arcobacteraceae;Malaciobacter;	0	0	0	0	0	0	0	0	0	0	91.7	91.7	94.1	94.1	94.1	94.1	94.1	94.1	94.1	94.1	94.1	91.2	91.2	91.2	91.2	91.2	94.1	0	0	0	0	0	0	0	0	0	0
SILVA (only NR);Bacteria;Campylobacterota;Campylobacteria;Campylobacterales;Arcobacteraceae;Poseidonibacter;	0	0	0	0	0	0	0	0	0	0	66.7	66.7	100	100	100	100	100	100	100	100	100	100	100	100	100	100	100	0	0	0	0	0	0	0	0	0	0
SILVA (only NR);Bacteria;Campylobacterota;Campylobacteria;Campylobacterales;Arcobacteraceae;Pseudarcobacter;	0	0	0	0	0	0	0	0	0	0	100	100	93.9	93.9	93.9	93.9	92.4	92.4	92.4	92.4	92.4	89.4	89.4	89.4	89.4	89.4	89.4	6.1	6.1	6.1	6.1	6.1	6.1	6.1	0	0	0
SILVA (only NR);Bacteria;Campylobacterota;Campylobacteria;Campylobacterales;Arcobacteraceae;uncultured;	0	0	0	0	0	0	0	0	0	0	65.5	65.5	92.7	92.7	93.1	93.1	92.4	92.4	93.1	92.4	92.4	90	90	90	90	90	90	1.5	1.5	1.5	1.5	1.5	1.5	1.5	0	0	0
SILVA (only NR);Bacteria;Campylobacterota;Campylobacteria;Campylobacterales;CH8-1-BAC;	0	0	0	0	0	0	0	0	0	0	100	100	100	100	100	100	100	100	100	100	100	100	100	100	100	100	100	0	0	0	0	0	0	0	0	0	0
SILVA (only NR);Bacteria;Campylobacterota;Campylobacteria;Campylobacterales;Campylobacteraceae;	0	0	0	0	0	0	0	0	0	0	96.8	96.8	96.4	96.4	96.5	96.4	96.4	96.4	96.4	96.4	96.4	94.2	94.2	94.2	94.2	94.2	94.2	0.4	0.4	0.4	0.4	0.4	0.4	0.4	0	0	0
SILVA (only NR);Bacteria;Campylobacterota;Campylobacteria;Campylobacterales;Campylobacteraceae;Campylobacter;	0	0	0	0	0	0	0	0	0	0	96.8	96.8	96.4	96.4	96.5	96.4	96.4	96.4	96.4	96.4	96.4	94.2	94.2	94.2	94.2	94.2	94.2	0.4	0.4	0.4	0.4	0.4	0.4	0.4	0	0	0
SILVA (only NR);Bacteria;Campylobacterota;Campylobacteria;Campylobacterales;Helicobacteraceae;	0	0	0	0	0	0	0	0	0	0	91	91	96.7	96.7	96.7	96.7	96.5	96.5	96.5	96.5	96.5	95.7	95.7	95.7	95.7	95.7	95.7	0	0	0	0	0	0	0	0	0	0
SILVA (only NR);Bacteria;Campylobacterota;Campylobacteria;Campylobacterales;Helicobacteraceae;Helicobacter;	0	0	0	0	0	0	0	0	0	0	93.2	93.2	97	97	97	97	97	97	97	97	97	95.7	95.7	95.7	95.7	95.7	95.7	0	0	0	0	0	0	0	0	0	0
SILVA (only NR);Bacteria;Campylobacterota;Campylobacteria;Campylobacterales;Helicobacteraceae;Wolinella;	0	0	0	0	0	0	0	0	0	0	100	100	100	100	100	100	100	100	100	100	100	100	100	100	100	100	100	0	0	0	0	0	0	0	0	0	0
SILVA (only NR);Bacteria;Campylobacterota;Campylobacteria;Campylobacterales;Helicobacteraceae;uncultured;	0	0	0	0	0	0	0	0	0	0	41.7	41.7	92.3	92.3	92.3	92.3	89.7	89.7	89.7	89.7	89.7	94.9	94.9	94.9	94.9	94.9	94.9	0	0	0	0	0	0	0	0	0	0
SILVA (only NR);Bacteria;Campylobacterota;Campylobacteria;Campylobacterales;Hydrogenimonadaceae;	0	0	0	0	0	0	0	0	0	0	0	0	100	100	100	100	100	100	100	100	100	95	95	95	95	95	95	5	5	5	5	5	5	5	0	0	0
SILVA (only NR);Bacteria;Campylobacterota;Campylobacteria;Campylobacterales;Hydrogenimonadaceae;Hydrogenimonas;	0	0	0	0	0	0	0	0	0	0	0	0	100	100	100	100	100	100	100	100	100	95	95	95	95	95	95	5	5	5	5	5	5	5	0	0	0
SILVA (only NR);Bacteria;Campylobacterota;Campylobacteria;Campylobacterales;Incertae Sedis;	0	0	0	0	0	0	0	0	0	0	100	100	71.4	71.4	71.4	71.4	71.4	71.4	71.4	71.4	71.4	100	100	100	100	100	100	0	0	0	0	0	0	0	0	0	0
SILVA (only NR);Bacteria;Campylobacterota;Campylobacteria;Campylobacterales;Incertae Sedis;Thiofractor;	0	0	0	0	0	0	0	0	0	0	100	100	71.4	71.4	71.4	71.4	71.4	71.4	71.4	71.4	71.4	100	100	100	100	100	100	0	0	0	0	0	0	0	0	0	0
SILVA (only NR);Bacteria;Campylobacterota;Campylobacteria;Campylobacterales;Nitratiruptoraceae;	0	0	0	0	0	0	0	0	0	0	14.3	14.3	94.4	94.4	94.4	94.4	94.4	94.4	94.4	94.4	94.4	100	100	100	100	100	100	0	0	0	0	0	0	0	0	0	0
SILVA (only NR);Bacteria;Campylobacterota;Campylobacteria;Campylobacterales;Nitratiruptoraceae;Nitratiruptor;	0	0	0	0	0	0	0	0	0	0	14.3	14.3	94.4	94.4	94.4	94.4	94.4	94.4	94.4	94.4	94.4	100	100	100	100	100	100	0	0	0	0	0	0	0	0	0	0
SILVA (only NR);Bacteria;Campylobacterota;Campylobacteria;Campylobacterales;P6-b51;	0	0	0	0	0	0	0	0	0	0	100	100	50	50	50	50	50	50	50	50	50	50	50	50	50	50	50	0	0	0	0	0	0	0	0	0	0
SILVA (only NR);Bacteria;Campylobacterota;Campylobacteria;Campylobacterales;PS-B32;	0	0	0	0	0	0	0	0	0	0	0	0	100	100	100	100	100	100	100	100	100	100	100	100	100	100	100	0	0	0	0	0	0	0	0	0	0
SILVA (only NR);Bacteria;Campylobacterota;Campylobacteria;Campylobacterales;Rs-M59 termite group;	0	0	0	0	0	0	0	0	0	0	100	100	100	100	100	100	100	100	100	100	100	100	100	100	100	100	100	0	0	0	0	0	0	0	0	0	0
SILVA (only NR);Bacteria;Campylobacterota;Campylobacteria;Campylobacterales;Sulfurimonadaceae;	0	0	0	0	0	0	0	0	0	0	68.9	68.9	90.2	90.2	90.2	90.2	89.7	89.7	89.7	89.9	89.8	89.7	89.7	89.7	89.7	89.8	89.8	3.2	3.2	3.2	3.2	3.2	3.2	3.2	0	0	0
SILVA (only NR);Bacteria;Campylobacterota;Campylobacteria;Campylobacterales;Sulfurimonadaceae;Sulfuricurvum;	0	0	0	0	0	0	0	0	0	0	73.5	73.5	86.6	86.6	86.6	86.6	86	86	86	86.6	86	87.8	87.8	87.8	87.8	87.8	88.4	4.9	4.9	4.9	4.9	4.9	4.9	4.9	0	0	0
SILVA (only NR);Bacteria;Campylobacterota;Campylobacteria;Campylobacterales;Sulfurimonadaceae;Sulfurimonas;	0	0	0	0	0	0	0	0	0	0	67.8	67.8	91.1	91.1	91.1	91.1	90.8	90.8	90.8	91	91	90.2	90.2	90.2	90.2	90.3	90.2	2.8	2.8	2.8	2.8	2.8	2.8	2.8	0	0	0
SILVA (only NR);Bacteria;Campylobacterota;Campylobacteria;Campylobacterales;Sulfurimonadaceae;Thiovulum;	0	0	0	0	0	0	0	0	0	0	50	50	88.9	88.9	88.9	88.9	77.8	77.8	77.8	77.8	77.8	88.9	88.9	88.9	88.9	88.9	88.9	0	0	0	0	0	0	0	0	0	0
SILVA (only NR);Bacteria;Campylobacterota;Campylobacteria;Campylobacterales;Sulfurospirillaceae;	0	0	0	0	0	0	0	0	0	0	69.6	69.6	94	94	94	94	94.6	94.6	94.6	94.6	94.6	93.5	93.5	93.5	93.5	93.5	93.5	0.6	0.6	0.6	0.6	0.6	0.6	0.6	0	0	0
SILVA (only NR);Bacteria;Campylobacterota;Campylobacteria;Campylobacterales;Sulfurospirillaceae;Sulfurospirillum;	0	0	0	0	0	0	0	0	0	0	69.6	69.6	94	94	94	94	94.6	94.6	94.6	94.6	94.6	93.5	93.5	93.5	93.5	93.5	93.5	0.6	0.6	0.6	0.6	0.6	0.6	0.6	0	0	0
SILVA (only NR);Bacteria;Campylobacterota;Campylobacteria;Campylobacterales;Sulfurovaceae;	0	0	0	0	0	0	0	0	0	0	68.3	68.3	93.6	93.8	93.7	93.7	93.6	93.7	93.7	93.6	93.6	91.3	91.3	91.4	91.4	91.3	91.3	1.5	1.5	1.5	1.5	1.5	1.5	1.5	0	0	0
SILVA (only NR);Bacteria;Campylobacterota;Campylobacteria;Campylobacterales;Sulfurovaceae;Nitratifractor;	0	0	0	0	0	0	0	0	0	0	77.3	77.3	96.4	96.4	96.4	96.4	95.2	95.2	95.2	95.2	95.2	90.4	90.4	90.4	90.4	90.4	90.4	0	0	0	0	0	0	0	0	0	0
SILVA (only NR);Bacteria;Campylobacterota;Campylobacteria;Campylobacterales;Sulfurovaceae;Sulfurovum;	0	0	0	0	0	0	0	0	0	0	67.8	67.8	93.4	93.6	93.5	93.5	93.5	93.6	93.6	93.5	93.5	91.4	91.4	91.5	91.5	91.4	91.4	1.6	1.6	1.6	1.6	1.6	1.6	1.6	0	0	0
SILVA (only NR);Bacteria;Campylobacterota;Campylobacteria;Campylobacterales;Thioreductoraceae;	0	0	0	0	0	0	0	0	0	0	100	100	100	100	100	100	100	100	100	100	100	100	100	100	100	100	100	0	0	0	0	0	0	0	0	0	0
SILVA (only NR);Bacteria;Campylobacterota;Campylobacteria;Campylobacterales;Thioreductoraceae;Thioreductor;	0	0	0	0	0	0	0	0	0	0	100	100	100	100	100	100	100	100	100	100	100	100	100	100	100	100	100	0	0	0	0	0	0	0	0	0	0
SILVA (only NR);Bacteria;Campylobacterota;Campylobacteria;Campylobacterales;uncultured;	0	0	0	0	0	0	0	0	0	0	84.2	84.2	87.2	87.2	87.2	87.2	89.7	89.7	89.7	89.7	89.7	92.3	92.3	92.3	92.3	92.3	92.3	0	0	0	0	0	0	0	0	0	0
SILVA (only NR);Bacteria;Campylobacterota;Campylobacteria;Nautiliales;	0	0	0	0	0	0	0	0	0	0	83.3	83.3	95.1	95.1	95.1	95.1	93.4	93.4	93.4	93.4	93.4	91.8	91.8	91.8	91.8	91.8	91.8	0	0	0	0	0	0	0	0	0	0
SILVA (only NR);Bacteria;Campylobacterota;Campylobacteria;Nautiliales;Nautiliaceae;	0	0	0	0	0	0	0	0	0	0	83.3	83.3	95.1	95.1	95.1	95.1	93.4	93.4	93.4	93.4	93.4	91.8	91.8	91.8	91.8	91.8	91.8	0	0	0	0	0	0	0	0	0	0
SILVA (only NR);Bacteria;Campylobacterota;Campylobacteria;Nautiliales;Nautiliaceae;Caminibacter;	0	0	0	0	0	0	0	0	0	0	100	100	88.9	88.9	88.9	88.9	88.9	88.9	88.9	88.9	88.9	88.9	88.9	88.9	88.9	88.9	88.9	0	0	0	0	0	0	0	0	0	0
SILVA (only NR);Bacteria;Campylobacterota;Campylobacteria;Nautiliales;Nautiliaceae;Lebetimonas;	0	0	0	0	0	0	0	0	0	0	100	100	100	100	100	100	100	100	100	100	100	100	100	100	100	100	100	0	0	0	0	0	0	0	0	0	0
SILVA (only NR);Bacteria;Campylobacterota;Campylobacteria;Nautiliales;Nautiliaceae;Nautilia;	0	0	0	0	0	0	0	0	0	0	75	75	100	100	100	100	100	100	100	100	100	100	100	100	100	100	100	0	0	0	0	0	0	0	0	0	0
SILVA (only NR);Bacteria;Campylobacterota;Campylobacteria;Nautiliales;Nautiliaceae;uncultured;	0	0	0	0	0	0	0	0	0	0	100	100	100	100	100	100	92.9	92.9	92.9	92.9	92.9	85.7	85.7	85.7	85.7	85.7	85.7	0	0	0	0	0	0	0	0	0	0
SILVA (only NR);Bacteria;Campylobacterota;Desulfurellia;	0	0	0	0	0	0	0	0	0	0	50	50	96.9	96.9	96.9	96.9	96.9	96.9	96.9	96.9	96.9	93.8	93.8	93.8	93.8	93.8	93.8	87.5	87.5	87.5	87.5	87.5	87.5	87.5	0	0	0
[truncated: 11,169 more rows]
