# Supplementary material for: Developing the script “degenerate primer 111” to enhance the coverage of universal primers for the small subunit rRNA gene on target microorganisms
Source: Front Microbiol. 2024 Sep 4;15:1394303. doi: 10.3389/fmicb.2024.1394303 (PMC11409422; doi:10.3389/fmicb.2024.1394303)
Supplement: Supplementary file 1 [file Data_Sheet_1.zip › supporting/Gene sequences and script execution results/E-616F-1132R and its improved primers/Excavata/AY063294.1.fasta]

>ENA|AY063294|AY063294.1 Calonympha grassii clone 1 small subunit ribosomal RNA gene, partial sequence.
AGGAAGCACACTTAGGTCATAGATTAAGCCATGCAAGTGTTAGTTCAGGGAAACGAAACT
GCGAACAGTTCAGTAATACGCTCAGAATCTAATTGGCAGCGACCATCAGGTTTTAGTTGG
ATAGCAGCAGTAATTCTGGTGTTAATACATGCAATTGTTCCATCGGAAGTGAAGTACGAA
GGAAAAGTTGACCGTGAGGCAAGTCATTCGATTGAGCGACCTATCAACTTGTACTTAGGG
TCTTTACCTAGGTAGGCTGTCACGGGTAATGGGCGGTTACCGTCGGACTGCCGGAGAAGG
CGCCTGAGAGATAGCGACTATATCTACGGGTAGCAGCAGGCGCGAAACTTACCCACTCGA
GACGTTCGGAGGTGGTAATGACGAGTTTCAAGTCAGCTCCATACGGGGTTGCTTGAATAG
GATTACACATTTCCAGTGTAGTGAAACCTAGCAGAGGCTCAGTCTGGTGCCAGCAGCTGC
GGTAATTCCAGCTCTGCAAGTTTGTTCCCATATTGTTGCAGTTAAAACGCCCGTAGTCTG
AATTACAAAGTGTACGCGGCCACAAACCGCGTTCACTGTGAACAAATCAGGACGCTTAGT
GTAAGGTTACAAGAATGACACAGCGCAGTATGAAATCTTTACCGAAGGTAAGATCAAAGA
GAGCCATCGGGGGTAGATCTATTTCATGGCGAGCGGTGGAATGCTATAACCCATGAGAGA
GAAACGAAGGCGAAGGCATCTACCTAGCGGGTTTCTGTCGATCAAGGGTGAGAGTAGGAG
TATCGAACTGGATTAGAGACCCGGGTAGTTCCTACCTTAAACGATGCCGACAGGGGCTTA
TCCTCAGAAGAGGGTAGGATCCTAGGAGAAATCATAGTTCTTGGGCTCTGGGGGAACTAC
GACCGCAAGGCTGAAACTTGAAGGAATTGACGGAAGGGCACACCAGGGGTGGAGCTTGTG
GCTTAATTTGAATCAACACGGGGAAACTTACCAGGACCAGATGTTTTATAGGACTGACAG
GCTTAAGGTCTTTCAGAATTTGACTATTGGTGGTGCATGGCCGTTGGTGGTGCGTGGGTT
GACCTGTCTAGCGTTGATTCAGATAACGAGCGAGATTGTCACCAATTACTGGTTCTGTCT
TCGCGCAGAAAGCATAGTTCGAATTGAGACTCCCTGCGTCTAAGCAGGCGGAAGAAGGTA
GCAATAACAGGTCCGTGATGTCCTTTAGATGCCCTGGGCTGCACGCGCGCTACAATGTGA
GGATCAAAGAGTTACTGGCCACGACAGGGTAAGTTACTCTCATAAAGCCTCACGTACCTG
GGATTGGTGGTTGTAATCAGCACCATGAACCAGGAATCCCTTGTAAGCGTGTGTCAACAA
CGCACGTTGAATACGTCCCCGCCCTTTGTACACACCGCCCGTCGCTCCTACCGATGGATG
ATGCGGTGAAATCACTAGAGGGTACGCTCGAAGGTGATTAAACCATATTATCTAGA
