# Supplementary material for: Developing the script “degenerate primer 111” to enhance the coverage of universal primers for the small subunit rRNA gene on target microorganisms
Source: Front Microbiol. 2024 Sep 4;15:1394303. doi: 10.3389/fmicb.2024.1394303 (PMC11409422; doi:10.3389/fmicb.2024.1394303)
Supplement: Supplementary file 1 [file Data_Sheet_1.zip › supporting/Gene sequences and script execution results/E-616F-1132R and its improved primers/Discoba/AF411288.1.fasta]

>ENA|AF411288|AF411288.1 Jakoba libera 18S ribosomal RNA gene, complete sequence.
AACCTGGTTGATCCTGCCAGTAGTCATATGCTTGTCTCAAGGATTAAGCCATGCATGTCT
AAGTATGAACCATTCATGCGGTGAAACTGCGAACGGCTCATTACAACAGTCATCATTTAC
TTGGTCATTGGATCTGATCCTACATGGATTACCGTAGTAACTCCAGAGCTAATACATGCA
AAAAACTCCCGCGTTAGAGGGATGCGTTTATTAGATTCAACCAATCGGCTTTGCCGACCG
GGTGATTCATTGTAACCGAGCGAATCGCATGGCTTCGTGCCGGCGATGAACCAATCAAGT
TTCTGCCCTATCAGCTTTCGTCGGTAGGGTATTGGCCTACCGAGGCTTCTACGGGTAACG
GGGAATTAGGGTTTGATTCCGGAGAGGGAGCCTGAGAAACGGCTACCACATCTAAGGAAG
GCAGCAGGCGCGCAAATTACCCCATCTCAATTCGAGGAGGTAGCGACAAGAAATAACTGT
TGACGGCCTTAGGTCGTCCAACGGGAATGAGACAATTTACAACCCTTATCGAGTACCAAT
TGGAGGGCAAGTCTGGTGCCAGCAACCGCGGTAACACCAGCTCCAATAGCGTATATTAAA
GTTGTTGCACTTAAAAAGCTCGTAGTCAGACTTTCGAGGGCGCGCCCCTGACGTCGGCAC
CGGTGATGCTTATGCTCGCCGTTCATGCCCGCAGGGAGCCCCTCCTGGACCCCACCCGAT
CAATGCGAGCCGCGCTGCTTGCAGCGCGCGCCTCGTACGGGTACGTTCCTGTGAGCAAAT
CAGAGTGTTCCAAGCAGGCATACGCCTTGCATGGTTGAGCATGGAATAACGATGCGGGAC
TCCGGTCGCGCTTTGTTGGTGCGGGCGCATCGGAGGACATGGTTAATAGGGATAGTTGGG
GGCATTCGTATTCCGATGTCAGAGGTGAAATTCTAGGATTATCGGAAGACGAACTACTGC
GAAAGCATTTGCCAAGGATGTTCCCATTGATCAAGAACGAAAGTTAGGGGATCGAAGACG
ATCAGACACCGTCCTAGTCCTAACCATAAACGATGCCGACTAGGGATTGGAGGATGTTCC
ATTACATGACTCCTTCAGCACCTTCAGGGAAACTAAGAGTTCTTGGGTTGTGGGGGGAGT
ATGGTCGCAAGGCTGAAACTTAAAGGAATTGACGGAAGGGCACCACCAGGAGTGGAGCCT
GCGGCTTAATTTGACTCAACACGGGGCAACTTACCAGGTCCAGACACAGGGAGGATGGAC
AGATTGATAGTTCTTTCTTGATTCTGTGGGTGGTGGTGCATGCCCGTTCTTAGTTGGTGG
AGTGATTTGTCTGGTTAATTCCGTTAACGAACGAGACCGAAATCTTGCTAACTAGCAGCG
AGTGCCCTTGTGGCAGCTCGGTATACTACTGCTTCTTAGAGAGATTATGGACGACAAGTC
CATTGAAACGTTCGGCAAAAACAGGTCTGTGATGCCCTTCGATGTTCTGGGCCGCACGCG
CGCTACACTGGTGAGCTCAACGAGCGTGTCCTTGACCGAAAGGTCCCGGGGAATCTTGTC
AAAGCTCACCGTGATTGGGATAGTCTATTGCAATTTTTAGACTTCAACGAGGAATTCCTA
GTAAGCGCGAGTCATCAGCTCGCGCTGAATACGTCCCTGCCCTTTGTACACACCGCCCGT
CGCTCCTACCGATTGGATGATGCGGTGAAGACTCTGGACCGTGCCGGGCTTGCGTGGCGG
CTAGTTCGTCCCCTGGCGTGGGAAGTTGTCTAAATCTTATCATCTAGAGGAAGGAGAAGT
AGTGACAAGGTATCCGTAGGTGAACCTGCAGAAGGATC
