# Supplementary material for: Developing the script “degenerate primer 111” to enhance the coverage of universal primers for the small subunit rRNA gene on target microorganisms
Source: Front Microbiol. 2024 Sep 4;15:1394303. doi: 10.3389/fmicb.2024.1394303 (PMC11409422; doi:10.3389/fmicb.2024.1394303)
Supplement: Supplementary file 1 [file Data_Sheet_1.zip › supporting/Gene sequences and script execution results/A-784F-1059R and its improved primers/Nanohaloarchaeota/AB012050.1.fasta]

>ENA|AB012050|AB012050.1 Uncultured haloarchaeon MSP8 gene for 16S rRNA, partial sequence.
TCTGGTTGTTCCTGGCGGAGGTCACTGCTATCGGAGTCCGATTTAGCCATGCTAGTCCAC
CGAGCCCTTGCGGCTTGGGGCGGATAGCTGAGTAGCACGTGGCTAACCTACCCTGTGGAC
CGGAATAACCTCGGGAAACTGAGGCTAATGCCGGATAAGAGAGGGATACTGGAAAGTTCC
CTCTCAGAAATGCTACGGCGCCACAGGATGGGGCCGCGGCTGATTAGGTTGTTGGTGAGG
TAACGGCTCACCAAGCCAGTGATCAGTAACAGCCGTGGAAGCGGGAGCTGTCAGTCGTGT
TCTGAGACAAGAACACGGGCCCTACGGGGCGCAGCAGGCACGAAACCCTCACAATGCACG
AGAGTGCGATGGGGGGACTCCGAGTGCGATCTTCCCACAAGGAAGGTCGCTTTTCTGCAG
TGTAAGGAGCTGCAGGAACAAGGGGTGGGCAAGACGGCTGCCAGCCGCCGCGGTAATAGC
CGCACCCCGAGTGGTGACCGTTCTTATTGGGCTTAAAGCGTTCGTAGCCGGCCGTACAAG
TCCACTGTAAAATCCACGCGCTCAACGTGTGGACACGCAGCGGATACTGTGCGGCTAGGG
ACCGGACGGCGTCGAGGCTATTCTCGGAGTAGGAGCGAAATCCTAAAATTCCGGGAGGAG
CACCAGTGGCGAAAGCGCTCGACGAGTACGGATCCGACGGTGAGGAACGAAAGCCAGGGG
AGCAAAGCGGATTAGATACCCGCGTAGTCCTGGCCGTAAACAATGCCTGTTCGATGTCGG
GTAACCTTCGTGGTTACCCGGTGCCCAAGGAAAACCGTTAAACAGGCCGCCTGGGAAGTA
CGGTCGCAAGGCTGAAACTTAAAGGAATTGACGGGGGAGCACCACAACCGGTGGGGGCTG
CGGTTTAATTAGATCCAACGCAGCACACCCTACCAGAGCCGACAGCAGGATGACGGTCAG
CCTAAGGGGCTTACCTGACGCGCTGAGAGGAGCTGCGTGGCCGCCGTCAGCTCGTGCCGT
GAGGTGTCCGGTTAAGTCCGGTAACGAGCGAGACCCGTATCCCATGTTGCGATGGATTCA
CCCAGTGAATCCAGCACTCGTGGGAGACCGCTGGCGATAAGCCAGGGGAAGGAGCGGGCC
ACGGTAGGTCAGTATGGCCCGAATGCTCTGGGATACACGCGGCCCACAATGGCCGATACA
AAGGGATGCCACCCCGAAAGGGGAAGCTAACCCCCTAAAATCGGTCCTAGTCCGGATCGA
GGCCTGCAACTCGGCCTCGTAAAGGCGAAATCGGTAGTAGTCGCTGGTCACTATCTAGCG
GCGAATAAGTCCCTGCTCCTTGTACACACCGCCTGTCAAGTCACCCGAGTCAGGTTCAGA
CGAGGACCTCGCCTAACGAGGGACAAGTCTGAGCTTGGCAAGGGGGGCTAAGTCGTAACA
AGGTAGCCGT
