# Supplementary material for: Developing the script “degenerate primer 111” to enhance the coverage of universal primers for the small subunit rRNA gene on target microorganisms
Source: Front Microbiol. 2024 Sep 4;15:1394303. doi: 10.3389/fmicb.2024.1394303 (PMC11409422; doi:10.3389/fmicb.2024.1394303)
Supplement: Supplementary file 1 [file Data_Sheet_1.zip › supporting/Gene sequences and script execution results/A-784F-1059R and its improved primers/Nanohaloarchaeota/KJ882189.1.fasta]

>ENA|KJ882189|KJ882189.1 Uncultured archaeon clone Ki_16SA_150 16S ribosomal RNA gene, partial sequence.
CTGGTTGATCCTGCCGGAGGCTACTGCTATTGGAGTCCGATTAAGCCATGCTAGTCTTCG
AGGCTTTGCCTCGAGGCAAACAGCTGAGTAACACGTGGCCAACCTGCCCTACGGAGGAGG
ATAACCTCGGGAAACTGAGGATAATACTCCATAGGTCTGGAATGCTGAAACGCGTCCAGA
TTGAAATGTATTATACGCCGTAGGATGGGGCTGCGGCTGATTAGGTTGTTGGTGAGGTAA
CGGCTCACCAAGCCGATAATCAGTAGCGGGCGTGAGAGCGCGAGCCGCCAGACGGGTTCT
GAGACAAGAACCCGGATCCTACGGGATGCAGCAGGCGCGAAACCTTCACAATGCGCGAAA
GCGTGATGGGGGGACTCCAAGTGCTCGTTTCGAAAAAAGAAGCGAGCTTTTCCTGAGTGT
AAGGAGCTCAAGATAACAAGGGGTGGGCAAGACGGCTGCCAGCCGCCGCGGTAATAGCCG
CACCCCAAGTGGTAGCCATGATTATTGGGCTTAAAGTGTTCGTAGCCGGCTTGATCAGTC
TTTTGTGAAATCTGGCGGCTTAACCGTCAGGAGCGCAAGGGATACTATCAAGCTAGGGGC
CGGACGGCGTCGAGGCTATTCCCGGGGTAGGGGTGAAATCCAAAAATCCTGGGAAGAGCA
CCAATGGCGAAAGCGCTCGGCGAGTACGGGCCCGACGGTGAGGGACGAAAGCCAGGGGAG
CGAACGGGATTAGATACCCCAGTAGTCCTGGCCGTAAACGATGCCCGCTTGATGTCGGAA
GTCCTTCGGGGACTTCCGGTGCCGAAGAGAAATCGTTAAGCGGGCCGCCTGGGTAGTACG
TCCGCAAGGATGAAACTTAAAGGAATTGACGGGGGAGCACCACAACCAGTGGAGGCTGCG
GTTTAATTAGATCCAACGCAGGAAACCCTACCGGGGCCGACAGCACAATGAGGGTCAGCC
TGAAGGGCTTACCTGAGGAGCTGAGAGGTGTTGCATGGCCGCCGTCAGCTCGTGCCGTGA
GGTGTCCTCTTAAGTGAGGTAACGAGCGAGACCCGTGTCCTATGTTGCTATCCATCTCTC
CGGAGATGGAGCACTCATGGGAGACCGCTGGCGATAAGCCAGGGGAAGGAACGGGCGACG
GTAGGTCCGTATGGCCCGAACGCCCCGGGATACACGCGGCCTACAATGGTCGGGACAAAG
GGATGCGACCCCGAAAGGGGAAGCTAATCTCCGAAACCCGGCCTCAGTTCGGATCGAGGG
CTGTAACTCGCCCTCGTGAAGGCGAAATTGGTAGTAGTCGCTGGTCATTATCTAGCGGCG
AATACGTCCCTGCTCCTTGCACACACCGCCCGT
