# Supplementary material for: Developing the script “degenerate primer 111” to enhance the coverage of universal primers for the small subunit rRNA gene on target microorganisms
Source: Front Microbiol. 2024 Sep 4;15:1394303. doi: 10.3389/fmicb.2024.1394303 (PMC11409422; doi:10.3389/fmicb.2024.1394303)
Supplement: Supplementary file 1 [file Data_Sheet_1.zip › supporting/Gene sequences and script execution results/A-784F-1059R and its improved primers/Nanohaloarchaeota/GQ374934.1.fasta]

>ENA|GQ374934|GQ374934.1 Uncultured haloarchaeon clone LDS1_clone21 16S ribosomal RNA gene, partial sequence.
ATTCCGGTTGATCCTGCCGGAGGCTACTGCTATCGGAGTCCGATTTAGCCATGCTAGTCC
ACCGAGCTTTGCTCGGGGCGGATAGCTGAGTAACACGTGACTAACCTGCCCTATGGATGG
AGATAACCTCGCTAACGTGAGGCTAATATCCAATAGCAGATGATTGCTGGAAAGCGTCGT
CTGTGAAATGTTCCGACGCCATAGGATGGAGTCGCGGCTGATTAGGTCGTTGGTGAGGTA
ACGGCTCACCAAGCCAGTAATCAGTAACAGCCGTGAGAGCGGGAGCTGTCAGTTGGCTTC
TGAGACAAGAAGCCAGACCCTACGGGGTGCAGCAGGCACGAAACCTTCACAATGCACGAG
AGTGCGATGGGGGGACTCCGAGTGTAATCTTCCCACAAGGAAGGTTACTTTTCTGCACTG
TAAGGAGGTGCCGGAACAAGGGGTGGGCAACACTGCTGCCAGCCGCCGCGGTAATAGCAG
GACCCCAAGTGGTAGTCGTTATTATTGGGCTTAAAGTGTTCGTAGCCTGCCATGCAAGTC
CGCTGTGAAATCCACGCGCTCAACGTGTGGGCGTGCAGCGGATACTGTATGGCTAGGGAC
CGGACGGCGTTGAGGCTATTCCCGGAGTAGGAGTGAAATCCTAAAATTCTGGGAGGAGCA
CCTGTGGCGAAAGCGCTCAACGAGTACGGATCCGACGGTGAGGAACGAAAGCCAGGGGAG
CAAAGCGGATTAGATACCCGCGTAGTCCTGGCCGTTAACAATGTGCGTTTGATGTCGGAC
AACCTCCGAGGTTGTCCGGTGCCGAAGTGAAAACGTTAAACGCACCGCCTGGGAAGTACG
GTCGCAAGGCTGAAACTTAAAGGAATTGACGGGGGAGCACCACAACCGGTGGAGGCTGCG
GTTTAATTAGATCCAACGCAGAGTACCCTACCAGAGCCGACAGCAGGATGACGGTCAGCT
TGAAGAGCTTACCTGACGCGCTGAGAGGAGCTGCATGGCCGCCGTCAGCTCGTGCTGTGA
AGTGTCCGGTTAAGTCCGGTAACGAGCGAGACCCGCATCACATGTTGCCATGGATCCCTT
CGGGGATTCGGCACTCGTGTGAGACCGCTGGCGATAAGCCAGGGGAAGGAGCGGGCCACG
GTAGGTCAGTATGGCCCGAATGCTCTGGGATACACGCGGCCTACAATGGCCGGAACAAAG
AGATGCGACCCCGAGAGGGGAAGCTAACCTCCTAAACCCGGTCCTAATACGAATCGAGGA
CTGCAACTCGTCCTCGTGAAGGCGAAATCGGTAGTAGCCGCCGGTCATCATCTAGCGGCG
ATTATGTCCCTGCTCCTTGTACACACTGCCTGTCAAGTCACCCGAGTCAGGTTCAGACGA
GGGCCTCTTTATAGAGGAACAAGTCTGAGCTTGGCAAGGGGGGCTAAGTCGTAACAAGGT
AGCCGT
