# Supplementary material for: Developing the script “degenerate primer 111” to enhance the coverage of universal primers for the small subunit rRNA gene on target microorganisms
Source: Front Microbiol. 2024 Sep 4;15:1394303. doi: 10.3389/fmicb.2024.1394303 (PMC11409422; doi:10.3389/fmicb.2024.1394303)
Supplement: Supplementary file 1 [file Data_Sheet_1.zip › supporting/Gene sequences and script execution results/A-784F-1059R and its improved primers/Altiarchaeota/AY592555.1.fasta]

>ENA|AY592555|AY592555.1 Uncultured archaeon clone Napoli-4A-08 16S ribosomal RNA gene, partial sequence.
AGGCTACTGCTATTGGAGTCCGCTTAAGCCATGCATGTCTATCCTCTGGCAAAGGGGATG
GCGAACAGCTCAGTAACACGTGGACAACCTACCTTTAGGAGGAGGATAACCTCGGGAAAC
TGAGGACAATCCACCATAGGTGAGATGGTCTGTAATGACTCTCACTCAAAGGCATTATTC
TGATGCCGAGTGATGCCATCTAAAGAAGGGTCTGCGGTGGATTAGATAGATGTTGAGGTA
ATGGCTCAACATGTTTATAATCCATACCGGCTATGGGAGTAGGAGCCGGGAGATGGATAC
TGAGACAAAGATCCAGGCTCTACGGAGCGCAGCAGGCGCGAAAACTCCACAATGCGCGTA
AGCGTGATGGGGGGACTCCAAGTGTTCCTCAAAAGAGGAACTTTTATAGTATGTAAAAAG
TACTAAGAATAAGGGCTGGGTAAGACTGGTGCCAGCCTCCGCGGTAAAACCAGCAGCTCG
AGTGGTAGTCACAACTATTGGGCTTAAAGCGTCCGTAGCCGGTTTGGCAAGTTCTCTGTG
AAATCCTTGGGCTTAACCTAAGGGCTGGCAGAGAATACTACTAGACTTGGAGCCGGGGGA
GGTTGAGGGAATTTTTGGGGTAGCGGTGAAATGCTATAATCCCAGGAAGACCTCCAAGGG
CGAAGGCACTCAACCTAAAACGGGCTCGACGGTGAGGGACGAAAGCTAGGGGAGCAAACC
GGATTAGATACCCGGGTAGTCCTAGCCTCAAACGATGCGGACTAGGTGTTTCTCGAACTT
CGAGTTCGGGAAATGTTGAAAGGAAACTATTAAGTCCGCCGCCTGGGGAGTACGGCTGCA
AGGCTGAAACTTAAAGGAATTGGCGGGGGAGCACCACAAGGGGTGGAGTCTGCGGTTCAA
TTGGATACAACGCCGGGAAACTTACCAGGGACGACGGCATAATGAAGGTCAGTCTGAAGG
GCTTACTAGAAGAGCCGAGGGGTAGTGCATGGCCGTCGTCAGCTCGTACCGTGAGGCGTG
CGGTTAAGTCCGCTAACGAGCGAGACCTGTGCCTCTATTTGCTATCCTTTTCGCTAGAAA
AGGAGCACTATAGAGGGACCGCTGGCGATAAACCAGAGGAAGGTGCAGTCGACGATAGGT
CAGTATGCTCCAAATTTCCTGGGCTACACGTGGACTACAATGGTATGGACAATGGGTTGC
AACCCCGAGGGGAGAGAGCTACCCCTAACATGCCCTAGTTCGGATCGAGCCTTGAACCTA
GGCT
