# Supplementary material for: Developing the script “degenerate primer 111” to enhance the coverage of universal primers for the small subunit rRNA gene on target microorganisms
Source: Front Microbiol. 2024 Sep 4;15:1394303. doi: 10.3389/fmicb.2024.1394303 (PMC11409422; doi:10.3389/fmicb.2024.1394303)
Supplement: Supplementary file 1 [file Data_Sheet_1.zip › supporting/Gene sequences and script execution results/A-784F-1059R and its improved primers/Altiarchaeota/AB797842.1.fasta]

>ENA|AB797842|AB797842.1 Uncultured archaeon gene for 16S rRNA, partial sequence, clone: smkt_Hal_06_0001.
GGCTACTGCTGTTGGAGTTCGATTAAGCCATGCTTGTCTAGGTTTCTGGCAAGGAACCTG
GCAAACAGCTCAGTAACACGTGGACAACCTACCTTTGGGAGGGGGATAACCTCGGGAAAC
TGAGGACAATACTTCATAGGTGAGATGTTCTGCAATGACTCTCACTAAAAGGCATTGTTC
TTTTGCCGAATAATGTCACCTTAAGAAGGGTCTGCGGTGGATTAGATTGATGTTGGGGTA
ATGGCCTAACATGTCGATAATCCATACCGGCTATGGAAGTAGGAGCCGGGAGATGGATAC
TGAGACAAAGATCCAGGCTCTACGGAGCGCAGCAGGCGCGAAAACTCCACAATGCGCGTA
AGCGTGATGGGGGAACTCCAAGTGTTCCTCAAAAGAGGAACTTTTGCAGTATGTAAAAAG
TACTACGAATAAGGGCTGGGTAAGACTGGTGCCAGCCTCCGCGGTAAACCAGCAGCCCGA
GTGGTAGTCAATACTATTGGGCTTAAAGCGTTCGTAGCCGGTCTAGTAAGTTCTTTGTGA
AATCCTTAAGCTTAACTTAAGGGCTGGCAGAGAATACTGTTAGGCTTGGAGCCGGGAGAG
GTTGAGGGAATTTCTGGGGTAGCGGTGAAATGCTATAATCCTAGGAAGACCTCCAAGAGC
GAAGGCACTCAACCAGAACGGACTCAACGGTGAGGAACGAAAGCTAGGGTATCAAACCGG
ATTAGATACCCGGGTAGTCCTAGCCACAAACGATGCGGACTAGGTGTTTCTTGAACTTCG
AGTTCAGGAGATGCTGAAGGGAAACCATTAAGTCCGCCGCCTGGGGAGTACGGTCGCAAG
GCTGAAACTTAAAGGAATTGGCGGGGGAGCACCACAAGGGGTGGAGTCTGCGGTTCAATT
GGATACAACGCCGGGAAACTTACCAGGGACGACGGCATAATGAAGGTCAGTCTGAAGGGC
TTACCAGAAGAGCCGAGAGGTAGTGCATGGCCGTCGCCAGCTCGTACCGTGAGGCGTGCG
GTTAAGTCCGCTAACGAGCGGGACCTGTGCCTCTATTTGCTACTCTTTTCGATGGAAAAG
GGGCACTATAGGGGGACCGCTGGCGATAAACCAGAGGAAGGTGCAGTCGACGATAGGTCA
GTATGCTCCAAATTTCCTGGGCTACACGTGGACTACAATGGTATGGACAATGAGTTGCAA
CTCCGAAGGGAGGAGCTAATCCCCTAAACCATGCCTTAGTTCGGATCGAGCCTTGAAACC
CTGGCTCGTGAAGATGAAATCCCTAGTAATCGCTCGTTACCATCGAGCGATGAATATGTC
CCCGCTCCCTGCACACACCGCCCGTCAAATCAACTGAGTGAATTTAGAATGAGGCTCTCT
CTTTCGGGAAAGTCGAATTCTAGACTCGCAAGGGGGGTT
