# Supplementary material for: Developing the script “degenerate primer 111” to enhance the coverage of universal primers for the small subunit rRNA gene on target microorganisms
Source: Front Microbiol. 2024 Sep 4;15:1394303. doi: 10.3389/fmicb.2024.1394303 (PMC11409422; doi:10.3389/fmicb.2024.1394303)
Supplement: Supplementary file 1 [file Data_Sheet_1.zip › supporting/Gene sequences and script execution results/A-784F-1059R and its improved primers/Altiarchaeota/DQ837288.1.fasta]

>ENA|DQ837288|DQ837288.1 Uncultured euryarchaeote clone 56S_3A_28 16S ribosomal RNA gene, partial sequence.
TTAGAGAGGGATACTTGGGAAACTGAGGATATACTTATAGGTGAGGTGCTCTGGAATGAC
CCTTACTTAAAGGATGTCGATCTTATGCCGGTCGATGTTGCTTAAGAAAGAGTCTGCGGC
GGATTAGGTAGACGTTAGGGTAATGACCTAACGTGCCAACGATCCGTATCGGCTATGGGA
GTAGGAGCCGGGAGATGGATACTGAGACAAAGATCCAGGCCCTACGGGGCGCAGCAGGCG
CGAAACCTCCACAATGCGCGTAAGCGTGATGGGGGGACCCCAAGTGCCAGTACGACAGGG
GACTTTTTGTAGGAGTGTTAAAAAGCTCTTAAGAATAAGGGCTGGGTAAGACCGGTGCCA
GCCTCCGCGGTAACACCGGCAGCTCGAGTGGTAGTCGTTTTTACTGGGCTTAAAGCGTTC
GTAGTCGGTCTGGTAAGTTCTCTATGAAATCCTATGACTTAATTATAGGGCTTGTAGAGA
ATACTGCCAGGCTAGGAACCGGGAGAGGTCAGGGGAATTCCCAGGGTAGCGGTGAAATGT
TATAATCCTGGGAGGACCACCGATGGCGAAGGCACCTGACTGGAACGGGTTCGACGATGA
GGAACGAAAGCTAGGGGAGCAAACCGGATTAGATATCCGGGTAGTCCTAGCCGTAAACGA
TGTGAGCTAAGTATTTCTTGAACTTCGTGTTCAAGAAGTGTTGAAGGGAAACCATTAAGC
TCACCGCCTGGGGAGTACGGTCGCAAGGCTGAAACTTAAAGGAATTGGCGGGGGAGCACC
ACAAGGGGTGGAGTCTGCGGTTTAATTGGATACAACGCCGAGAAACTTACCAGGGGCGAC
GGCAGTATGAAGGTCAGACTGATGATCTTGCTAGACGAGCCGAGAGGTAGTGCATGGCCG
CCGTCAGCTCGTACCGTGAGACGTGCGGTTAAGTCCGTTAACGAGCGAAACCCGTGCCTT
TATTTGCCATCTTCTTCGATGGAGGGGGAGCACTATAAAGGGACCGCTGGCGATGAGCCA
GAGGAAGGTGCGGTCGACGATAGGTCTGTATGCTCCGAATCTCCTGGGCTACACGTGGAC
TACAATGACACAGACAATGGGTTGCAACTTCGAAAGAGGAGAGCTAATCCCCTAAATTGT
GCCTTAGTTCGGATTGAGGGTTGAAACTCACCCTCATGAAGATGAAATCCCTAGTAATCG
CTGGTGACTATCCAGCGGTGAATATGTCCCCGCTCCTTGCACACACCGCCCGTCAAACCA
ACCGAGTGGATCTATAATGAG
