# Supplementary material for: Developing the script “degenerate primer 111” to enhance the coverage of universal primers for the small subunit rRNA gene on target microorganisms
Source: Front Microbiol. 2024 Sep 4;15:1394303. doi: 10.3389/fmicb.2024.1394303 (PMC11409422; doi:10.3389/fmicb.2024.1394303)
Supplement: Supplementary file 1 [file Data_Sheet_1.zip › supporting/Gene sequences and script execution results/A-784F-1059R and its improved primers/Altiarchaeota/MCBC01000108.fasta]

>MCBC01000108 Candidatus Altiarchaeales archaeon WOR_SM1_86-2 WORSMTZ_5256
CAACTCCAGTTGATCCTGCTGGCGGCTACTGCTCTTGGGGTTCGATTAAGCCATGTGAGTCCAGGAATCT
TTGATTCCTGGCGAACGACTCAGTAACACGTGGATAACCTGCCCTTAGGAAGAGTATAACCTCGGGAAAC
TGAGGACAATCCTCTATAGGTGAGAAGTTCTGGAATGACTCTCACTCAAAGCTTCGGCGCCTAAGGATGG
GTCTGCGGTGGATTAGGCTGATGGCGGGGTAACGGCCCACCATACCTATAATCCATACCGGCTATGGGAG
TAGGAGCCGGGAGATGAGTACTGAGACACGGACTCAGGCCCTACGGGGCGCATCAGGCGCGAAACCTTTG
CAATGCACGCAAGTGTGACAAGGGAACCCTGAGTGTCTTCTCTTTGAGGGGACTTTTATGATGTGCAAAA
AGCATCATGAATAAGGGCTGGGTAAGACCCGTGCCAGCCGCCGCGGTAACACGGGCAGCCCAAGTGGTAG
CCATGTTTATTGGGCTTAAAGCGTTCGTAGCCGGTCTGGTAAGTCCTCCGTGAAATCCTGTCGCTTAACG
ATAGGAATTGCAGAGGATACTACCTGACTTGGAGCCGGGATGCGTCAGAGGTATTCCTTGGGTAGGGGCG
AAATCCGTTGATCCCTGGAGGACCACCAACGGCGAAGGCATCTGACTTGAACGGGCTCGACGGTGAGGAA
CGAAAGCTAGGGGAGCAAACCGGATCAGATACCCGGGTAGTCCTAGCCGTAAACGATGCGGACTGTATGT
TGCTAAAGCTTTATGTTTTAGCAGTGTCGAAGGGAAACCGTTAAGTCCGCCGCCTGGGAAGTACGGTCGC
AAGGCTGAAACTTAAAGGAATTGGCGGGGGATCACCACAAGGGGTGGAGTCTGCGGTTCAATTGGATACA
ACACCGGGAAACTTACCAGGGACGACGGCAGGATGAAGGTCAGGCTGAAGGTCTTACCGAACGAGCCGAG
AGGTAGTGCATGGCCATCGACAGCTCGTACCGTGAGGCGTGCGGTTAAGTCCGCTAACGAGCAAGACCCG
TGCCTTTATTTGCCACCCTTTTCTTTTGAAGAGGAGCACTATAAAGGGACCGCTGGCGATAAGTCAGAGG
AAGGTGCGGGCGACGGTAGGTCTGTATGCTCCGAATTTCCTGGGCTACACGTGGACTACAATGGCACAAA
CAGCGGGATGCAACTCCGAGAGGAGAAGCCAATCTCTTAAATTGTGTCTTAGTTCGGATTGAGCCTTGAA
ACTCGGGCTCATGAAGTTGAAATCCCTAGTAATCGCTCTTTATTAGAGAGCGGTGAATATGTCCCCGATC
CTTGCACACACCGCCTGTCAAACCAATCGAGTGGACTTAGGTCGAGGCTCTCTCATCTGGGAAGGTCAAG
ATCTAGGCTTGCAAGAGGGGTTAAGTCATAACAAGGTAGCCGTAGGGGAATCTGCGGCTGGATCACCTCC
A
