# Supplementary material for: Developing the script “degenerate primer 111” to enhance the coverage of universal primers for the small subunit rRNA gene on target microorganisms
Source: Front Microbiol. 2024 Sep 4;15:1394303. doi: 10.3389/fmicb.2024.1394303 (PMC11409422; doi:10.3389/fmicb.2024.1394303)
Supplement: Supplementary file 1 [file Data_Sheet_1.zip › supporting/Gene sequences and script execution results/A-784F-1059R and its improved primers/Korarchaeota/DQ228519.1.fasta]

>ENA|DQ228519|DQ228519.1 Uncultured archaeon clone F99a11 16S ribosomal RNA gene, partial sequence.
GGAGGGGACCCCTATCGGGCTCGGACTAAGCCATGCGAGTCGGCTGGGGGCCCTTGCCCC
TGGCGGCGCACGGCTCAGTAATACACGGTCAACCTGCCCTGGGGACCGGGATAACCTCGG
GAAACTGAGGCTAATCCCGGATAGGGGTGGATTCCTGGAATGGGTCCACCCCCAAAGTAG
GCGGGGGAATGGCCCCGCTGAGGCCCCAGGATGGGACCGTGGCCCATCAGGTAGTAGGTG
GGGTAACGGCCCACCTAGCCTAAGACGGGTGCGGGCGGTGGGAGCCGGAGCCCGGAGATG
GGCACTGAGACAAGGGCCTAGGCCCTACGGGGCGCAGCAGGCGCGAAACTTCCCCAATGC
GCGCAAGCGTGAGGGAGTGAGCCCGAGTGCCGCCCGCTGAGGGCGGCTGTTCCCGGGTGT
AAACAGCCCGGGGTAGGAAGGGGAGGGTAAGGCTGGTGCCAGCCGCCGCGGTAAAACCAG
CTCCTCGAGGGGTCCCCACGCATACTGGGCCTAAAGCGTCCGTAGCCGGCCCCGTAAGTC
CCCGGTTAAATCCACCGGAAGACCGGTGGGCCGCCGGGGATACTGCGGGGCTAGGGAGCG
GGAGGGGCCGAGGGTATTCCGGGGGATAGCGGTAAAATGCGTAGATCCCCGGAGGACCAC
CAGTGGCGAAGGCGCTCGGCTGGAACGCGTCCGACGGTGAGGGACGAAAGCTGGGGGAGC
AAACCGGATTAGATACCCGGGTAGTCCCAGCCGTAAACGATGCCGGCTAGGTGCCGGCCG
AGGTTTCGGCCTCGGCCGGTGTCGAAGCGAAGGCGTTAAGCCGGCCGCCTGAGGAGTACG
GCCGCAAGGCTGAAACTTGAAGGAATTGACGGGGGGGCACCACAAGGGGTGAATGCCTGC
GGCTCAATTGGACCCAACGCCGGGAATCTTACCGGGGGCGACAGCAGGATGAAGGTCAGG
CTGAAGACCTTACCTGACGCGCTGAGGGGTGGTGCGTGGCCGTCGCCAGCTCGTGCCGTG
AGGTGTCCTGTTAAGTCAGGCAACGAGCGAGACCCCCGTCCCCTAGTTGCCAGCGGGGCC
CTTCGGGGCTGTCCGGGCAAACTAGGGGGACCGCCGGCGAAGAGCCGGAGGAAGGAGGGG
GCCACGGCAGGTCAGTATGCCCCTAATCCCCCGGGCCGCACGCGGGCTGCAATGGGCGGG
ACAGCGGGATGCGACCCCGAGAGGGGGAGCAAATCCCTGAAACCCGCCCGTAGTCGGGAT
CGAGGGCTGCAACTCGCCCTCGTGAACCCGGAATCCCTAGTAACCGCGGTTCTCCATACC
GCGGTGAATACGTCCCTGCCCCTTGTACACACCGCCCGTCAACCCACCCGAGTGGGGCTG
GGGCGAGGCGGCCTACCCTTCGGGGTAGACCGGAACGAGCCTTGGCCCGAAGAGGGGGGG
T
