# Supplementary material for: Developing the script “degenerate primer 111” to enhance the coverage of universal primers for the small subunit rRNA gene on target microorganisms
Source: Front Microbiol. 2024 Sep 4;15:1394303. doi: 10.3389/fmicb.2024.1394303 (PMC11409422; doi:10.3389/fmicb.2024.1394303)
Supplement: Supplementary file 1 [file Data_Sheet_1.zip › supporting/Gene sequences and script execution results/A-784F-1059R and its improved primers/Korarchaeota/AB007304.1.fasta]

>ENA|AB007304|AB007304.1 Unidentified archaeon gene for 16S rRNA, partial sequence, clone pOWA19.
TTCCGGTTGATCCTGCCGGAGGGGACCCCTATCGGGCCCGGACTAAGCCATGCGAGTCGG
CTGGGGGCCCTTGCCCCTGGCGGCGCACGGCTCAGTAATACACGGTCAACCTGCCCTGGG
GACCGGGATAACCTCGGGAAACTGAGGCTAATCCCGGATAGGGGTGGATTCCTGGAATGG
GTCCACCCCTAAAGTAGGCGGGGGAATGGCCCCGCTGAGGCCCCAGGATGGGACCGTGGC
CCATCAGGTAGTAGGTGGGGTAACGGCCCACCTAGCCTAAGACGGGTCCGGGCTCTGAGA
GGAGGAGCCCGGAGATGGGCACTGAGACAAGGGCCTAGGCCCTACGGGGCGCAGCAGGCG
CGAAACTTCCCCAATGCGCGCAAGCGTTGAGGGAGTTGAGCCCGAGTGCCGTCCGCTGAG
GGCGGCTGTTCCCGGGTGTAAACAGCCCGGGGTAGGAAGGGGAGGGTAAGGCTGGTGCCA
CCCGCCGCGGTAAAACCAGCTCCTCGAGGGGTCCCCACGCATACTGGGCCTAAAGCGTCC
GTAGCCGGCCCCGTAAGTCCCCGGTTAAATCCACCGGAAGACCGGTGGGCCGCCGGGGAT
ACTGCGGGGCTAGGGAGCGGGAGGGGCCGAGGGTATTCCGGGGGATAGCGGTAAAATGCG
TAGATCCCCGGAGGACCACCAGTGGCGAAGGCGCTCGGCTGGAACGCGTCCGACGGTGAG
GGACGAAAGCTGGGGGAGCAAACCGGATTAGATACCCGGGTTAGTCCCAGCCCGTAAACG
ATGCCCGGCTAGGTGCCGGCCGAGGTTTCGGCCTCGGCCGGTGTCGAAGCGAAGGCGTTA
AGCCGGCCGCCTGAGGAGTACGGCCGCAAGGCTGAAACTTGAAGGAATTGACGGGGGGGC
ACCACAAGGGGTGAATGCCTGCGGCTCAATTGGACCCAACGCCGGGAATCTTACCGGGGG
CGACAGCAGGATGAAGGTCAGGCTGAAGACCTTACCTGACGCGCTGAGGGGTGGTGCATG
GCCGTTCGCCAGCTCGTGCCGTGAGGTGTCCTGTTAAGTCAGGCAACGGAGCGAGACCCC
CACCCCTAGTTGCCAGCGGGGCCCTTTCGGGGCTGTCCGGGCAAACTAGGGGGACCGCCG
GCGAAGAGCCGGAGGAAGGAGGGGGCCACGGCAGGTCAGTATGCCCCTAATCCCCCGGGC
CGCACGCGGGCTGCAATGGGCGGGACAGCGGGATGCGACCCCGAGAGGGGGAGCAAAATC
CCTGAAACCCGCCCGTAGTCGGGATCGAGGGCTGCAACTCGCCCTCGTGAACCCGGAATC
CCTAGTAACCGCGGTTCTCCATACCGCGGTGAATACGTCCCTGCCCCTTGTACACACCGC
CCGTCAACCCACCCGAGTGGGGCTGGGGCGAGGCCGGCCTACCCTTCGGGGTAGACCGGT
CGAGCCTTGGCCCCGCGAGGGGGGGTAAGTCGTAACAAGGTAGCCGT
