# Supplementary material for: Developing the script “degenerate primer 111” to enhance the coverage of universal primers for the small subunit rRNA gene on target microorganisms
Source: Front Microbiol. 2024 Sep 4;15:1394303. doi: 10.3389/fmicb.2024.1394303 (PMC11409422; doi:10.3389/fmicb.2024.1394303)
Supplement: Supplementary file 1 [file Data_Sheet_1.zip › supporting/Gene sequences and script execution results/A-784F-1059R and its improved primers/Micrarchaeota/DQ676245.1.fasta]

>ENA|DQ676245|DQ676245.1 Uncultured euryarchaeote clone MVP-4A-3 16S ribosomal RNA gene, partial sequence.
ACTTCGATGGACGGTATACGGCTCAGTAACAAGTAGTCAATCTGCCCTAAGGACGGGAGC
AACCTCGGGAAACTGAGGTCAATTCCCGATGCCCCATCTATGCTGGAATGCTTGATGGGG
AAAACGCGCGGTGAATCGGAGCCGTTGCGCCTTAGGATGAGACTGCTCCTGATTAGGTAG
TTGGTGAGGTAACGGCTCACCAAGCCGATAATCAGTAGGGGCAATGGGAGTTGGCGCCCC
GAGAAGGGCACTGAGACAAGGGCCCTAGTCCTACGGGATGCAGCAGGCGCGAAACCTTTA
CAATGCGCGAAAGCGTGATAAGGGAACTCTGAGTGGCAGCCGGCTTTTGCCGACTGTCTT
TTGGCGAACCTAAACCGTTCGCAGAATAAGTTCTGGGTAAGACCAGTGCCAGCCGCCATG
TGCATCTGCACGATGCGCACGGTACGCGGTAATACTGGCAGAACGAGTGGTGCCCACGAA
TATTGGGTCTAAAGAGACCGTAGCTGGCTTGTTAAGTCCACTGTGAAATCTTGGGGCTCA
ACCTCAAGGCGTGCAGTGGATACTGGCAGGCTTGAGAGCGGGGGAGGTCAGGGGTACTTA
CGGGGTATGGGTAAAATCAGTTGATCCTGTAAGGACCACCAGTGGCGAAGGCGCCTGACC
AAAACGCGTCTGACAGTGAGGGTCGAAGGCTAGGAGAACGAATCAGATTAGATACCCGAG
TACCCCTAGCAGTAAATGATGCAGACTGTGGTGTTGCAAGAACTTCGGGTTCTTGCAGTG
CTGTAGCGTAGGTGTTAAGTCTGCCACCTGGGGAGTACGGCCGCAAGGTTGAAACTTAAA
GGAATTGGCGGGGGAGCACCACAAGGCGTGGATGCTGCGGTTCAATTGGATACAACGCCC
GGAACCTTACCCGGGGAGACGGCACAATGATAGCCAGACTGAAGATCTTGCTTGAGGAGC
CGAGAGGTGCTGCATGGCCATCGTCAGCTCGTGGTGCGAACTGTCAGGTTAAGTCCTGTA
ACGAGCGAGACCCTTATGCGCTGTTGCTAATTCGGTCTCCGGATCGGATGCACACTGCGT
GGACTGCCCGTGTCAAATGGGAGGAAGGAGAGGGCGACGGTAGGTCAGTATGGCCTGAAT
CTCTCGGGGCTACACGTGGCATACAATGCTCATCACAATTGGCTGCTACTCCGAAAGGAG
ACGCTAATCCCCCAAAGACGAGCTCAGTTCGGATTGAGGGCTGAAACTCGCCCTCATGAA
GCTGGAGTGCCTAGTAATCGCCTGTCAACATCAGGCGGTGAATACGTCCCCGCTCCTTGC
ACACACCGCCCGTCAAGTCACCCAAATTGGGTTTTAGTGAGGGATCTCTTTCTTGGATTT
TCGAA
