# Supplementary material for: Developing the script “degenerate primer 111” to enhance the coverage of universal primers for the small subunit rRNA gene on target microorganisms
Source: Front Microbiol. 2024 Sep 4;15:1394303. doi: 10.3389/fmicb.2024.1394303 (PMC11409422; doi:10.3389/fmicb.2024.1394303)
Supplement: Supplementary file 1 [file Data_Sheet_1.zip › supporting/Gene sequences and script execution results/A-784F-1059R and its improved primers/Micrarchaeota/EF441954.1.fasta]

>ENA|EF441954|EF441954.1 Uncultured euryarchaeote clone RT10_19E_11 16S ribosomal RNA gene, partial sequence.
TTGGGAAACTGAGGCTAAAACCGCATATGCTACGAATTCTGGAATGAATTGTAGCTCAAA
AAGTCCGCGAATTGTAGCGGGTACTGCTCTGCGATGAGACTGCGTCTGATCAGGCAGATG
GCGGGGTAACGGCCCACCATACCGTTGACCAGTAGGGGATATGAGAGTAAGAGCCCCGAG
AAGGGCACTGAGACAAGGGCCCTAGCGCTACGGCGTGCAGCAGGCGCGCAAACTCCACAA
TGCACATACGTGTGATGGGGGGAGTCTGAGTGGTGCACTTCGGTGCACCTTTTGCTAAGT
CCAAAAAGCTTGGCGAATAAGTGCTGGGTAAGACCGGTGGCAGCCGCCACGGTAATACCG
GCGGCACAAGTGGTGTTCACTATTATTGGCTTAAAGCGTCAGTAGCCGGCTGAAACCGTC
TTATGTGAAATATTGGTGCCTGACATCAATGCGTGCATAAGATACCTTTCAGCTAGGGGA
TGGGAGAGGTCAGGAGTATTCATGGGGTAAGGGTAAAATCTTGTAATCCTATGAAGACTA
CCGGTGGCGAAGGCGCCTGACCAGAACACATCCGACGGTGAGTGACGAAGGCTAGGAGAA
CGAATCGGATTAGATACCCGAGTAGCCCTAGCAGTAAATTATGCAGACTTTGGTGTTGCG
CCTATCACGAATAGGTGCAGTACCGTAGGATAACTGTTAAGTCTGCCGCCTGGGGAGTAC
GGCCGCAAGGTTGAAACTTAAAGCAATTGGCGGGGGAGCACAACAAGGGGTGGATGCTAC
AGTTTAATTGAATTCAACGTCGGGAGCTTTACCTGGAGCGACGGCAGGATGAAGGTCACG
CCAAAGACCTTACCTAACGAGCCGAGAGGTGGTGCATGTCGATCGCAACTCGTGGTGTGA
ACTATCCGGGTGAGTCCGGTAGCGAGCGAGACCCTCGATGACAGCTTGCACTGGTTTAGC
GATAATCAGGCACTCTGTCGATACT
