# Supplementary material for: Developing the script “degenerate primer 111” to enhance the coverage of universal primers for the small subunit rRNA gene on target microorganisms
Source: Front Microbiol. 2024 Sep 4;15:1394303. doi: 10.3389/fmicb.2024.1394303 (PMC11409422; doi:10.3389/fmicb.2024.1394303)
Supplement: Supplementary file 1 [file Data_Sheet_1.zip › supporting/Gene sequences and script execution results/A-784F-1059R and its improved primers/Micrarchaeota/FJ810526.1.fasta]

>ENA|FJ810526|FJ810526.1 Uncultured archaeon clone JMYA07_AC07 16S ribosomal RNA gene, partial sequence.
AGGTACCGCTATCAGAGTACGACTAAGCCATGCAAGTCTGCCTGTACACTTGTACAGACG
GCGTACGGCTCAGTAACATGTAGTCAATCTGCCCTAAGGACCGGCATACCCTCGGGAAAC
TGAGGATAATTCCGGATCGCCCATCTATGCTGGAATGCTTGATGGGTTAAATGGCTTGCG
AATTGGAGCAAGTCCGCCTTAGGATGAGACTGCACCTGATTAGGTAGTTGGTGGGGTAAT
GGCCCACCAAGCCGATAATCAGTAGGGGCAATGGGAGTTGGAGCCCCGAGAAGAGCACTG
AGACAAGGGCTCTAGTCCTACGGGATGCAGCAGGCGCGAAACCTTTACAATGCGCGAAAG
CGTGATAGGGGAACTCTGAGTGGCGTGCGGATTTTTATTCGCTGTCTTTTGCCAAGTCTA
AATCGCTTGGAGAATAAGTGCTGGGTAAGACCAGTGCCAGCCGCCGCGGTAATACTGGCA
GCACAAGTGGTATCCACGAATATTGGGTCTAAAGAGTCCGTAGCCGGTCCATTAAGTCCT
CTGTGAAATCTTGGAGCTTAACTTCAAGGCGTGCAGGGGATACTGGTGAGACTTGAGAGT
GGGGGAGGTCAAGAGTACTTGTGGGGTAGGAGTAAAATCCTGTAATCCTTCAAGGACTCC
CAGTGGCGAAGGCGCTTGACCAAAACACGTCTGACGGTGAGGGACGAAGGCTAGGAGAAC
GAATCGGATTAGATACCCGAGTAGCCCTAGCAGTAAATTATGCAGACTGTGGTGTTACAT
TAGCTTCGAGCTGGTGTAGTGCTGTAGCGTAGGCGTTAAGTCTGCCACCTGGGGAGTACG
GCCGCAAGGTTGAAACTTAAAGGAATTGGCGGGGGAGCACCACAAGGGGTGGAAGCTGCG
GTTCAATTGGACACAACGCCGGGAATATTACCGGGAGCGACGGCAGAATGAAGGTCAGAC
TAAAGATCTTGCCCAACGAGCCGAGAGGTGCTGCATGGCCATCGTCAGCTCGTGCTGCGA
AGTGTCCGGTTAAGTCCGGTAACGAGCGAGACCCCTATGTACTGTTGCTACTTTCGCATC
CGTGCGAGAGGCACTCTGTACAGACTGCCTGCGTTAAGCAGGAGGAAGGAAGGGGCGACG
GTAGGTCAGTATGGCCTGAATCTCCCGGGCTACACGTGGCTTACAATGGCTTAGACAATG
GGCTGCAACTCCGAAAGGGGAAGCTAATCTCACAAACTAAGCCTAGATTTGGATTGGGGG
CTGAAACTCGCCCCCATGAAACTGGAATCCCTAGTAATCGCTTGTCAACATCGAGCGGTG
AATACGTCCCCGCTCCTTGCACACACCGCCCGTCAAGTCACCCAAACAGGGTTTTGGTGA
GACTCCGCTTTTTGGTGGATT
