# Supplementary material for: Developing the script “degenerate primer 111” to enhance the coverage of universal primers for the small subunit rRNA gene on target microorganisms
Source: Front Microbiol. 2024 Sep 4;15:1394303. doi: 10.3389/fmicb.2024.1394303 (PMC11409422; doi:10.3389/fmicb.2024.1394303)
Supplement: Supplementary file 1 [file Data_Sheet_1.zip › supporting/Gene sequences and script execution results/A-784F-1059R and its improved primers/Micrarchaeota/MH463124.1.fasta]

>ENA|MH463124|MH463124.1 Uncultured DPANN archaeon clone Parys_Mountain_Mia_clone_18 16S ribosomal RNA gene, partial sequence.
CGTACGGCTCAGTAACACGTAGCCAATCTACCGCAGAGAGGGGAATAACGTTGGGAAACT
GACGATAATGCCACATAGGGTAAGATCGCTGGAATGCTTTTTACCCCAAAAGGAACGTGA
ATTGGAGCGTTTACGCTCTGCGATGAGGCTGCGTCGGATCAGGCAGAAGGCGGGGTAACG
GCCCACCATACCTTTGACCCGTAGGGGCTATGAGAGTAGGAGCCCCGAGAAGGGCACTGA
GACAAGGGCCCTAGTGCTACGGCATGCAGCAGGCGCGAAAACTCCACAATGCACGAAAGC
GTGATGGGGGGAGTCTGAGTGGAGGGTTCACCCCCTCCTTTTGCTAAGTTTAATCAGCTT
GGCGAATAAGTGCTGGGTAAGGCCGGTGGCAGCCGCCACGGTAATACCGGCGGCACAAGT
GGTGTCCACGAGTATTGGGCTTAAAGCGTCCGTAGCTGGCTCAAACCGTCTTATGTGAAA
TGCATGTGCTCAACACATGCGCTTGCATAAGATACCTTTGGGCTAGGGAGCGGGAGAGGT
TAGGAGTACTTATAGGGTAGGGGTAGAATCTTATAATCCCATAAGGACTACCGGTGGCGA
AGGCGCCTAACCAGAACGCATCCGACAGTGAGTGACGAAGGCTAGGAGAACGAATCGGAT
TAGATACCCGAGTAGCCCTAGCAGTAAATTATGCAGACATTGGTGTTGCTTTTATCACGA
ATAAAAGCAGTACCGTAGGAAAACTGTTAAGTCTGCCGCCTGGGGAGTACGGCCGCAAGG
TTGAAACTTAAAGCAATTGGCGGGGGAGCACACAAGGGGTGGATGCTAAGGTCTAATTGA
ATTCAACGTCGGGAACATTACCTGGAGCGACGGCAGAATGAAGGTCAGGCTAAAGACTTT
ACCTAACGAGCCGAGAGGTGTTGCATGGCGATCGTCAGTTCGTGGTGTGAACTATCCGGT
TAAGTCCGGTAACGAACGAGATCCCTGTGAACAGTTGCCATTGCTGCAGAGATGCAGCAA
GCACTCTGTTCAGACCGCCTGCGTTTAAGCAGGAGGAAGGAGGGGGCCACGGTACGTCAG
TATAGCCCAAATCTCCAGGGCTACACGCGGCATACAAAGGTTGGTACAATGGGTTGCTAC
CCAGAAATGGGACGCTAATCCCCTAAAACCAGCCCCAGTTCGGATTGAGGGTTGCAACTC
ACCCTCATGAAGTTGGAATCCCTAGTAATCGCTTGTCACCATCGAGCGGTGAATGTGTCC
CCGCTCCTTGCACACACCGCCTGCCAAGTCATCCAAGTGAGGTCTTAGTGACGCAGTATT
GTATGATGCTGTCGAACTAAGGTTTCGTGAGGGGGGCTAAGGCATAACAAGGTATCCGTA
GGGGAACCTGCGGATAGATCACCTCAAAAGGGC
