# Supplementary material for: Developing the script “degenerate primer 111” to enhance the coverage of universal primers for the small subunit rRNA gene on target microorganisms
Source: Front Microbiol. 2024 Sep 4;15:1394303. doi: 10.3389/fmicb.2024.1394303 (PMC11409422; doi:10.3389/fmicb.2024.1394303)
Supplement: Supplementary file 1 [file Data_Sheet_1.zip › supporting/Gene sequences and script execution results/A-784F-1059R and its improved primers/Micrarchaeota/FJ718986.1.fasta]

>ENA|FJ718986|FJ718986.1 Uncultured archaeon clone 001 from mine water 16S ribosomal RNA gene, partial sequence.
TTCCGGTTGATCCTGCCGGAGGGTATTGCTATCAGAGTACGACTAAGACATGCAAGTTTT
ACGGTGCAGCTTTGCACCGTAGCAGACGGCTGAGTAACACGTAGAGAACCTTCTCTTGTG
ACGGGGCCAATCTCGCGAAAGTGAGAACAATTCCCGATAGGAGAGAGCAACTGGAACGTT
GTTTCTCCCAAAGGCGCGCTGAAATGCAGGCGTTGCGCACAAGAATGGCTCTGCGTCTGA
TTAGGTAGTTGGTGAGGGTAACGGCCCACCAAGCCGATAATCAGTAGGGGCTATGGGAGT
AGTAGCCCCCAGACGGGCACTGAGACAAGGGCCCGAGCCCTACGGGGTGCAGCAGTCGCG
CAACCTTCGCAATGCACGAAAGTGTGACGAGGGAACTCTGAGTGCCAACCTAACAGTTGG
CTTTTAATCACCTTGAACTGGTGGTTGAATAAGAAGCGGGTAATTGCTGTGCCAGCCGCC
GCGGTAAAACAGCTGCTTCAAGTGATACCCACGAATATTGAGCCTAAAACGAGTGTAGCG
GGCTTTGCCAGTTCCCTGTGAAATCCACCAACTCAATTGGTGGGCGCGCAGGGAATACTA
CAAGGCTTGGGAATGGGGGAGGTCAGGGGTACTGTGGGGGGAGGAGTAAAATCCTTTAAT
CCTCGCAGGACCATCGGTGGCGAAGGCGCCTGACCAAAACATGTCCGACCGTGAGACTCG
AAGGCCAGGGGAGCAAATCGGATTAGATACCCGAGTAGTCCTGGCAGTAAATTATGTGGA
CTAGGCGTTGCCGCCACTACGTGTGGCTGCAGTGCCGCAGCGAAGGCGTTAAGTCCACTG
CTTGGGGAGTACGGTCGCAAGACTGAAACTTAAAGGAATTGGCGGGGGAGCACCACAAGG
GGTGGATGCTGCGGTTCAATTGGACTCAACGCCGGGAAACTCACCAGGAGAGACGGCAGA
ATGAAGCTCAGACTGAAGATCTTAGCCGACAAGCCGAGAAGTGTTGCATGGCCAGCGTCA
GTTCGTGCCGTGAGGTGTCAGGTTAAGTCCTGCAACGAACGAGATCTCTGTTAACAGTTG
CTACGATTCGCGCAAGCGGGTCGGCACTCTGTTGAGACTGCCATCGTTAAGATGGAGGAA
GGAGGAGGCGACGCTAGGTCTGTATGGCCTGAATCTCCTGGGCCACACGTGGCATACAAA
GGTGGAGACAATGCGTTCCGACGCCGAAAGGTGAAGGCAATCGTCTAAACTCCATCCCAG
TCCAGATTGGGGGCTGGAACTCGTCCCCATGAAGTTGGAATCCCTAGTAATCGCGTGTCA
TCATCGCGCGGTGAATATGTCCCCGCTCCTTGCACACACCGCCCGTCAAGTCATCCAAGC
GAGGTCTTAGTGAGGCCTGCCCTAAGGGCATGTCGAGCTAGGGCTTCGTGAGGAGGATTA
AGTCGTAACAAGGTAACC
