# Supplementary material for: Developing the script “degenerate primer 111” to enhance the coverage of universal primers for the small subunit rRNA gene on target microorganisms
Source: Front Microbiol. 2024 Sep 4;15:1394303. doi: 10.3389/fmicb.2024.1394303 (PMC11409422; doi:10.3389/fmicb.2024.1394303)
Supplement: Supplementary file 1 [file Data_Sheet_1.zip › supporting/Gene sequences and script execution results/A-784F-1059R and its improved primers/Micrarchaeota/MH463117.1.fasta]

>ENA|MH463117|MH463117.1 Uncultured DPANN archaeon clone Parys_Mountain_Mia_clone_10 16S ribosomal RNA gene, partial sequence.
CGTACGGCTCAGTAACACGTAGTCAATCTACCGTAAAGAGGCGAATAACCACGGGAAACT
GTGGGCAATACGCCGTAGGCTACAGCATCTGGAAGGAGCTGTAACTGATAAGGTTGCGAA
TTGGAGCATTACCGCTTTACGATGAGATTGCGGCGGATCAGGCAGATGGCGGGGTAACGG
CCAACCATACCGATAACCCGTAGGGGATGTGAGAGCATAGGCTCCGAGAAGGGCACTGAG
ACAAGGGCCCTAGCGCTACGGCGTGCAGCAGGCGCGCAAACTCCACAATGCGCGGAAGCG
TGATGGGGGAATCTGAGTGGTTCACTTCGGTGAACCTTTTGCCAAGTATAGCACGCTTGG
CGAATAAGTGCTGGGCAAGACGGGTCCCAGCCGCCACGGTAATACCCGCAGCACAAGTGG
TGTCCACGACTATTGGGCTTAAAGCGCTCGTAGCTGGCTGATGCCGTCCCATGTGAAATA
TTGGCGCTCAACGTCAATGCGGGCATGGGATACCCATCAGCTTGGGAGCGGGTGAGGTCA
GGGGTACTTATGGGGGAGGGGTAAAATCCTGTAATCCTATAAGGACCAACGGTGCGAAGG
CGCCTGACCAGAACGCATCCGACAGTGAGGAGCGAAGGCTAGGAGAACGAATCGGATCAG
ATACCCGAGTAGCCCTAGCAGTAAATTATGCAGACTCTGGTGTTGCCGATGTCTTGAATA
TCGGCAGTACCGTAGCGAAAGTGTTAAGTCTGCCGCCTGGGGAGTACGGCCGCAAGGTTG
AAACTTAAAGCAATTGGCGGGGGAGCACACAAGGGGTGGATGCTGCGGTTTAATTGAACC
CAACGTCGGAAATCTTACCGGGAGCGACGGCAGTGTGAAGGCCAGACTGAAGATCTTGCC
TGACGAGCCGAGAGGTAGTGCATGGCGACCGTCAGCTCGTGGTGTGAACTGTCCGGTTAA
GTCCGGGAACGAGCGAGACCCTCATTGACAGTTGCCACTGTTTCAGTGATGAAGCAAGCA
CTCTGTCGAGACCGCCTCTGTTTAAAGAGGAGGAAGGAGAGGGCGACGATACGTCAGTAT
GCTCTGAATCTTCCGGGCTACACGCGGCATACAAAGGATGGCACAATGGGATGCAACTCC
GAAAGGAGGAGCCAATCCCCTAAAACCATCCTTAGTTTGGATTGAGGGCTGAAACTCGCC
CTCATGAAAATGGAATCCCTAGTAATCGCATGTCACTATCGTGCGGTGAATCTGTCCCAG
CTCCTTGCACACACCGCCCGCCACGTCACCCAAGTGAGACCCTAGTGAGGCAACGTCTTC
GGACGTTTTCGAGTTAGGGCTTCGTGAGGAGGGCGAAGGCGTAACAAGGTATCCGTAGGG
GAACCTGCGGATAGATCACCTCAAAAGGGC
