# Supplementary material for: Developing the script “degenerate primer 111” to enhance the coverage of universal primers for the small subunit rRNA gene on target microorganisms
Source: Front Microbiol. 2024 Sep 4;15:1394303. doi: 10.3389/fmicb.2024.1394303 (PMC11409422; doi:10.3389/fmicb.2024.1394303)
Supplement: Supplementary file 1 [file Data_Sheet_1.zip › supporting/Gene sequences and script execution results/A-784F-1059R and its improved primers/Micrarchaeota/MH463123.1.fasta]

>ENA|MH463123|MH463123.1 Uncultured DPANN archaeon clone Parys_Mountain_Mia_clone_17 16S ribosomal RNA gene, partial sequence.
CGTACGGCTCAGTAACACGTAGTCAATCTACCGTAGAGAAGGGGATAACCTTGGGAAACT
GAGGCTAATACCATATAGGATAGGAATTCTGGAATGAGTCCTAACTGAAAAGGTTGCGAA
TTGGAGCATTACCGCTCTACGATGAGACTGCGTCGGATCAGGCAGATGGCGGGGTAACGG
CCCACCATACCTTTGACCCGTAGGGGATATGAGAGTAAGAGCCCCGAGAAGGGCACTGAG
ACAATGGCCCTAGCGCTACGGCGTGCAGCAGGCGCGCAATCTCCACAATGCGCGGAAGCG
TGATGGGGGGAGTCAGAGTGATTCACTTCGGTGGATCTTTTGCCAAGTTTAGCAAGCTTG
GAGAATAAGTGCTGGGTAAGACCGGTGGCAGCCGCCACGGTAATACCGGCGGCACAAGTG
GTGTTCACTATTATTGGGCTTAAAGAGTCCGTAGCCGGCTAAAACCGTCTTGTGTGAAAT
ATTGGCGCATGACGCCAATACGTGCATAAGATACCTTTTGGCTAGGGAGCGGGAGAGGTC
AGGAGTATTCATGGGGTAAGAGTAAAATCCCGTAATCCTATGAAGACTACCGGTGGCGAA
GGCGCCTGACCAGAACGTATCCGACGGTGAGTGACGAAGGCTAGGAGAACGAATCGGGTT
AGATACCCGAGTAGCCCTAGCAGTAAATGATGCAGACTTTGGTGTTGCAACTGCCACGTG
TGGTTGCAGTACCGTAGGGTAACTGTTAAGTCTGCCGCCTGGGGAGTACGGCCGCAAGGT
TGAAACTTAAAGCAATTGGCGGGGGAGCACAACAAGGGGTGGATGCTACGGTTTAATTGA
ATTCAGCGTCGGAAACATTACCTGGAGCGACGGCAGAATGAAGGTCAGGCTAAAGACCTT
ACTAGACAAGCCGAGAGGTGGTGCATGGCGATCGTCAGTTCGTGGTGTGAACTATCCGGT
TAAGTCCGGTAACGAACGAGACCCTCATTTACAGTTGCCACTGGATTAGCGATAATTCAA
GCACTCTGTCAAGACCGCCTTCGTTTAAGAAGGAGGAAGGAGAGGGCAACGGTACGTCAG
TATGCCCCGAATCTCCAGGGCTACACGCGGCATACATAGGCTGGCACAATGGGCTGCAAC
TCAGAGATGAGGAGCCAATCCCTGAAACCAGTCCCGGTCCGGATTGAGGGCTGAAACTCG
CCCTCATGAAGTTGGAATCCCTAGTAATCGCTTGTCACTAACGAGCGGTGAATTTGTCCC
CGCTCCTTGCACACACCGCCCGCCAAGTCATCCAAGTAGGGCCTTAGTGAGGCAGCATCT
TTAAGATGCTTTCGAATTAAGGTTCTGTGAGGGGGGCTAAGGCGTAACAAGGTATCCGTA
GGGGAACCTGCGGATAGATCACCTCAAAAGGGC
