# Supplementary material for: Developing the script “degenerate primer 111” to enhance the coverage of universal primers for the small subunit rRNA gene on target microorganisms
Source: Front Microbiol. 2024 Sep 4;15:1394303. doi: 10.3389/fmicb.2024.1394303 (PMC11409422; doi:10.3389/fmicb.2024.1394303)
Supplement: Supplementary file 1 [file Data_Sheet_1.zip › supporting/Gene sequences and script execution results/A-784F-1059R and its improved primers/Micrarchaeota/EU731557.1.fasta]

>ENA|EU731557|EU731557.1 Uncultured euryarchaeote clone GNA05E12 16S ribosomal RNA gene, partial sequence.
GGGGTGGCAAAATGCTGAGTAACACGTAGTCAATCTACCCTGTGGCCGGGGATAACCTTG
AGAAATTGAGGACAATACCCGATATTCCACCTATGCTGGAATGCTTGGTGGTTTAAACGG
GCTGTGAATTGGAACAGTTCCGCCATAGGACGAGACTGCGGGGGATTATGGTTGTTGGTA
GGGTAATGGCCTACCAAGCCGATAATCTCTAGGGGCCATGAGAGTGGTGGCCCCCAGAAG
GGCACTGAGACAAGGGCCCTAGCCCTACGGGGTGCAGCAGGCGCGAAACCTCTACAATGC
TGGAAACAGTGATAGGGGAACTCCGAGTGGCGTCGGCTAAGCCGGCGTCTTTTGCCAAGT
GTAAATAGCTTGGAGAATAAGGGTGTGGGCAAGACTGGTGGCAGCCGCCGCGGTAACACC
AGCGCCTCGAGTGGTACCCACGAATACTGGGCCTAGAGCGTTCGTAGCCGGCCAGATAAG
TCTTCTGTGAAATAGTGTGGCTTAACCTCACTGCGCGCAGGAGATACTGTTTGGCTTGGG
AACGGGGGAGGTCAGGAGTACACCCGGGTAAGGGTAAATCCGTTGAGCCTGGTTGACTAC
CAGTGGCGAAGGCGCCTGACCGACACGTGTCCGACGTCGAGGAACGAAAGCTGGGGGAGC
GAACGGGAGTAGATACCCCGGTAGTCCCAGCTGTAAATAATGCGGACTTGTGGTGTTGCT
TCAGAGGTAATCTGCAGCAGTGCTGTAGCGTAGGTGTTAAGTCCGCCGCCTGGGGAGTAC
GGCCGCAAGGTTGAAACTTAAAGGAATTGGCGGGGGAGCACCACAAGGGGTGGATGCTAC
GGTGTAATTGGATACAACGCCGTGAACTTCACCAAGGGCGACGGCAGAATGAAGGCCAGA
CTAAAGATCTTGCCTAACAAGCCGAGAGGTGTTGCATGGCCATCGTCAGCTCGTGGCGTG
AGTTGTCTGGTTAAGTCCAGCAACGAGCGAGACCTATACCATTAATTGCTACTTTTACCT
TTAGTAAGAGGCACCTTAATGGGACTGCCCGCGTTAAGTGGGAGGAAGGAGTGGGCGACG
GTAGGTCAGTATGGCCCGAATCCCTTGGGCTACACGCGGCATACAATGGCTGGAACAATG
GGTTGCTACTCCGAAAGGAGGCGCTAATCCCCTAAATCCAGTCTTAGTTCGGATTGAGGG
TTGAAACTCACCCTCATGAAGCTGGAATCCCTAGTAATCGC
