# Supplementary material for: Developing the script “degenerate primer 111” to enhance the coverage of universal primers for the small subunit rRNA gene on target microorganisms
Source: Front Microbiol. 2024 Sep 4;15:1394303. doi: 10.3389/fmicb.2024.1394303 (PMC11409422; doi:10.3389/fmicb.2024.1394303)
Supplement: Supplementary file 1 [file Data_Sheet_1.zip › supporting/Gene sequences and script execution results/BAE-515F-926R and its improved primers/Nanohaloarchaeota/GQ374969.1.fasta]

>ENA|GQ374969|GQ374969.1 Uncultured haloarchaeon clone Cry7_clone28 16S ribosomal RNA gene, partial sequence.
ATTCCGGTTGATCCTGCCAGAGGCTACCGCTATCGGAGTCCGATTTAGCCATGCTAGTCC
ACCGATTCGTTCGGGGCAGATAGCTGAGTAACATGTGATCAACCTGCTCTGTGGATGAGG
ATAACCTCGGGAAACTGAGGCTAATACTCAATAGCAGAGGATATCTGGAATAGATTCCTC
TGTGAAATGTTTCGACGCCACAGGATGGGATCGCAGCTGATTAGGTCGTTGGTGAGGTAA
CGGCTCACCAAGCCAGTAATCAGTAGCAGCCGTGAGAGCGGGAGCTGCCAGTCGTGTTCT
GAGACAAGAACACGGACCCTACGGGGTGCAGCAGGCACGAAACCTTTACAATGCACTAAC
GTGCGATAAGGGGACTCCGAGTGTAGTCTTCCCACAAGGAAGGCTACTTTTCTGTACTGT
AAGGAGGCACCGGAACAAGGGGTGGGCAATACTGCTGCCAGCCGCCGCGGTAATAGCAGA
ACCCCAAGTGGTAGTCATTATTATTGGGTTTAAAGTGTTCGTAGCCGGATCTGCAAGTCC
GCTGTGAAATCCACATGCTTAACATGTGGGCGTGCAGCGGATACTGCAGGTCTAGGAACC
GGACGGCGTCGAGGCTATTCCAAGGGTAGGGGTGAAATCCTAAAATCCTTGGAGGAGCAC
CTGTGGCGAAAGCGCTCGACGAGTACGGATTCGACGGTGAGGAACGAAAGCCAGGGGAGC
AAAGCGGATTAGATACCCGCGTAGTCCTGGCTGTAAACATTGTCTGTTTGATGTCGGAGA
ACCTTCGAGGTTTTCCGGTGCCGAAGTGAAAACGATAAACAGACCACCTGGGTAGTACGG
TCGCAAGGCTGAAACTTAAAGGAATTGACGGGGGAGCACCACAACTGGTGGAGACTGCGG
TTTAATTAGATCAAACGCAGAGTACCCTACCAGAGCCGACAGCAAAATGACGGTCAGCTT
GAAGAGCTTACCTGATGCGCTGAGAGGAGCTGCATGGCCGCCGTCAGCTCGTGCCGTGAG
GTGTCCGGTTAAGTCCGGTAACGAGCGAGACCCGCACTCTATGTTGCCAAGGATTCCTTC
GGGAATTCTGCACTCGTAGAGGACCGCTGGTGATAAACCAGGGGAAGGAGCGGGCCACGG
TAGGTCAGTATGGCCCGAATGCTCTGGGATACACGCGGTCTACAATGGCCGGAACAAAGG
GATGCGACTCCGAGAGGAGAAGCTAACCCCCTAAATCCGGTCTTGGTACGGATTGAGCAC
TGCAACTCGTGCTCATGAAGGCGAAATCGGTAGTAGTCGCTGGTCATCATCTAGCGGCGA
ATACGTCCCTGCTCCTTGCACACACCGCCCGTCAAAGCACCCGAGTGAGGTCCGGATGAG
GCTATCACTGATAGTCGAATCTGGGCTTCGCAAGGGGGCTTAAGTCGTAACAAGGTAGCC
GT
