# Supplementary material for: Developing the script “degenerate primer 111” to enhance the coverage of universal primers for the small subunit rRNA gene on target microorganisms
Source: Front Microbiol. 2024 Sep 4;15:1394303. doi: 10.3389/fmicb.2024.1394303 (PMC11409422; doi:10.3389/fmicb.2024.1394303)
Supplement: Supplementary file 1 [file Data_Sheet_1.zip › supporting/Gene sequences and script execution results/BAE-515F-926R and its improved primers/Excavata/AF052697.1.fasta]

>ENA|AF052697|AF052697.1 Cryptotermes brevis symbiont 77086 clone 1 small subunit ribosomal RNA gene, partial sequence.
AAGGAAGCACACTTCGGTCATAGATTAAGCCATGCAAGTGTCAGTTCAGGTTTAGTCTCG
AAACTGCGAACAGCTCATTAACACACTTAGTATCTATTTGACGGCGCTCTAAAAGCTAAT
ATGGATAGCAGGAGAAAACTCGTGCTAATACATGCAATTGTTTCGCTGGATACGAATTAC
AGCGGAAAAGTTGACTTCGCAAGAAGCACGTCATTCGACTGAGTGACCTATCAGCCAGTA
CTTAGGGTCTTTACCTAGGTAAGCTATCACGGGTAACGGGCGGTTACCGTCGTACTGCCG
GAGAAGGCGCCTGAGAGATAGCGACTATTCCTATGGGGAGCAGCAGGCGCGAAACTTTCC
CAATCTTCATCGAAGGAGGGGGTAATGACCAGTTCTAGTTTTGGCTTAGGCCATATTGGA
TAGAGATACAGTTTACCACTGTTTCGCAACCTAGCAGAGGGCCAGTCTGGTGCCAGCAGC
TGCGGTAATTCCAGCTCTGCGAGTTTGCTCCCATATTGTTGCAGTTAAAACGCCCGTAGT
CTGAATTTGGCATCCGCCAGTATGTGTATAACGTTCACTGTGAACAAATCAGGACGCTTA
GGGTATGTTTAAGGAATGACCTAGCGCAGTATGATTACTTTGCCTCTTTGGCAAGCTCAA
TGAGAGCCATCGGGGGTAGATCTATTCCGTGGCGAGCGGTGGAATGCTCTGACCCATGTG
GAGAGAGTCGAAAGCGAAGGCATCTACCTAGAGGGTATCTGTCGATCAAGGGCGAGAGTA
GGAGTATCCAACCGGATTAGAGACCCGGGTAGTTCCTACTGTAAACGATGCCGACAGGGG
ATTGTCTTTCATTAAAGGCAGGACCTTAGGAGAAATCATAGTTCATGGGCTCTGGGGGAA
CTACGACCGCAAGGCTGAAACTTGAAGGAATTGACGGAAGGGCACACCAGGGGTGGAGCC
TGTGGCTTAATTTGAATCAACACGGGGAAACTTACCAGGACCAGATGTTGGTATGACTGA
CTTTCTAAAGGGAATTCAGGATTTGGCTTGTGGTGGTGCATGGCCGTTGGTGGTGCGTGG
GTTGACCTGTCTAGCGTTGATTCAGATAACGAGCGAGATTATCGCCAATTACTTAGTCTG
CGGTTTCTGAACCAATGACTTCTAATTGGGACTCCCTGTGTCTAACAGGCGGAAGAGGGT
AGCAATAACAGGTCCGTGATGTCCTTTAGATGCTCTGGGCTGCACGCGTGCTACAATGTG
AGCATCAAACAGATTCGATGTCGAAAGACGGGGGTACTCTGTCAAACGCTCACGTGGTTG
GGATTGACGATTGTAATCATTGTCATGAACCAGGAATCCCTTGTAAATGTGTGTCAACAG
CGCACGTTGAATACGTCCCTGCCCTTTGTACACACCGCCCGTCGCTCCTACCGATTGGAT
GACTCGGTGAAATCGCCAGACGGCTGCGCAAGTGGCTTAAGGCAATTAAACCACGTTATC
TAGAGGAAGGAGAAGTCGTAACAAGGTAACG
