# Supplementary material for: Developing the script “degenerate primer 111” to enhance the coverage of universal primers for the small subunit rRNA gene on target microorganisms
Source: Front Microbiol. 2024 Sep 4;15:1394303. doi: 10.3389/fmicb.2024.1394303 (PMC11409422; doi:10.3389/fmicb.2024.1394303)
Supplement: Supplementary file 1 [file Data_Sheet_1.zip › supporting/Gene sequences and script execution results/BAE-515F-926R and its improved primers/Discoba/AY965862.1.fasta]

>ENA|AY965862|AY965862.1 Soil amoeba AND12 18S ribosomal RNA gene, partial sequence.
CTGGTTGATTCTGCCAGTGATATATGCTTGTCTCAAAGACTAAGCCATGCACATGTAAGA
TCGGCATAGGCATTAAACTGGCTGTGCTTCGGTACAGTCGGTTTTGTTCATTGTTAATCT
GTGGACAGCTCATTATAACAGTTATACACTTAGCCACTGGTACGATATTGGTTTTCGGGC
CAATTACAAGGATAACATTGTCAAATGCAGCGATAATACTTGATTGACGAGGCGGTGCAA
GCCGTCTGGCATTAGCGTAGCTTCTGTGAGGAAACCGCGCTACTGTAACCCTTGGTTTGC
TAATGGATTCGTTCATTAGCGGCCGGGGCGTCGACCATTAGAAGCGCTTCACGCGCACAA
GGTTTACCTAAAAGTGTTTTAATAAGATACTTGATGGTGATTTTTGCTAGTGGCCAGGAA
GAGGTGTTTCTTATCTATCAGCTGAAGTTGTTTCAGTAAGGGTAAAACACGGCGATCACG
GATACGGGGGATCAGTGTCTGATTCCGGAGAGGGAGCCTGAGAAATGGCTACTACATCTA
AGGACGGCAGCAGGCGCGAAAATTACCCAATCTCAATTCGAGGAGGTAGTGACAAGAAAT
AACAACTTTACACCAATCGGTGGAAAGGTACTATCTAATAGTTTGGAATGGTTTTAGATT
AAAATTCTATTAGAGTACCGACTAGAGGAAAAGTCTGGTGCCAGCACCCGCGGTAATTCC
AGCTCTAGTAGCGTATATCAATACTGTTGTAGTTAAAACGCTCGTAGTTGACCCAAGGGT
TGTCGGTTTGGGTTCGATGTTGACCCATGTTCATGCTATACCGTGTTATAACGGTGTGGT
GGAGCGTGTGGCCGATGTCCTCGGCGCCTGGCCCAGTCGAGTTTTACTCTGACTGGAGTT
CAAGGCGTGGGCCCTTACTGGCAATCCGATCCTTGCCACTGGTTCTCCAGTGGTAAAGGC
CATATGGTACAACTGTAAACAAATCAGAGTGCTCAAAGCAGGCATTGTTTGGGGTTTCGG
CTCCTATTTTGCTTGAATGATTTAGCATGGGATTGTCTTGGAGCCGTGAACAGCACCCAG
GTGGTTTCCATCTGGAATGTTGTTCATTGGCGCTTGTAATGTGAAGCAGGGAGAGGGCTC
AAGTACTATGGCGCTAGAGGTGAAATTTAGATACCATCATATGACTTTCTGATGCGAAAG
CGGTTATTGTCCAATACACTTCTCTCGATCAGGGACGAAAGTTAGGGGATCGAAGATGAT
TAGATACCGTCGTAGTCCTAACTATAAACGATACCAACAAGAGATTGGTAGTGAAACCAT
TTAATAGATCCTCTCAGAATCCAAGGGAAACCTCAAGTCTTTGGGTTCTGGGGGGAGTAT
AGTCGCAAGGCCGAAACTTAAAGGAATTGACGGAAAGGCACCACCAGGAGTGGAGTTTGC
GGCTTAATTCGACTCAACGCGGGAAAACTCACCAGGTCAGGACAAAGGTATGATTGACAG
GTTGAAAGTCTTTTCTTGATTCTTTGGATGGTGGTGCATGGCCGTTCTTAGTTCGTGGAG
TGATTTGTCTTGTTAATTCAGTTAACGAACGAGACCTTAACCTACTAACTAGGCTGCAAG
CCGTAGATTTTCGGATTTACGGTTCGTTTTAATGGAGTATCTCGTATGAGGTATTCTTCG
AAACTTGCATTCTGGGATTATTGGCACTCTGTGTTAGTAATCCTTGCTTCTTAGAGGGAC
AATACTTCGTTTATATTAGAGTAAGGAAGTTTAAGGCAATAACAGGTCTGTGATGCCCTT
AGATGTCCTGGGCAGCACGCGTACTACACTGTTAATACTAACAAGTCAGTACAATGTGGT
AACTTTTGTTGCCACTGGCCTTCTCCCTAGAGGAGTGGGAAATCTTTTCAAACATTAACG
TGACAGGGATAGCTGTTTGTAATTCCATCTTGAACGAGGAATTCCTAGTAATCGCGATTC
ATTATATCGCATTGATTACGTCCCTGCCTTTTGTACACACCGCCCGTCGCTCCTACCGAT
GGAACAAAAAGGTGAATTTGACGGACTTGAGACTTTGTCTTGGGGAAATTAACTGAACCT
TTCTGTTTGTAGGAAGGAGAAGTCGTAACAAGGTCTTCGTAGGTGAACCTGCGGAAGGAT
CAAATCACTAGTGAATTC
