# Supplementary material for: Developing the script “degenerate primer 111” to enhance the coverage of universal primers for the small subunit rRNA gene on target microorganisms
Source: Front Microbiol. 2024 Sep 4;15:1394303. doi: 10.3389/fmicb.2024.1394303 (PMC11409422; doi:10.3389/fmicb.2024.1394303)
Supplement: Supplementary file 1 [file Data_Sheet_1.zip › supporting/Gene sequences and script execution results/BAE-515F-926R and its improved primers/Discoba/AF053089.1.fasta]

>ENA|AF053089|AF053089.1 Reclinomonas americana 18S ribosomal RNA gene, partial sequence.
TAACTGGTTGATCCTGCCAGTAGTCATATGCTTGTCTCAAGGATTAAGCCATGCATGTCT
AAGTATGAACCTTCATACGGTGAAACTGCGAACGGCTCATTACAACAGTTATCATTTACT
TGGTGGATTGATCTCTGATCCTACATGGATACCTGTCGGTAACACCAGAGCTAATACATG
CACAAACTCTCCGGCCTCACGGTGGAGAGGCATTTATTAGATACTACCACCCTGCGTCCG
CGCAGGTCGGGTGATTCATAGTAACCTTGCGAACCGCTCAAGCGAGTGGTGAACCAATCG
AGTTTCTGCCCTATCAGCTTTCGTCGGTACGGTATTGGCGTACCGAGGCCGCAACGGGTA
ACGGGGAATTGGGGTTTGATTCCGGAGAGGGAGCCTGAGAGACGGCTACCACATCTAAGG
AAGGCAGCAGGCGCGCAAATTACCCAATGGCAATTCGCCGAGGTAGCGACAAGAAATAAC
TGTTGCGGGCAAATGTCTGCAAACGGGAATGAGTGTATTTAAAACCCACACCCGAGTAAC
AATTGGAAGGCAAGTCTGGTGCCAGCAGCCGCCGTAACACCAGCTCCAATAGCGTATATT
AAAGTTGTTGCACTTAAAAAGCTCGTAGTCAGACTGCCGAGGGCACCCCTGTTGTGGCGC
CGACCAACTCTCTGAGCTGGTCGATTACGCCCTCAGGGCGTCCCTCCTGGACCCCGCCCG
ACTTTATTGCTGGAGCCGTTCCTCCTACGGAGCGAACGCGTTTTCAGCACGGGCATGTTC
CTGTGAGCAAATCAGAGTGTTCCAGCAGGGCGCTTTGCGCTCTCTGCATGGTTGAGCATG
GAATGACAACGCGGGACTCCGGTTGCGCTTTGTTGGTGGAGCCGACTGGAGGACATGGTT
AATAGGGACAGTTGGGGGCATTTGTATTTCCATGTCAGAGGTGAAATTCTAGGATTATGG
AAAGACAAACTGCTGCGAAAGCGTTTGCCAAGGATGTTCCCGTTGATCAAGAACGAAAGT
TAGGGGATCGAAGACGATCAGACACCGTCCTAGTCCTAACCGTAAACGATGCCGACTGGG
GATTGGAGAACGTATCGATCATTATGACTCCTTCAGCACCCTTCCGGGAAACCAAAGTCT
TTGGGTTGTGGGGGGAGTATGGTCGCAAGGCTGAAACTTAAAGGAATTGACGGAACTCTA
CCACCAATGGAGGAGCCTGCGGCTTAATTCGACTCAACTCGGGAAACCTTACCAGGTCCA
GACATAGGGAGGATGGACAGATTGAGAGCTCTTTCTTGATTCTATGGGTGGTTAACTGCT
TACTTACTTATGCTGAATCCCGGTAGTGAATGTTAATTCCGATAACGAACGAGACCTCTG
CCTGCTAACTAGCGTGGCCTATCCTCTTGCAGGATAGGTTCCAAAAGTCAAGCGCTTCTT
AGAGGGATTCCTGACTACAAGTCGGGTGAAACGAGAGGCTAGAACAGGTCTGTGATGCCC
TTCGATGTTCTGGGCCGCACGCGCGCTACACTGACGGAGGCAACAAGCGTGTCCTTGACC
GAAAGGTCCCGGGGAACCTTAACAAACTTCGTCGTGCTGGGGATAGACCATTGCAATTAT
TGGTCTTCAACGAGGAATTCGTAGTAATCGCGTGTCATCATCGCGCGATGACTACGTCCC
TGGAGTTTGTACACACCGCCCGTCGCTCCTACCGATTGGATGATGCGGTGAAATCTTCGG
ACCGACTAGTGGCTTGATGGCGTCTTGCGGCGTCTCCCGTGTTGGGAAGTTGATTGAATC
TTATCATCTAGAGGAAGGAGAAGTCGTAACAAGTATCTCCCGG
