# Supplementary material for: Developing the script “degenerate primer 111” to enhance the coverage of universal primers for the small subunit rRNA gene on target microorganisms
Source: Front Microbiol. 2024 Sep 4;15:1394303. doi: 10.3389/fmicb.2024.1394303 (PMC11409422; doi:10.3389/fmicb.2024.1394303)
Supplement: Supplementary file 1 [file Data_Sheet_1.zip › supporting/Gene sequences and script execution results/BAE-515F-926R and its improved primers/Discoba/AF096991.1.fasta]

>ENA|AF096991|AF096991.1 Euglena agilis 18S ribosomal RNA gene, complete sequence.
CTACNTTCAAGGGCTAAGCCATGCATGTCTCAGCGCAAACGGTTCAACAGTGGGTCTGTG
AATGGCTCCTTACATCAGCAGTCATCTGTGTGATACAAGAGTGAATCCAATTGGACATCC
ACTAAAACCTAGTGGCTAATACACGTTGGCAAAGTGGGCCATGCCCACGGTCAGCCTCTG
GCTGTCCTGATGGTCACATTGCATCCAGCTGTTACTAAGACCAGTGCCTGTCAAAGGCAG
CACTTGGGTTGACTCAGGCTGGCTCCATCTGGAGGACCTGTACTGGCAGAATGTGCCTTG
GCACCTGCAGGATCACATGAACTTCTGACCTATCAGCTTGGACTGTGGTGCAGTGGACCA
CAGTGGCCTTGACGGGTAACGGAGAATCAGGGTTCGATTCCGGAGAGGGAGCCTGACAAA
CGGCTACCACTACCAAGGTGGGCAGCAGGCGCGCAAATTGCCCAATGCAGACACATCTTG
CGAGGCAGCGACGAACTGCAACAACCCTGTTGGCATTCTCTGCCAGCAGGGCTTGTGATG
GATGCAATCCAAACACAGTGATGAGTATCAACTGGAGGGCAAGTCTGGTGCCAGCAGCTG
CGGTAATTCCAGCTCCAAGGGCGTATACTAACATTGCTGCTGTTAAAACACTTGTAGTCT
GCCACTGGGTGCAGGTCTGCCAGGTGGCCGGTGTGCTGTTGGTGGTGCCTGTCTAGGCAG
TGTGCTGTTGGCAGTGTGCTGGAAACAACCCCTGGCAGTATGTTCCTGCACCCACTCTCT
CCCTGATGGGGTGATCTGCTCCTGCTGGAAGTCTCCTTCAGTGGGGATCAAGGCAATGTT
GCACCCAAAGCATGTTGGGCATTACAGGGGTGTGGCCCTGTGTCACACAGAGACCCTGGC
CTGTCACCGGAGCCCTCCATCTCAGACACCCTGGTAAACTCAGTGTGCTCAAAGCAACCA
GTCTTGGCTGGATGTCCAACCATGGAATGTCAAAGCACCGACCAAGTGTGGCATTGGAGT
TGTGCTGGTCTTGGAGCCCACTCAGGGCAATCTGTTGCTGCCCCCTGGTGGTGAGACTGG
GCCCATCCTTGTGGTGTGCACCTGTGCCATCTGTGGTGGCATGCACCAACCGAACATGAT
GGGACTGCTCAGGGTGAAAGATACGGCAACGCCAGAGGTGAAATTCTTAGACCGCTGCCT
GATCAACTGCAGCGAAGGCGTTTGGCAAGGGCCTGTCCGTCGATCAAGAATGAGAGCCTG
GGGAGCAAAGATGATCAGACACCGTCGTAGTCCAGAGCTGTAAACCATGCCAGCTCGGTT
GTGGTGGGGCCAGTTCAACACACCCCATCATGGCCATGCCCCCTCAAACGAGAAATCCAA
GCCTTTGGGTTCAGGGGGGAGTACTGTCGCAAGGCTGAAACTTAAAGGAATTGACGGAAT
GGCACCACAAGGCGTGGAGTATGCGGCTTAATTTGACTCAACACGGGGAATGTTACCAGG
TCAGGACGTTGCTTGGATGGACAGATTGAGAGCTCTTTCTAGATCCTTCGGATGGTGGTG
CATGGCCGCTCCTGATTGGTGGAGTGATTTGTCTGGTTGATTCCGATAACGAGTGAGATC
TCTGCCTCCCACTAGCCCCAGTCTCGCATCTGTAGGGTGGGCCCTGGGATCTCCTGGGTG
GCTTGCTGCCCATGGAGCCCACCGGTCCCCTGAGAGACCTGGGTTCAGCTTCTCTGAGGT
GCTGTGTCTAGTTATCAAAGGCATGCATGCTAGAGCCAACAGCAGGTCTGTGATGCTCCC
AGATGTCCTGGGCCGCACGCGCACTACATTGACACAGTGACTGTGTGACTCTTGCTTGTC
AAGACCTGTCCAGAAGTGGATGGGAAACCTTCAAGCCTGTGCTGTACTGGGGATAGATGA
TTGCAACTGTTTGCCTTGAACGAGGAATGCCTAGTAGGCGCAGGTNATCAGCCTGNACCG
ATTGAGTCCCTGCCATTTGTACACACCGCCCGTCGTTGCTACCGATGGCTGTGGGGTAGA
GCCCTCCAGAAAGTACCCTGGTCCCTTGGGGCTCTAGAATAGGGTCACTGAAGCTGGGCA
ATACCCCTCCGCTAGAGGAAGCAAAAGTCGTAACAAGGTTGTTGTAGGTGAACCTGC
