# Supplementary material for: Developing the script “degenerate primer 111” to enhance the coverage of universal primers for the small subunit rRNA gene on target microorganisms
Source: Front Microbiol. 2024 Sep 4;15:1394303. doi: 10.3389/fmicb.2024.1394303 (PMC11409422; doi:10.3389/fmicb.2024.1394303)
Supplement: Supplementary file 1 [file Data_Sheet_1.zip › supporting/Gene sequences and script execution results/BAE-515F-926R and its improved primers/Altiarchaeota/GQ994159.1.fasta]

>ENA|GQ994159|GQ994159.1 Uncultured archaeon clone MD3057C-58 16S ribosomal RNA gene, partial sequence.
TTCCGGTTGATCCTGCCGGAGGCTACTGCTATTGGAGTCCGCTTAAGCCATGCTTGTCGA
CCTCTCCGGCAAGGAGAGGTGGCAGACAGCTCAGTAACACGTGGACAACCTACCTTTAGG
AGGGGAATAACCTTGGGAAACTGAGGACAATCCTCCATAGGTGAGATGTTCTGGAATGAC
TCTCACTTAAACGGCATTATTCTTATGCCGAATAATGCTGCCTAAAGAAGGGTCTGCGGC
GGATTAGGTAGATGTTGAGGTAATGGCTCAACATGCCTATAATCCGTACCGGCTATGGGA
GTAGGAGCCGGGAGATGGATACTGAGACAAAGATCCAGGCTCTACGGAGCGCAGCAGGCG
CGAAAACTCCACAATGCGCGCAAGCGTGATGGGGGGACTCCGAGTGTTCCTCAAAAGAGG
TACTTTTGTAGTATGTAAAAAGTACTACGAATAAGGGCTGGGTAAGACTGGTGCCAGCCT
CCGCGGTAAAACCAGCAGCTCGAGTGGTAGCCATAACTATTGGGCTTAAAGCGTCCGTAG
CCGGTCTAATAAGTTCCCTGTGAAATCCTTAGGCTTAACCTAAGGGCTGGCAGAGAATAC
TGCTAGACTTGGAGCCGGGAGAGGTTGAGGGAATTCTAGGGGTAGCGGTGAAATGTTATA
ATCCTTGGAAGACCACCAATGGCGAAGGCACTCAACTAAAACGGTCTCGACGGTGAGGGA
CGAAAGCTAGGGGAACAAACCGGATTAGATACCCGGGTAGTCCTAGCCGCAAACGATGCG
GACTTAGTGTTTCTTGAACTTCGAGTTCGTGAAGCGCTGGAAGGGAAACTGTTAAGTCCG
CCGCCTGGGGAGTACGGCCGCAAGGCTGAACTTAAAGGAATTGGCGGGGGGAGCACCACA
AGGCGTGAAGCTTGCGGTTCAATTGGATTCAACGCGAA
