# Supplementary material for: Developing the script “degenerate primer 111” to enhance the coverage of universal primers for the small subunit rRNA gene on target microorganisms
Source: Front Microbiol. 2024 Sep 4;15:1394303. doi: 10.3389/fmicb.2024.1394303 (PMC11409422; doi:10.3389/fmicb.2024.1394303)
Supplement: Supplementary file 1 [file Data_Sheet_1.zip › supporting/Gene sequences and script execution results/BAE-515F-926R and its improved primers/Altiarchaeota/AB797846.1.fasta]

>ENA|AB797846|AB797846.1 Uncultured archaeon gene for 16S rRNA, partial sequence, clone: smkt_Hal_10_0001.
GGCTACTGCTATTGGAGTTCGATTAAGCCATGCTTGTCGACCCCTCAGCAAGAGGGGTGG
CGAACAGCTCAGTAACACGTGGACAACCTACCTTTGGGAGGGAAATAACCTCGGGAAACT
GAGGACAATGTTCCATAGGTGAGATGTTCTGTAATGACTCTCATTGAAAGGGTCTTTTCT
ATTGCTGAAAAGACTGCCTAAAGAAGGGTCTGCGGTGGATTAGATAGATGTTGAGGTAAT
AGCTCAACATGTCTGTGATCCATACCGGCTATGGGAGTAGGAGCCGGGAGATGGATACTG
AGACAAAGATCCAGGCTCTACGGAGCGCAGCAGGCGCGAAAACTCCACAATGCGCGCAAG
CGTGATGGGGGAACTCCAAGTGTTCCTCAAAAGAGGAACTTTTGTAGTATGTAAAAAGTA
CTAAGAATAAGAGCTGGGCAAGACTGGTGCCAGCCTCCGCGGTAAAACCAGCAGCTCTAG
TGGTAGTCACAACTATTGGGCTTAAAGCGTTCGTAGCCGGTTTGGTAAGTTCTCTGTGAA
ATCCTTGGGCTTAACCTAAGGGCTGGCAGAGAATACTACTAGACTTGGAGCCGGGGGAGG
TTGAGGGAATTTCTGGGGTAGCGGTGAAATGCTATAATCCCAGAAGGACCTCCAAGGGCG
AAAGCACTCAACCAAAACGGGCTCGACGGTGAGGGACGAAAGCTAGGGTATCAAACCGGA
TTAGATACCCGGGTAGTCCTAGCCACAAACGATGCGGACTAGGTGTTTCTCGAACTTCGA
GTTCGGGAAATGCTGAAAGGAAACTATTAAGTCCGCCGCCTGGGGAGTACGGTCGCAAGG
CTGAAACTTAAAGGAATTGGCGGGGGAGCACCACAAGGGGTGGAGTCTGCGGTTCAATTG
GATACAACGCCGGGAAACTTACCAGGGACGACGGCATAATGAAGGTCAGTCTAAAGGGCT
TACCAGAAGAGCCGAGAGGTAGTGCATGGCCGTCGTCAGCTCGTACCGTGAGGCGTGCGG
TTAAGTCCGCTAACGAGCGAGACCTGTGCCTTTATTTGCTACTCCTCTTGATAAAGAGGA
GGCACTATAGAGGGACCGCTGGCGATAAACCAGAGGAAGGTGCAGTCGACGATAGGTCAG
TATGCTCCAAATTTCCTGGGCTACACGTGGACTACAATGGTATGGACAATGAGTTGCAAC
TCCGAAGGGAGGAGCTAATCCCCTAAACCATGCCTTAGTTCGGATCGAGCCTTGAAACCC
AGGCTCGTGAAGCTGAAATCCCTAGTAATCGCTCGTTACCATCGAGCGATGAATATGTCC
CCGCTCCCTGCACACACCGCCCGTCAAATCAACTGAGTGAATTTAGGATGAGGTTCCCTC
TTCTGGGGGAATCGAATTCTAGACTCGCAAGGGGGGTT
