# Supplementary material for: Developing the script “degenerate primer 111” to enhance the coverage of universal primers for the small subunit rRNA gene on target microorganisms
Source: Front Microbiol. 2024 Sep 4;15:1394303. doi: 10.3389/fmicb.2024.1394303 (PMC11409422; doi:10.3389/fmicb.2024.1394303)
Supplement: Supplementary file 1 [file Data_Sheet_1.zip › supporting/Gene sequences and script execution results/BAE-515F-926R and its improved primers/Fervidibacteria/DQ324889.1.fasta]

>ENA|DQ324889|DQ324889.1 Uncultured bacterium clone GAL39 16S ribosomal RNA gene, partial sequence.
GGCGAACGCTGGCGGCGTGGATAAGGCATGCAAGTCGAGCGCAGGCTTGCCTGCGGGTTC
TGCTCGCAGGCAGGTGCTGAGCGGCGAACGGGCGAGTAACGCGTGCCTAACCTACCCCGG
GGACCGGGATAACCCTGGGAAACTGGGGCTAATACCGGATACTCTCCCTCGTCGCATGGC
GGGGGAGGAAAGGTGCCTGTTCCGAAAGGGCAGGTGCCGCCCTGGGATGGGGGCGCGTCC
CATCAGGTAGTTGGTGGGGTAACGGCCCACCAAGCCTATGACGGGTAGCCGGCCTGAGAG
GGTGGCCGGCCGCACCGGGACTGAGACACGGCCCGGACCCCTACGGGGGGCAGCAGCCGA
GGATCTTGGGCAATGCCCGAAAGGGTGACCCAGTGACGCCGCGTGGGGGAGGAAGCCCTT
CGGGGTGTAAACCCCTGTTGGCGGGGGAAGAAGCCAGTCCCTCGGGACTGGTTGACGGTA
CCCCGCAAGAAAGCCCCGGCTAACTCCGTGCCAGCAGCCGCGGTAAAACGGAGGGGGCGA
GCGTTGCCCGGATTTACTGGGCTTAAAGGGTCCGTAGGCGGTGTCCTAAGTCCTTCGTGA
AAGCTGCCCGCTCAACGGGCAGAGGTCGGGGGAGACTGGGACACTTGAGGGCGGGAGAGG
CCGGCGGAACGGCGGGTGTAGCGGTGAAATGCGTCGATATCCGCCGGAACACCAGTGGCG
AAGGCGGCCGGCTGGAACGCCCCTGACGCTGAGGGACGAAGGCCGGGGGGAGCGAACCGG
ATTAGATACCCGGGTAGTCCCTGCAGTAAACGGTGGGCGCTAGGTGTGGGGAGTCTCGAC
CCTCCCCGTGCCGCAGGGAAACCAATAAGCGCCCCGCCTGGGGAGTACGGGCGCAAGCCT
GAAACTCAAACCAATTGACGGGGGCCCGCACAAGCGGCGGAGCATGTGGCTTAATTCGAT
GCTACCCGAAGAACCTTACCAGGGCTTGACATGCTGGCTTAAGCCCGCCCGAAAGGGTAG
GGTGGGGCGGTTTCCGCCGCCCAGCCAGCACAGGTGGTGCACGGCTGTCGTCAGCTCGTG
CCGTGAGGTGTCCGGTTAAGTCCGGCAACGAGCGCAACCCCCGCCGCCAGTTGCCAGCGG
GTAATGCTGGGCACTCTGGCGGGACTGCCCGCGTAAGCGGGAGGAAGGTGGGGATGACGT
CAAGTCCGCGTGCCCCTGAAGTCCTGGGCTGCACACATGCTACAATGCCCGCTACAAAGG
GTTGCGAACCCGCGAGGGGGAGCGAATCCCAAAAAAGCGGGCTCAGTTCGGATCGCAGGC
TGCAACTCGCCTGCGTGAAGGCGGAGTCGCTAGTAACCGCCGGTCAGCAATACGGCGGTG
AATACGTTCCCGGGCCTT
