# Supplementary material for: Developing the script “degenerate primer 111” to enhance the coverage of universal primers for the small subunit rRNA gene on target microorganisms
Source: Front Microbiol. 2024 Sep 4;15:1394303. doi: 10.3389/fmicb.2024.1394303 (PMC11409422; doi:10.3389/fmicb.2024.1394303)
Supplement: Supplementary file 1 [file Data_Sheet_1.zip › supporting/Gene sequences and script execution results/BAE-515F-926R and its improved primers/Poribacteria/AY485280.1.fasta]

>ENA|AY485280|AY485280.1 Uncultured Poribacteria bacterium clone 3 16S ribosomal RNA gene, partial sequence.
GGATTAGGCATGCAAGTCGAACGAGAAGTCGGRCTTCGGTTCGATGGAAAGTGGCGAAAG
GGTGAGTAACGCGTGGGTAATTTACCTCTGAGATGGGGATAACAACTCGAAAGGGCTGCT
AATACCAAATACGATTCGGTTGACTTCGGTCGGCCGAATGAAAGGTGGCTTCGGCTGCCG
CTCGGAGATAAGCCCGCGTCCTATTAGCTAGTTGGTGAGGTAACGGCTCACCAAGGCGAC
GATGGGTAGCTGGTCTGAGAGGATGGTCAGCCACATTGGGACTGAGACACTGCCCAAACT
CCTACGGGAGGCTGCAGTCGAGAATATTTCGCAATGGGGGAAACCCTGACGATGCGACGC
CGCGTGGGGGATGAAGGCCTTCGGGTTGTAAACCTCTGTGTTACGGGATGAATTGGRTGT
TGCCGATAAAGCAATGTTTTTGACGTTACCGTAGTAGAAAGCCCCAGCTAACTACGTGCC
AGCAGCTGCGGTAATACGTAGGGGGCAAGCGTTGTCCGGAATCACTGGGCGTAAAGCGCG
CGTAGCGGTGGAGTAAGTCAGACGTGAAAGGGTTCGGCTCAACCGGGCATTGCGTTTGAA
ACTGCCTCACCTTGAGTCTAGAAGAGGAAAGTGGAATGTATGGTGTAGCGTTGGAATGCT
TAGATATCATATAGAACACCCGTGCCGGAGACGGCTTTCTGGTCTAAGACTTGACGCTCA
TGCGCGAAAGTTTGGGGAGCAACCGGGATTAGATACCCCGCTAGTCCTTACTGTAAACGA
TGGGTACTAAGTGTAGGGGGTATTTATTCCCTCTGTGCTGTACTAACGCATTAAGTACCC
CGCCTGGGGAGTACGGCCGCAAGGTTAAAACTCAAGGTAATTGACGGGGGGCCGCACAAG
CGGTGGAGCATGTCGCTTAATTCGACGCAACGCGAAGAACCTTATCCAGGGCTTGACATC
GCAGTGACCGCCATAGAAATATGGTTTTCCTTCGGGACACTATGACAGGTGCTGCATGGC
TGTCGTCAGCTCGTGTCGTGAGATGTTGGGTTAAGTCCCGCAACGAGCGCAACCCCTGTC
TTTAGTTGCCAACAGGTAATGCTGGGGACTCTAAAGAGACCGCTGGTGACGAGCCAGAGG
AAGGTGGGGATGACGTCAAGTCCGCATGGCCCTTATGCCCTGGGCTGCACACGTGCTACA
ATGGCCGGTACAGAGGGATGCCAAACCGTGAGGTGGAGCAAATCCCAAAAAGCCGGCCCC
ACTTCGGATTGCAGTCTGCAACTCGACTGCATGAAGCTGGAATCGCTAGTAATCGCGAAT
CAGCAGGTCGCGGTGAATACGTTCCCGGCCCTTGTAGACACCGCCCG
