# Supplementary material for: Developing the script “degenerate primer 111” to enhance the coverage of universal primers for the small subunit rRNA gene on target microorganisms
Source: Front Microbiol. 2024 Sep 4;15:1394303. doi: 10.3389/fmicb.2024.1394303 (PMC11409422; doi:10.3389/fmicb.2024.1394303)
Supplement: Supplementary file 1 [file Data_Sheet_1.zip › supporting/Gene sequences and script execution results/BA-341F-806R and its improved primers/Fermentibacterota/AJ535231.1.fasta]

>ENA|AJ535231|AJ535231.1 Uncultured bacterium partial 16S rRNA gene, clone Hyd24-32
AGAGTTTGATCATGGCTCAGGACGAACGCTGGCGGCGTGGATAAGGCATGCAAGTCGAAC
GCGAACGGAGCAGCTAATTTATTAGTAGCTCTCAGTAGAGTGGCGAACGGGTGAGTAACA
CGTGGATAACATACCTATCAGTGGGGAATAACACAGGGAAACTTGTGCTAATACCGCATA
CGTCACGGTGGCTATACCGCCGTGATGAAAGGAGGGGATCCTTTGGGACCTTTCGCTGAT
AGATTGGTCCGCGGCCCATTAGCTTGTTGGTAGGGTAATGGCCTACCAAGGCTACGATGG
GTAGCCGACCTGAGAGGGTGACCGGCCACACTGGGATTGAGATACGGCCCAGACTCCTTC
GGGAGGCAGCAGTCGAGAATCTTCCACAATGGACGAAAGTCTGATGGAGCGACGCCGCGT
GCGGGAAGAAGGCCTTATGGGTTGTAAACCGCTGTCAGGGGGGAAGAACCAGCGTATGGA
CAATACCCATACGCTCTGACGTTACCCCCAGAGGAAGCTCCGGCTAACTCCGTGCCAGCA
GCCGCGGTAATACGGGGGGAGCAAGCGTTGCCCGGAATTATTGGGCGTAAAGGGCGTGTA
GGCGGTTTGGTAAGTCGAATGTGAAATCTCACGGCTTAACCGTGAAACTGCGTTCGAAAC
TGCTTGACTTGAGTACGGGAGAGGTGTACGGAATTCCTGGTGTAGCGGTGGAATGCGTAG
ATATCAGGAAGAACACCGGTGGCGAAGGCGGTACACTGGCCCAGTACTGACGCTGAGGCG
CGAAAGCGTGGGGAGCAAACAGGATTAGATACCCTGGTAGTCCACGCTGTAAACGATGGG
TACTAGGTTTTGGGGGTCTCAACCCCTTCAGAGCCGCAGCTAACGCATTAAGTACCCCGC
CTGGGGAGTACGGTCGCAAGGCTGAAACTCAAAGGAATTGACGGGTTCCCGCACAAGCGG
TGGAGCATGTGCTTTAATTCGATGCAACGCGAAGAACCTTACCAGGGTTTGACAATGGGA
GCTCTGCCTTCGGGTGGGGTTAATTCCGTGAAAGCGGAATGAGTCCACACAGGTGTTGCA
TGGCTGTCGTCAGCTCGTGTCGTGAGATGTTGGGTTAAGTCCCGCAACGAGCGCAACCCT
CGCTGCTAGTTACCATCGGGTAATGCCGGGGACTCTAGCAGGACTGCCGGTGATAAACCG
GAGGAAGGCGGGGATGACGTCAAGTCATTATGACCCTTACACCCTGGGCTAGACACGTGC
TACAATGGTCGGTACAATGAGCCGCAATACCGCAAGGTGGAGCAAATCTCAAAAAGCCGA
CCTCAGTACGGATTGGAGTCTGCAACTCGACTCCATGAAGCTGGAATCGCTAGTAATCGC
GCATCAGCATGGCGCGGTGAATACGTTCCCGGGAATTGTACACACCGCCCGTCAAGCCAT
GGAAATCGGTAGCACTNGAAGTCGCCGGCCCAACTTTTAGAGGGAGGCGCCGAAAGTGAG
ACCGGTAACTGGGGCTAAGTCGTAACAAGGTA
