# Supplementary material for: Developing the script “degenerate primer 111” to enhance the coverage of universal primers for the small subunit rRNA gene on target microorganisms
Source: Front Microbiol. 2024 Sep 4;15:1394303. doi: 10.3389/fmicb.2024.1394303 (PMC11409422; doi:10.3389/fmicb.2024.1394303)
Supplement: Supplementary file 1 [file Data_Sheet_1.zip › supporting/Gene sequences and script execution results/BA-341F-806R and its improved primers/Fermentibacterota/HQ588614.1.fasta]

>ENA|HQ588614|HQ588614.1 Uncultured bacterium clone AMSMV-30-B6 16S ribosomal RNA gene, partial sequence.
AGAGTTTGATCCTGGCTCAGGACGAACGCTGGCGGCGTGGATAAGGCATGCAAGTCGAAC
GCGAACGGAATAACTAATTCGTTAGTAGTTCCTAGTAGAGTGGCGAACGGGTGAGTAACA
CGTGGATAACATACCTTTCAGTGGGGAATAACATCGGGAAACTGATGCTAATACCGCAGA
TGTCATTTCATTGATTTTGATTTGATTAAAGGGGGGGCTCCTTCGGGACCTTCCGCTGAT
AGATTGGTCCGCGTCCCATTAGCTTGTTGGTGGGGTAATGGCCTACCAAGGCTGCGATGG
GTAGCCGGCCTGAGAGGGTGTCCGGCCACACTGGGATTGAGATACGGCCCAGACTCCTTC
GGGAGGCAGCAGTCGAGAATCTTCCACAATGTACGAAAGTATGATGGAGCGACGCCGCGT
GTGTGATGAAGGCTTTATGAGTTGTAAAGCACTGTCAGAGGGGAAGAACAAGCGTATAAC
TAATAAGGATACGCTCTGACGTACCCTCAGAGGAAGCTCCGGCTAACTCCGTGCCAGCAG
CCGCGGTAATACGGAGGGAGCAAGCGTTGTCCGGAATCATTGGGCGTAAAGGGCACGTAG
GCGGTTTGGTAAGTCGAATGTGAAATCTCATGGCTTAACTATGAAACTGCGTTCGAAACT
GCCAAACTTGAGTACTGGAGAGGTATGCGGAATTCCTGGTGTAGCGGTGGAATGCGTGGA
TATCAGGAAGAACACGGTGGCGAAGGCGGGCATACTGGCCAAGTACTGACGCTGAGGTGC
GAAAGCGTGGGGAGCAAACGGGATTAGATACCCCGATAGTCCACGCTGTAAACGATGGGT
ACTAGGTTTTGGAGGTCTCAACCCCTTCAGAGCCGCAGCTAACGCATTAAGTACCCCGCC
TGGGGAGTACGGTCGCAAGGCTGAAACTCAAAGGAATTGACGGGGGCCCGCACAAGCGGT
GGAGCATGTGCTTTAATTCGATGCAACGCGAAGAACCTTACCAGGGTATGACATGTGAGC
TTCGACCTTCGGGGAGAGGTTAATCCTGTGAAAGCAGGACGAATCACACAGGTGTTGCAT
GGCTGTCGTCAGCTCGTGTCGTGAGATGTTGGGTTAAGTCCCGCAACGAGCGCAACCCTT
GCTGTTAGTTACCATCGGGTAATGCCGGGGACTCTAGCAGGACTGCCGGTGATAAACCGG
AGGAAGGTGGGGATGATGTCAAGTCATTATGACCCTTTACACCCTGGGCTAACCACGTGC
TACAATGGTCGGTACAAAGGGGAGCAATACCGTGAGGTGGAGCAAATCCCATAAAGCCGG
CCTCAGTACGGATTGCAGTCTGCAACTCGACTGCATGAAGCTGGAATCGCTAGTAATCGT
GGATCAGCATGCCACGGTGAATACGTTCCCGGGCCTTGTACACACCGCCC
