# Supplementary material for: Developing the script “degenerate primer 111” to enhance the coverage of universal primers for the small subunit rRNA gene on target microorganisms
Source: Front Microbiol. 2024 Sep 4;15:1394303. doi: 10.3389/fmicb.2024.1394303 (PMC11409422; doi:10.3389/fmicb.2024.1394303)
Supplement: Supplementary file 1 [file Data_Sheet_1.zip › supporting/Gene sequences and script execution results/BA-341F-806R and its improved primers/Aerophobota/AB177139.1.fasta]

>ENA|AB177139|AB177139.1 Uncultured bacterium gene for 16S rRNA, clone: ODP1230B10.20.
AATGAACGCTGGTGGCGTGCTTTATACACGCAAGTCGAGCGGAAATTAGTTTGTAGTGGG
AAATGATTAATTTGTACTTTGTGCAAATTATGAGTTTTTTGCTGCGGCTAATTTTAGCGG
CGAACGGGTGAGTAACGCGTGAATAATCTACCCTTGAGACCGGGATAACATCCTGAAAAG
GATGCTAATACCGGATAAAGTTATGAGGTGCAAATCTCATAACCAAAGTTGGACTTTTTA
GTCCTTCGCTCATGGATGAGTTCGCGTCCTATTAGCTAGTTGGTGAGGTAAAGGCTCACC
AAGGCAATGATGGGTAGCCGGCCTGAGAGGGCGTACGGCCACACTGGGACTGAGACACGG
CCCAGACTCCTACGGGAGGCAGCAGTAGGGAATTTTCCGCAATGGGCGAAAGCCTGACGG
AGCGACGCCACGTGGATGACGAAGGCCTTCGGGTCGTAAAATCCTGTCAGGGGGGACGAT
GGTTAATCTTCGGATTGATTGACGGTGCCCTCCAGAGGAAGCTCCGGCCAACTACGTGCC
AGCAGCCGCGGTAATACGTAGGGAGCAAGCGTTGTTCGGATTTACTGGGCGTAAAGCGTG
CGTAGGTGGCTGTATAAGTCAACGGTGAAATCTCTACTTTCAAGGTAGAAACTGCCGTTG
ATACTGTATGGCTAGAGGGTAAGAGAGGGAAATGGAACTCTGGGAGTAGCGGTAAAATGC
ATAGATATCCAGAGGAACGCCAGTAGCGAAGGCGATTTCCTGGCTTACTTCTGACACTGA
AGCACGAAAGCTAGGGGAGCGATCGGGATTAGAGACCCCGGTAGTCCTAGCCGTAAACGA
TGGGTACTAAGTGTGGGGGGAGAATTACCTTCCGTGCTGAAGCTAACGCGTTAAGTACCC
CGCCTGGGGAGTACGGTCGCAAGACTGAAACTCAAAAGAATTGACGGGGGGCTGAACAAG
CAGTGGAGCACGTGGTTCAATTCGACGCAAAGCGAAGAACCTTACCAGGGTTTGACATGC
TAGTAGTAGCAACCCGAAAGGGAAGCGATCTGAGCTTCGGCTTAGAAGCTAGCACAGGTG
GTGCATGGTTGTCGACAGCTCGTGCCGTGAGGTGTCGGGTTAAGTCCTTTAACGAGCGCA
ACCCTTGTCCTTAGTTGCCAGCGGTTCGGCCGGGCACTCTAGGGAGACCGCCGCCTAAAA
GCGGAGGAAGGTGGGGATGACGTCAAATCATCACGCCCCTTATATCCTGGGCTACACACG
TGCTACAATGGTCAAGACAAAGGGAAGCAAAGGAGCGATCCTGAGCAAATCTCCAAAATT
GGCCTCAGTTCGGATTGCAGGCTGCAATTCGCCTGCATGAAGTCGGAATTGCTAGTAATC
GTGGATCAGCTACGCCACGGTGAATACGTTCTCAGCCCTTGTACACACCGCCCGTCACAC
CACCCGAGTTGGATGCACCCGAAGATACTCAATTAACC
