# Supplementary material for: Developing the script “degenerate primer 111” to enhance the coverage of universal primers for the small subunit rRNA gene on target microorganisms
Source: Front Microbiol. 2024 Sep 4;15:1394303. doi: 10.3389/fmicb.2024.1394303 (PMC11409422; doi:10.3389/fmicb.2024.1394303)
Supplement: Supplementary file 1 [file Data_Sheet_1.zip › supporting/Gene sequences and script execution results/BA-341F-806R and its improved primers/Asgardarchaeota/AB177024.1.fasta]

>ENA|AB177024|AB177024.1 Uncultured archaeon gene for 16S rRNA, clone: ODP1227A2.31.
CCCGACTGCTATTTGGGTGAGAATAAGCCATGCGAGTCGAATGGGATACCTAAAATTCCC
ATGGCAAACTGCTTAGTAACACATGATCAACTTACCCTATGGAGAAAAATAACCTCGGGA
AACTGAGGGTAATGTTTCATAGTTGAATAGGCTTGGAAAAGTTTTTCAATGAAAGGGATA
AGAAAAATGGTTCTTATCCGCTATAGGATAGGATCGTGGTCGATTATGGTTGTTGGTGAG
GTAACGGCTCAACAAGCCGATAATCGATAGGGGCCGTGAGAGCGGGAGCCCCAAGATGGG
TACTGAGACAGCGACCCAGGCCTTACGGGGCGCAGCAGGCGCGAAACCTCCGCAATACAC
GAAAGTGTGACGGGAGTTACCCAAAGTGTTCATTTTTGAACTGTGGTAGGTGAGTAATTT
CCCCTACTAGAAAGGAGAGGGCAAGGCTGGTGCCAGCCGCCGCGGTAAAACCAGCTCTTC
AAGTGGTCGGGATAATTATTGGGCTTAAAGTGTCCGTAGGCGGTTTAGTAAGTTCCTGGT
AAAATCGGGTAGCTTAACTATCCGCATGCTAGGAATACTGCTATACTAGAGGGCGGGAGA
GATCTGAGGTACTACAGGGGTAAGGGTGAAATCTTATAATCCTTGTAGGACCACCAGTGG
CGAAGGCGTCAGACTGGAACGCGCCTGACGGTGAGGGACGAAAGCCAGGGGAGCGAACCG
GATTAGATACATCGGTGCTAGTTGTATAATAAGGCGACTAACATCACGCTAAAAACCCGG
GTAGTCCTGGCCGTAAACGATGCATACTAGGTGATGGCAAGGCCGTGAGCCGTGTCAGTG
CCGTAGGGAAACTGTTGAGTGTGCCGCCTGGGAAGTACGGTCGCAAGGCTAAAACTTAAA
GGAATTGGCGGGGGAGCACCACAAGGGGTGAAGCCTGCGGTTC
