# Supplementary material for: Developing the script “degenerate primer 111” to enhance the coverage of universal primers for the small subunit rRNA gene on target microorganisms
Source: Front Microbiol. 2024 Sep 4;15:1394303. doi: 10.3389/fmicb.2024.1394303 (PMC11409422; doi:10.3389/fmicb.2024.1394303)
Supplement: Supplementary file 1 [file Data_Sheet_1.zip › supporting/Gene sequences and script execution results/BA-341F-806R and its improved primers/Iainarchaeota/HQ330674.1.fasta]

>ENA|HQ330674|HQ330674.1 Uncultured archaeon clone LTA14 16S ribosomal RNA gene, partial sequence.
ATAATGCCCCGTAGCGAAGGAAATCTGGAACGATTCTTTCGCGATAGGCTCAATAGCGCA
TGCTGTTGTTGTGTGCGGTGGGATGGGATTGCGTTGGATTAGGTTGTTGGCGGGGTAACG
GCCCACCAAGCCGACGATCCATTCGGGCCATGAAAGTGGTTGCCCGGAGAAGGACACTGA
GATAAGGGTCCTAGCCCTACGGGGTGCAGCAGTCGCGGAACCTCTGCAATGCGCGAAAGC
GTGACAGGGGGAATCCAAGTGCCAATTTTATTGGCTTTTGCCAAATGTAAATAGTTTGGC
GAATAAGTGGGGGGTAAGATACGTGCCAGCCGCCGCGGTAATACGTACCCCACAAGTGGT
ATCCACTTATATTGGGCCTAAAACGTTTGTAGCCGGTTGCGTTAGTCTCTGGTGAAATCC
AATCGCTCAACGATTGAGAATGGCTGGAGATACTGCGCTGACTCGAGGCCGGGAGAAGTG
AATGGAATTCTGTGGGTAGGAGTGAAACCCAGTAATCCTCAGAGGACCACCCGTAGCGAA
GGCGATTCACTAGAACGGGCCTGACGGTGAGAAACGAAAGCTGGGGGAGCGACCCGGATT
AGATACCCGGTTAGTCCCAGCCGTAAACGATGTCGACTAGGTGTGCTAAAACCTACAGGG
TTTGGGCGTGCCGAAGCGAAGGCATTAAGTCGACTGCCTGGGGAGTACGACCGCAAGGTT
GAAACTTAAAGGAATTGGCGGGGGCGCACTACAAGGGGTGGAGGCTGCGGTTTAATCGGA
TTCAACGCCGAACAACTCACCAGGGGCGACAGCTGAATGATATYCAGTCCGAAGGGCTTA
ATTGACTCGCTGAGAGGTGTTGTATGGCCATCGTCAGCTCGTACTATGAAGCGTCCTGTT
