# Supplementary material for: Developing the script “degenerate primer 111” to enhance the coverage of universal primers for the small subunit rRNA gene on target microorganisms
Source: Front Microbiol. 2024 Sep 4;15:1394303. doi: 10.3389/fmicb.2024.1394303 (PMC11409422; doi:10.3389/fmicb.2024.1394303)
Supplement: Supplementary file 1 [file Data_Sheet_1.zip › supporting/Gene sequences and script execution results/BA-341F-806R and its improved primers/Calescamantes/AF352537.1.fasta]

>ENA|AF352537|AF352537.1 Uncultured bacterium clone BH81 16S ribosomal RNA gene, complete sequence.
AGAGTTTGATCCTGGCTCAGGGCGAACCCTGGCGGCGCGCCTCACCCATGCAAGCCGAGC
GACACAGGTCGGGCAACCGGCCTGTGGAGCGGCGAACGGCCGAGTAATACACAGGTAACC
TACCCTCAGGAAGGGGATAACCCGGGGAAACTCGGGCTAATACCCTATAAGCTTACGCCT
CGGATGGGGTGTAAGAAAAGGGTGACAGCCAAAACTGTCGCCGCCTGAGGAGGGGCCTGT
GTCCCATCAGCTAGTTGGTGAGGTAACGGCTCACCAAGGCTATGACGGGTAGCCGACCTG
AGAGGGTGGTCGGCCGGACCGGCACTGAGACACGGGCCGGACTCCTACGGGAGGCAGCAG
GGGGGAATCTTGGGCAATGGGTGAAAGCCTGACCCAGCGACGCCGCGTGCGGGAAGAAGC
CCCTCGGGGTGTAAACCGCTGTCGGGAGGGACAAAGAGACCCCCTCAGGGGTCTTGATGG
TACCTCCGGAGGAAGGGACGGCTAACTCCGTGCCAGCAGCCGCGGTAATACGGAGGTCCC
AAGGGTTGCCCGGAGTGACTGGGCGTAAAGGGTCCGTAGGCGGTCTGGTAAGTCTCCCGT
GAAAGCTGCCCGCTCAACGGGCAGAGGTCGGGAGATACTGCTGGACTCGGGACCAGCAGG
GGGGACCGGAATTCCCGGTGTAGCGGTGAAATGCGTAGATATCGGGAGGAACGCCGATGC
CGAAGGGGGGTCCCTAGGCTGGCTCCGACGCTGAGGGACGAAAGCTGGGGGAGCGAACCG
GATTAGAGACCCGGGTAGTCCCAGCCGTCAACGATGGGTGCTAGGGAGCGGGGTAAATCC
TCGCGCCCGAAGCTAACGCGTTAAGCACCCCGCCTGGGGAGTACGGCCGCAAGGCCGAAA
CTCAAACGAATTGACGGGGACCCGAACAAGCCGCGGTGCATTTGGTTTAATTCGATGCAG
CGCGAAGAACCTTACCCGGGCTTGACATGCTAGCGTAAGCCTGCCCGAAAGGGTAAGGTG
GGCTGGGCGATGAGTCCAGCCAGCTAGCACAGGTGCTACATGGCTGTCGTCAGCTCGTGC
CGTGAGGCGTCGGGTTAAGTCCCAGAACGAGCGCAACCCCTGCCCGCTGTTGCCATTCCC
CGAAAGGGGAGGCACTCTGCGGGGACTGCCGGGGAAGAGTCGGAGGAAGGAGGGGACGAC
GTCAAGCCCGCATGGCCCTTATGCCCGGGGCTACACAAGTGCAACAATGGCCGGGACAAA
GGGACGCGAGGCCGTGAGGCTGAGCAAATCCCAAAAACCCGGTCTCAGTTCGGATCGGGG
TCTGCAACCCGACCCCGTGAAGCCGGAGTGGCTAGTAATCGCGGATCAGCTACGCCGCGG
TGAATACGTTCCCGGGTCCTGTACACACCGCCCGTCACGCCATGGAAGTCACCTGCACAG
GAAATCCCCAAAAGGGACGAATGTGTGGGTGGCGACTGGGGCGAAGTCGTAACAAGGTAA
CC
