# Supplementary material for: Developing the script “degenerate primer 111” to enhance the coverage of universal primers for the small subunit rRNA gene on target microorganisms
Source: Front Microbiol. 2024 Sep 4;15:1394303. doi: 10.3389/fmicb.2024.1394303 (PMC11409422; doi:10.3389/fmicb.2024.1394303)
Supplement: Supplementary file 1 [file Data_Sheet_1.zip › supporting/Gene sequences and script execution results/BA-341F-806R and its improved primers/Deferrisomatota/JF802205.1.fasta]

>ENA|JF802205|JF802205.1 Deferrisoma camini S3R1 16S ribosomal RNA gene, partial sequence.
AGAGTTTGATCCTGGCTCAGAACGAACGCTGGCGGCGTGCCTAACACATGCAAGTCGAGC
GCGAAAGGTGGCCTTCGGGCCACCGAGTAGAGCGGCAGACGGGTGAGTAACACGTGGGTA
ACCTGCCCCTGGGTGGGGGATAACCACTCGAAAGGGTGGCTAATACCGCATGGGGCCCGA
CTTCTGCGGGAGTTGGGTCAAAGGCCCTTCGGGGTCGCCCGGGGAGGGGCCCGCGGCCGA
TTAGCTAGTAGGTGGGGTAAGGGCCCACCTAGGCGACGATCGGTAGCTGGTCTGAGAGGA
TGATCAGCCACACTGGTACTGAGACACGGACCAGACTCCTACGGGAGGCAGCAGTGGGGA
ATATTGCGCAATGGGGGAAACCCTGACGCAGCGACGCCGCGTGGGTGATGAAGGCCTTCG
GGTCGTAAAGCCCTGTCAGGTGGGAAGAACCCTGCACTTMGGGTGCAGCTGACGGTACCA
CCAGAGGAAGCACCGGCTAACTCCGTGCCAGCAGCCGCGGTAACACGGAGGGTGCGAGCG
TTGTTCGGAATTACTGGGCGTAAAGGGCGCGTAGGCGGCTTGGCAAGTCTGATGTGAAAG
CCCGGGGCTCAACCCCGGAAGTGCATCGGAAACTGCCAGGCTTGAGTCCGGAAGAGGAGG
GCAGAATTCCCGGTGTAGGGGTGAAATCCGTAGATATCGGGAGGAAAACCAGTGGCGAAG
GCGGCCCTCTGGGACGAGACTGACGCTGAGGCGCGAAAGCGTGGGGAGCAAACAGGATTA
GAGACCCTGGTAGTCCACGCCGTAAACGATGGGTGCTTGGTGTGGGGGTCGTATCGGACC
TCTGTGCCGGAGCTAACGCGATAAGCACCCCGCCTGGGGAGTACGGTCGCAAGACTAAAA
CTCAAAGGAATTGACGGGGGCCCGCACAAGCGGTGGAGTATGTGGTTTAATTCGATGCAA
CGCGAAGAACCTTACCTGGGTTTGACATCCCGCGCCATCTCTGGAAACAGGGAGTTCCCT
TCGGGGACGCGGAGACAGGTGCTGCATGGCTGTCGTCAGCTCGTGTCGTGAGATGTTGGG
TTAAGTCCCGCAACGAGCGCAACCCCTGTCCCATGTTGCCAACGGGTGAAGCCGGGCACT
CTTGGGAGACTGCCGGCGTCAAGCCGGAGGAAGGTGGGGATGACGTCAAGTCATCATGGC
CCTTATGCCCAGGGCTACACACGTACTACAATGGCCGGTACAAAGGGCAGCGAACCCGCG
AGGGGGAGCGAATCCCAAAAAGCCGGTCCCAGTTCGGATTGGAGTCTGCAACTCGACTCC
ATGAAGGCGGAATCGCTAGTAATCGCGGATCAGCATGCCGCGGTGAATGTGTACCCGGGC
CTTGTACACACCGCCCGTCACACCATGAGAGCCGCTTGTACCAGAAGTGCGTGGGCCAAC
CCGCAAGGGAGGCAGCGTACCAAGGTATGAGTGGTGATTGGGGTGAAGTCGTACAGGTTA
ACC
