# Supplementary material for: Developing the script “degenerate primer 111” to enhance the coverage of universal primers for the small subunit rRNA gene on target microorganisms
Source: Front Microbiol. 2024 Sep 4;15:1394303. doi: 10.3389/fmicb.2024.1394303 (PMC11409422; doi:10.3389/fmicb.2024.1394303)
Supplement: Supplementary file 1 [file Data_Sheet_1.zip › supporting/Gene sequences and script execution results/A-341F-1049R and its improved primers/Korarchaeota/AB095127.1.fasta]

>ENA|AB095127|AB095127.1 Uncultured archaeon gene for 16S rRNA, partial sequence, clone:pCIRA-R.
GGGGACCCCTAGCGGGCTCGCACTAAGCCATGCAAGTCGGCTGGGGGCCATTCCGCCCCT
GGCGGCGCACGGCTCAGTAATACACGGTCAACCTACCCTGGGGACCGGGATAACCTCGGG
AAACTGAGGCTAATCCCGGATAGGGGCCGGGTACTGGAATGTCCCGGCCTCGAAAGTAGG
CGGGGGGAGCCCCGCTGAGGCCCCAGGATGGGACCGTGGCCTATCAGGTAGTAGGTGGGG
TAACGGCCCACCTAGCCTGAGACGGGTGCGGGCGGTGGGAGCCGGAGCCCGGAGATGGGC
ACTGAGACAAGGGCCCAGGCCCTAAGGGGCGCAGCAGGCGGGAAACTTCCGCAATGCGCG
AAAGCGTGACGGAGTGAGCCCGCGTGCCGCCCGCTGAGGGCGGCTGTCCCCGGGTGTAAA
CAGCCCGGGACAGGAAGGGGAGGGCAAGGCTGGTGCCAGCCGCCGCGGTAAAACCAGCTC
CTCGAGGGGTCCCCACGCATACTGGGCCTAAAGCGTCCGTAGCCGGCCCCGCAAGTCCTC
GGTTAAATCCACCGGAAGACCGGTGGGCTGCCGGGGATACTGCGGGGCTAGGGAGCGGGA
GGGGCCGGGGGTATTCCGGGGGGAGCGGCAAAATGCGTAGATCCCCGGAGGACCACCGGT
GGCGAAGGCGCCCGGCTGGAACGCGTCCGACGGTGAGGGCCGAAAGCCGGGGGAGCAAAC
CGGATTAGATACCCGGGTAGTCCCGGCTGTAAACGATGCGGACTAGGTGTTGGGGCGGCC
ATGAGCCGCCCCAGTGCCGTAGGGAAGCCGTTAAGTCCGCCGCCTGGGGAGTACGGCCGC
AAGGCTGAAACTTAAAGGAATTGGCGGGGGAGCACCACAACCGGTGGAGCCTGCGGTTTA
ATTGGATTCAACGCCGGAAACCTTACCGGGGGCGACAGCAGGATGAAGGCCAGGTTGACG
ACCTTGCCGGACGAGCTGAGAGGAGGTGCATGGCCGCCGTCAGCTCGTGCCGTGAGGTGT
CCTGTTAAGTCAGGTAACGAGCGAGACCCCCACCCGCAGTTGCCAGCGGGCCCGTAAGGG
