# Supplementary material for: Developing the script “degenerate primer 111” to enhance the coverage of universal primers for the small subunit rRNA gene on target microorganisms
Source: Front Microbiol. 2024 Sep 4;15:1394303. doi: 10.3389/fmicb.2024.1394303 (PMC11409422; doi:10.3389/fmicb.2024.1394303)
Supplement: Supplementary file 1 [file Data_Sheet_1.zip › supporting/Gene sequences and script execution results/B-341F-806R and its improved primers/Fermentibacterota/HM480226.1.fasta]

>ENA|HM480226|HM480226.1 Uncultured bacterium clone Kir21gry B9.b18 16S ribosomal RNA gene, partial sequence.
AGTTTGATCCTGGCTCAGGGGGAACGCTGGCGGCGTGGATAAGGCATGCAAGTCGAACGA
GAAAGGACACCTATTTATAGGAGTCTGAGTAAAGTGGCGAACGGGTGAGTAACACGTGAA
CAACTTACCCCTCAGCGGGGGATAACGCAGGGAAACCTGTGCTAATACCGCATATGTCAT
TGCGACTATGTCGCTCTAATGAAAGGTGGGGACCTTCGGGCCTACCACTGAGGGATTGGT
TCGCGCCCCATTAGCTTGTTGGTGAGGTAACGGCTCACCAAGGCGACGATGGGTAGCCGG
CCTGAGAGGGTGACCGGCCACACTGGGATTGAGATACGGCCCAGACTCCTCCGGGAGGCA
GCAGTCGAGAATCTTCGCGATTTAGCGCAAGCTAGAGCGAGTGACGCCGCGTGTGGGAAG
AAGGCCTTATGGGTTGTAAACCACTGTCAGGAGGGAAGAATAGCGGGTAGTATAATACGC
TGCCCGTGTGACGTTACCTCCAGAGGAAGCTCCGGCTAACTCCGTGCCCAGCAGCCGCGG
TAATACGGGGGGAGCAAGCGTTGTCCGGAATCATTGGGCGTAAAGGGCACGTAGGCGGAT
TGGTAAGTCGGATGTGAAATCCCACGGCTCAACTGTGGAACTGCGTTCGAAACTGCCAAT
CTTGAGTACGCGAGAGGTATGCGGAATTCCTGGTGTAGCGGTGGAATGCGTAGATATCAG
GAAGAACACCGGTGGCGAAGGCGGTATACTAGCGCGATACTGACGCTGAGGTGCGAAAGC
GTGGGGAGCAAACGGGATTAGATACCCCGGTAGTCCACGCCGTAAACGATGGGCACTGGG
TTTTGGAGGTCTCAACCCCTTCAGAGCCGTAGTTAACGCGTTAAATGCCCCGCCTGGGGA
ATACGGTCGCAAGGCTGAAACTCAAAGGAATTGACGGGGGCCCGCACAAGCGGTGGAGCA
TGTGGTTTAATTCGATGCAACGCGAAGAACCTTACCAGGGTTTGACATGGGAGCCCTGCC
TTCGGGTGGGGTCAGTCCTGTGAAAGCAGGATTCGTCCACACAGGTGCTGCATGGCTGTC
GTCAGCTCGTGTCGTGAGATGTTGGGTTAAGTCCCGCAACGAGCGCAACCCTTGCTTCTA
GTTACCATCGGGTAATGCCGGGGACTCTAGAAGGACTGCCGGTGATAAACCGGAGGAAGG
TGGGGATGACGTCAAGTCATTATGGCCCTTACGCCCTGGGCTACACACGTGCTACAGTGG
TCGGTACAATGGGGAGCGATGCCGCGAGGTGGAGCAAATCCCAAAAAGCCGGCCTCAGTA
CGGATTGGAGTCTGCAACTCGACTCCATGAAGCTGGAATCGCTAGTAATCGCGTATCAGC
ACGACGCGGTGAATACGTTCCCGGGCCTTGTACACACCGCCCGTCAAGCCATGGAAATCG
GCAGCACTCGAAGTCGCCGGCCCAACCTTGTGAGGGAGGCGCCGAAAGTGAGGCCGATAA
CTGGGGCTAAGTCGTAACAA
