# Supplementary material for: Developing the script “degenerate primer 111” to enhance the coverage of universal primers for the small subunit rRNA gene on target microorganisms
Source: Front Microbiol. 2024 Sep 4;15:1394303. doi: 10.3389/fmicb.2024.1394303 (PMC11409422; doi:10.3389/fmicb.2024.1394303)
Supplement: Supplementary file 1 [file Data_Sheet_1.zip › supporting/Gene sequences and script execution results/B-341F-806R and its improved primers/Aerophobota/AB804225.1.fasta]

>ENA|AB804225|AB804225.1 Uncultured bacterium gene for 16S rRNA, partial sequence, clone: smkt_BHI180-139_007_002.
AGCGGAGATTAGCCTGCGGTCGAAGGAGATTTGTCCGTAGTTTCTACGGATGATGATCTT
TTGGCTAAAGGCTATTCTTAGCGGCGAACGGGTGAGTAACGCGTGGATAATCTACCTCTG
AGTGGGGAATAACATTCCGAAAGGGATGCTAATACCGCATAATGTTATTCTACCTCGGTA
GTATAACCAAAGTTGGAATCTTTGATTCTTTCGCTCAGGGATGAGTTCGCGTCCTATTAG
CTAGTTGGTGAGGTAATGGCTCACCAAGGCGACGATGGGTAGCCGGCCTGAGAGGGTGTA
CGGCCACACTGGGACTGAGACACGGCCCAGACTCCTATGGGAGGCAGCAGTAGGGAATCT
TCCGCAATGGGCGAAAGCCTGACGGAGCGACGCCATGTGAACGATGAAGGCCTTCGGGTC
GTAAAGTTCTGTCAGGGGGGACGATGGTTAATCCTCGGATTGATTGACGGTACCCTCAGA
GGAAGCTCCGGCCAACTACGTGCCAGCAGCCGCGGTAATACGTAGGGAGCAAGCGTTATT
CGGATTTACTGGGCGTAAAGAGTGCGTAGGCGGTCAGGTAAGTCAGAGGTGAAATCTCTG
CTCTTAAGGCAGAAACTGCCTTTGATACTGCTTGACTCGAGGACAGGAGAGGGGTGTGGA
ACTCTGGAAGTAGCGGTGAAATGCGTAGATATTCAGGGGAACGCCGGTGGCGAAAGCGGC
TTCCTAGTCTGTCCCTGACGCTGAGGCACGAAAGCTAGGGTAGCGATCGGGATTAGAGAC
CCCGGTAGTCCTAGCCGTAAACGATGGGTACTAAGTGTGGGGGGAGCATTCTCTCCGTGC
TGAAGCTAACGTGTTAAGTACCCCGCCTGGGGAGTACGGTCGCAAGACTGAAACTCAAAA
GAATTGACGGGGGGCTGAACAAGCAGTGGAGCACGTGGTTTAATTCGACGCAAAACGAAG
AACCTTACCAGGACTTGACATGCCAGTAGTAGCGACCTGAAAGGGAAGCGATCCTTATCT
TCGGATAGGGAAGCTAGCACAGGTGGTGCATGGCTGTCGTCAGCTCGTGCCGTGAGGTGT
TGGGTTAAGTCCCTTAACGAGCGCAACCCTTGCTTCTAGTTGCCAGCGGGTAATGCCGGG
CACTCTAGAGGGACTGCCGCCAGAAAGCGGAGGAAGGTGGGGATGACGTCAAGTCATCAC
GCCCCTTATGTCCTGGGCTACACACGTGCTACAATGGCCATGACAGAGAGAAGCAAGGGA
GCGATCCTGAGCGAATCTCAAAAAGTGGTCCCAGTCCGGATTGCAGGCTGCAATTCGCCT
GCATGAAGTCGGAATTGCTAGTAATCGCGGATCAGCTATGCCGCGGTGAATACGTTCTCA
GCCCTTGTACACACCGCCCGTCACACCACCTGAGTTGGTTGCACCCGAAGATACCCGACC
AACCGGCTTGCCGGAGGAAGAGTGTCCAAGGTGTATCTGGCAAGGGGGATG
