# Supplementary material for: Developing the script “degenerate primer 111” to enhance the coverage of universal primers for the small subunit rRNA gene on target microorganisms
Source: Front Microbiol. 2024 Sep 4;15:1394303. doi: 10.3389/fmicb.2024.1394303 (PMC11409422; doi:10.3389/fmicb.2024.1394303)
Supplement: Supplementary file 1 [file Data_Sheet_1.zip › supporting/Gene sequences and script execution results/B-341F-806R and its improved primers/PAUC34f/AB930585.1.fasta]

>ENA|AB930585|AB930585.1 Uncultured bacterium gene for 16S ribosomal RNA, partial sequence, clone: Fei_12Nov90m_54.
AACTAACGCTAGTGGCGTGTCTTAGTCATGCGAGTCGAACGCGAAAGTCCTTTCGGGGAT
GAGTAGAGTGGCAAACGGGTGAGTAACACGTGGGTAATCTGCCTCCGAGCTGGGGATAAC
ATTTCTAACGAGATGCTAATACCGAATGAAAAGACGGGGTTTCGGCCTTCGTCTTTAAAG
GTGGCCTCTGCTTGCAAGCTGCCGCTTGGAGATGAGCCCGCGTCCTATTAGCTAGTTGGT
GGGGTAATGGCCTACCAAGGCGATGATGGGTAGCCGGCCTGAGAGGGTGAACGGCCACAC
TGGAACTGAGACAAGGTCCAGTCCCCTACGGGGGCCAGCAGTCTAGAAATTTGCACAATC
AACGAAAGTTGGAGGCAGCGACGCCACGTGGAGGATGAAGCCTTTCGGGGTGTAAACTCC
TGTCAGGAGGGAAGAAGGCGCGGGTGCTAATATCACCTGTTGCTTGACGGTACCTCCAAA
GGAAGCTCCGGCAAACTACGTGCCAGCAGCCGCGGTAATACGTAGGGAGCGAGCGTTGTT
CGGATTTACTGGGCGTAAAGAGCGCGTAGGCGGATGTGCAAGTCGGTTGTGAAATCCTCT
GGCTCAACCAGAGAATTGCAGCCGAAACTGCACGTCTTGAATCCAGCAGAGGGAATTGGA
ATCCTAGGTGTAGCGGTGAAATGCGTAGATATCTAGGAGAACACCAGTGGCGAAGGCGGA
TTCCTGGGCTGGTATTGACGCTGAGGCGCGAAAGCGTGGGGAGCAAACAGGATTAGATAC
CCTGGTAGTCCACGCCGTAAACGATGGGCACTAGGTGTTGGAGGATGTTGACCCCTTCAG
TGCCGAAGCTAACGCATTAAGTGCCCCGCCTGGGGAGTACGGTCGCAAGGCTGAAACTCA
AAGGAATTGACGGGGACCCGCACAAGCAGTGCAGCATGTGGCTTAATTCGATGCAACGCG
AAGAACCTTACCTAGGCTTGACATCCGGATAATCTTCTGGAAACAGGAGAGTGCCCTTCG
GGGAAATCCGTGACAGGTGCTGCATGGCTGTCGTCAGCTCGTGTCGTGAGATGTTGGGTT
AAGTCCCGCAACGAGCGCAACCCTTGTCCTTAGTTGCCAACAGGTAATGCTGGGAACTCT
AAGGAGACTGCCGGTGATAAGCCGGAGGAAGGTGGGGATGACGTCAAGTCCTCATGGCCC
TTACGCCTAGGGCTGCACACGTGCTACAATGGCCGGTACAGTGGGCTGCGATGCCGCGAG
GTGGAGCCAATCCCTAAAAACCGGTCTCAGTTGGAATTGCAGTCTGCAACTCGACTGCAT
GAACCTGGAATTGCTAGTAATCGCGGATCAGCATGCCGCGGTGAATACGTTCCCGGGTCT
TGTACACACCGCCCGTCAAGCTAGGAAAGCCGGAAATACCTGAAGTCGTGGCCCTAACCG
CAAGGAGGGGAGCGCCGAGGGTAGAGCTGGCGATTCGAGCT
