# Supplementary material for: Developing the script “degenerate primer 111” to enhance the coverage of universal primers for the small subunit rRNA gene on target microorganisms
Source: Front Microbiol. 2024 Sep 4;15:1394303. doi: 10.3389/fmicb.2024.1394303 (PMC11409422; doi:10.3389/fmicb.2024.1394303)
Supplement: Supplementary file 1 [file Data_Sheet_1.zip › supporting/Gene sequences and script execution results/B-341F-806R and its improved primers/PAUC34f/EF076099.1.fasta]

>ENA|EF076099|EF076099.1 Uncultured bacterium clone PK051 16S ribosomal RNA gene, partial sequence.
GTCTTAGTCATGCAAGTCGAACGAGAAAGCACCTTCGGGTGTGAGTAAAGTGGCGGACGG
GTGAGTAACACGTGGGTAACCTGCCTTCGAGTGGGGAACAACCCCTCTAACGAGGGGCTA
ATACCGCATAATGCAGCGGCTCCGCATGGAGACAGTTGTTAAAGGGGCAACTTCGGTTGT
CTCGCTTGAAGATGGACCCGCGGTCCATTAGCTTGTTGGTGAGGTAACGGCTCACCAAGG
CAACGATGGATAGCCGGCCTGAGAGAGTGTACGGCCACACTGGAACTGAGAAAGGTCCAG
TCCCCTACGGGGGCAGGCAGTCTAGAAATTTGCGCAATGGGCGAAAGCCTGACGCAGCGA
CGCCACGTGGAGGATGAAGCCCTTAGGGGTGTAAACTCCTGTCAGAAGGGAAGAATGCAG
GAAATAACTTTTCCTGTTTGACTGTACCTTCAGAGGAAGCCCCGGCTAACTTCGTGCCAG
CAGCCGCGGTAATACGAAGGGGGCAAGCGTTGTTCGGATTTACTGGGCGTAAAGGGCGTG
CAGGCGGACCGATAAGTCGTCTGTGAAATCTGTCGGCTCAACCAACAACTTGCAGTCGAA
ACTATCGGTCTTGAGTACAGGAGAGGGGAGCGGAATCTCAGGTGTAGCGGTGAAATGCGT
AGATATCTGGGAGAACACCGGTGGCGAAGGCGGCTCTCTGGCCTGATACTGACGCTGAGG
CGCGAAAGCTGGGGGAGCGAACGGGATTAGATACCCCGGTGGTCCTATCTGTAAACGATG
GGTACTAGGTGTTGGAGGTATTGACCCCTCCAGTGCCGCAGCTAACGCATTAAGTACCCC
GCCTGGGGAGTACGGTCGCAAGGCTGAAACTCAAAGGAATTGACGGGGACCCGCACAAGC
GGTGGAGCATGTTCCTCAATTCGATGCAACGCGAAGAACCTTACCCGGGTTTGACATATA
CCGGACAGCCCTAGAGATAGAGTTTTCTTCGGACTGGTATACAGGTGCTGCATGGCTGTC
GTCAGCTCGTGTCGTGAGATGTTGGGTTCAGTCCCGCAACGAGCGCAACCCCTATCCTTA
GTTGCCAGCACGTCATGGTGGGAACTCTAAGGAGACTGCCTACGTTAAGTAGGAGGAAGG
TGGGGATGACGTCAAGTCCTCATGGCCCTTACGCCCGGGGCTGGAAACGTGCTACAATGG
CCGGTACAAAGGGCTGCAATACCGCGAGGTGGAGCTAATCCCAAAAAACCGGTCTCAGTT
GGGATTGGAGTCTGCAACTCGACTCCATGAACGTGGAATCGCTAGTAATCGTGGATCAGC
ATGCCACGGTGAATACGTTCCCGGGTCTTGTACACACCGCCCGTCAAGTGATGAAAGCCG
GGAATACTCGAAGTCAGTAGTCCAACCCTCGGGAGGGCACTGCCGAAGGTAGGTCCGGTA
ATTGGCACTAAGTCGTAACAAGGTAGC
