# Supplementary material for: Developing the script “degenerate primer 111” to enhance the coverage of universal primers for the small subunit rRNA gene on target microorganisms
Source: Front Microbiol. 2024 Sep 4;15:1394303. doi: 10.3389/fmicb.2024.1394303 (PMC11409422; doi:10.3389/fmicb.2024.1394303)
Supplement: Supplementary file 1 [file Data_Sheet_1.zip › supporting/Gene sequences and script execution results/B-341F-806R and its improved primers/Calescamantes/U05662.1.fasta]

>ENA|U05662|U05662.1 Eubacteria EM 19 16S ribosomal RNA, partial sequence.
GGCGAACCCTGGCGGCGTGCCTCACCCATGCAAGCCGAGCGACACAGGTCGGGCAACCGA
CCTGTGGAGCGGCGAACGGCCGAGTAATACACAGGTAACCTACCCTCAGGAAGGGGATAA
CCTGGGGAAACCCAGGCTAATACCCTATAAGCCCACATCTCGGATGGGATGTGGGAAAAG
GGTGCCGGGGTAAAACCTGGTGCCGCCTGAGGATGGGCCTGTGTCCCATCAGCTAGTTGG
TGGGGTAATGGCCCACCAAGGCTATGACGGGTAGCCGACCTGAGAGGGTGGTCGGCCGGA
CCGGCACTGAGACACGGGCCGGACTCCTATGGGAGGCAGCAGGGGATCTTGGGCAATGGG
TGAAAGCCTGACCCAGCGACGCCGCGTGCGGGAAGAAGCCCCTCGGGGTGTAAACCGCTG
TCGGGAGGGACAAAGAGCTCCCCAAAAGGGAGCTTGATGGTACCTCCGGAGGAAGGGACG
GCTAACTCCGTGCCAGCAGCCGCGGTAATACGGAGGTCCCAAGGGTTGCCCGGAGTGACT
GGGCGTAAAGGGTCCGTAGGCGGCCTGGTAAGTCTCCCGTGAAAGCTGCCCGCTCAACGG
GCAGAGGTCGGGAGATACTGCTGGGCTCGGGACCGGCAGGGGGGACTGGAATTCCCGGTG
TAGCGGTGAAATGCGTAGATATCGGGAGGAACGCCGATGCCGAAGGGGGGTCCCTAGGCC
GGCTCCGACGCTGAGGGACGAAAGCTGGGGGAGCGAACCGGATTAGAGACCCGGGTAGTC
CCAGCCGTCAACGATGGGTGCTAGGGCGGGGTAAATCCTCGCGCCCGAAGCTAACGCGTT
AAGCACCCCGCCTGGGGAGTACGGCCGCAAGGCGAAACTCAAACGAATTGACGGGGACCC
GAACAAGCCGCGGTGCATTTGGTTTAATTCGATGCAGCGCGAAGAACCTTACCCGGGCTT
GACATGCCAGCTCAAGCCTGCCCGAAAGGGTAAGGTGGGCTGGGCGATGAGTCCAGCCAG
CTGGCACAGGTGCTACATGGCTGTCGTCAGCTCGTGCCGTGAGGCGTCGGGTTAAGTCCC
AGAACGAGCGCAACCCCTGCCCGCTGTTGCCATTCCCCGAGAGGGGAGGCACTCTGCGGG
GACTGCCGGCGAAGAGTCGGAGGAAGGAGGGGACGACGTCAAGCCCGCATGGCCCTTATG
CCCGGGGCTACACAAGTGCAACAATGGCCGGGACAAAGGGATGCGAGGCCGCAAGGCTGA
GCGAATCCCAAAAACCCGGTCTTAGTTCGGATCGGGGTCTGCAACCCGACCCCGTGAAGG
AGGAGTGGCTAGTAATCGCGGATCACGTACGCCGCGGTGAATACGTTCCCGGGTCCTGTA
CACACCGCCCGTACGCCATGGAAGTCACCTGCACAGGAAATCCCCAAAAGGGACGAATGT
GTGGGTGGCGACTGGGGCG
