# Supplementary material for: Developing the script “degenerate primer 111” to enhance the coverage of universal primers for the small subunit rRNA gene on target microorganisms
Source: Front Microbiol. 2024 Sep 4;15:1394303. doi: 10.3389/fmicb.2024.1394303 (PMC11409422; doi:10.3389/fmicb.2024.1394303)
Supplement: Supplementary file 1 [file Data_Sheet_1.zip › supporting/Gene sequences and script execution results/BA-515F-806R and its improved primers/Caldisericaceae/AB428365.1.fasta]

>ENA|AB428365|AB428365.1 Caldisericum exile AZM16c01 gene for 16S rRNA, partial sequence.
GATGAACGCTGGCGGCGTGCCTTACACATGCAAGTCGAGCGGAGAAGATTTCCTGTGGCA
ACACAGGAGTCTTCTTAGCGGCAAACGGGTGAGTAATGGATGAGTAACCTGCCCTGTAGA
CGGGGATAGCCATCCGAAAGGATGGGTAATACCCGATAATGTTGGAGGACTTCGGTTCTC
CAAAGAAAGGTGGCGCAAGCTACCGCTTCAGGATGGGCTCATCTCCTATCAGCTAGTTGG
TGAGGTAATGGCTCACCAAGGCTATGACGGGTAGCTGGCCTGAGAGGGTGGTCAGCCACA
TTGGGACTGAGACACGGCCCAGACTCCTACGGGAGGCAGCAGTGGGGAATCTTGGTCAAT
GGGCGAAAGCCTGAACCAGCGACGCCGCGTGGAGGACGAAGGCCGAAAGGTCGTAAACTC
CTTTTGCAAGGGAAAAAGGGAGGGGTTCGAATAGGGCCCTATCCTTGATGGTACCTTGCG
AATAAGCCCCAGCCAACTACGTGCCAGCAGCTGCGGTAAAACGTAGGGGGCGAGCGTTAT
CCGGAATCACTGGGTGTAAAGGGTACGCAGGCGGACTTGTAAGTTGGATGTAAAAACTCA
GGGCTCAACCTTGAGCTTGCATTCAATACTACAAGTCTAGAGAGCAGGAGAGGGGAGTGG
AATTCCCGGTGTAGGGGTAAAATCCGTAGATATCGGGAGGAACACCAGTGGCGAAGGCGG
CTCCCTGGCCTGTCTCTGACGCTCAGGTACGAAAGCGTGGGGAGCAAACAGGATTAGATA
CCCTGGTAGTCCACGCCCTAAACGATGGGTGCTTGGTGTTGGGGGGTAATTCCCTCAGTG
CCGTAGCTAACGCGTTAAGCACCCCACCTGGGGAGTACGGCCGCAAGGTTGAAACTCAAA
GGAATTGACGGGGACCCGCACAAGCAGCGAGGCATGTGGTTTAATTCGATGCTACACGAA
GAACCTTACCTGGGCTTGACATGCATGTGAAAGCCTGAAGAAACTCGGGCCCCCATAGGG
GTTACACCCTATGGCACATGCACAGGTGCTGCATGGTTGTCGTCAGCTCGTGTCGTGAGA
TGTACGGTTAAGTCCGTGAACGAGCGCAACCCCTGCCCTTAGTTGCTAATAGGCTTCGGC
CTATGCACTCTAAGGGGACTGCCAGCGATAAGCTGGAGGAAGGTGGGGATGACGTCAAAT
CCTCATGGCCCTTATGCCCAGGGCTACACACATGCGACAATGGTCGGGACAATGCGTTGC
AAACCAGTAATGGGGAGCTAATCGCAAAAAACCGACCCCAGTACGGATTGAGGGTTGCAA
CTCACCCTCATGAAGCTGGAGTTGCTAGTAACCGCCGGTCAGCTATACGGCGATGAATAC
GTTCCCGGGTCTTGTACACACCGCCCGTCACACCACCCGAGTTGCGTGCACCCGAAGTGG
CTCGGTGAGTCACGAAGGTGTGCGTGATGAGGAGGGTGAAG
