# Supplementary material for: Developing the script “degenerate primer 111” to enhance the coverage of universal primers for the small subunit rRNA gene on target microorganisms
Source: Front Microbiol. 2024 Sep 4;15:1394303. doi: 10.3389/fmicb.2024.1394303 (PMC11409422; doi:10.3389/fmicb.2024.1394303)
Supplement: Supplementary file 1 [file Data_Sheet_1.zip › supporting/Gene sequences and script execution results/BA-515F-806R and its improved primers/Dehalococcoides/AY133080.1.fasta]

>ENA|AY133080|AY133080.1 Uncultured Dehalococcoides sp. clone ccslm202 16S ribosomal RNA gene, partial sequence.
CATGCGGCGTGCCTTATGCATGCAAGTCGAACGGTCTTAAGCAATTAAGATAGTGGCAAA
CGGGTGAGTAACGCGTAAGTAACCTACCTCTAAGTGGGGGATAGCTTCGGGAAACTGAAG
GTAATACCGCATGTGATGGGCTGACATAAGTCGGTTCATTAAAGCCGCAAGGTGCTTGGT
GAGGGGCTTGCGTCCGATTAGCTAGTTGGTGGGGTAATGGCCTACCAAGGCTTCGATCGG
TAGCTGGTCTGAGAGGATGATCAGCCACACTGGGACTGAGACACGGCCCAGACTCCTACG
GGAGGCAGCAGCAAGGAATCTTGGGCAATGGGCGAAAGCCTGACCCAGCAACGCCGCGTG
AGGGATGAAGGCTTTCGGGTTGTAAACCTCTTTTCACAGGGAAGAATAATGACGGTACCT
GTGGAATAAGCTTCGGCTAACTACGTGCCAGCAGCCGCGGTAATACGTAGGAAGCAAGCG
TTATCCGGATTTATTGGGCGTAAAGTGAGCGTAGGTGGTCTTTCAAGTTGGATGTGAAAT
TTCCCGGCTTAACCGGGACGTGTCATTCAATACTGTTGGACTAGAGTACAGCAGGAGAAA
ACGGAATTCCCGGTGTAGTGGTAAAATGCGTAGATATCGGGAGGAACACCAGAGGCGAAG
GCGGTTTTCTAGGTTGTCACTGACACTGAGGCTCGAAAGCGTGGGGAGCGAACAGAATTA
GATACTCTGGTAGTCCACGCCTTAAACTATGGACACTAGGTATAGGGAGTATCGACCCTC
TCTGTGCCGAAGCTAACGCTTTAAGTGTCCCGCCTGGGGAGTACGGTCGCAAGGCTAAAA
CTCAAAGGAATTGACGGGGGCCCGCACAAGCAGCGGAGCGTGTGGTTTAATTCGATGCTA
CACGAAGAACCTTACCAAGATTTGACATGCATGAAGTAGTGAACCGAAAGGGAAACGACC
TGTTAAGTCAGGAGTTTGCACAGGTGCTGCATGGCTGTCGTCAGCTCGTGCCGTGAGGTG
TTTGGTTAAGTCCTGCAACGAGCGCAACCCTTGTTGCTAGTTAAATTTTCTAGCGAGACT
GCCCCGCGAAACGGGGAGGAAGGTGGGGATGACGTCAAGTCAGCATGGCCTTTATATCTT
GGGCTACACACACGCTACAATGGACAGAACAATAGGTTGCAACAGTGTGAACTGGAGCTA
ATCCCCAAAGCTGTCCTCAGTTCGGATTGCAGGCTGAAACCCGCCTGCATGAAGTTGGAG
TTGCTAGTAACCGCATATCAGCAAGGTGCGGTGAATACGTTCCCGGGCCTTGTACACACC
GCCCGTCACACCATCCGAGTGGGGGGTACCCGAAGCCGTTAGTCCAACCTGCAAAGGGGG
GCGACGTCGAAGGTACGTCTTGGAGGAGGG
