# Supplementary material for: Developing the script “degenerate primer 111” to enhance the coverage of universal primers for the small subunit rRNA gene on target microorganisms
Source: Front Microbiol. 2024 Sep 4;15:1394303. doi: 10.3389/fmicb.2024.1394303 (PMC11409422; doi:10.3389/fmicb.2024.1394303)
Supplement: Supplementary file 1 [file Data_Sheet_1.zip › supporting/Gene sequences and script execution results/BA-515F-806R and its improved primers/Iainarchaeota/AB019734.1.fasta]

>ENA|AB019734|AB019734.1 Unidentified archaeon DNA for small subunit rRNA, clone pMC2A384, partial sequence.
GCACTGCTATCGGAGTCGGACTAAGCCATGCAAGTCACCTGCCGTCCTTCGGGATGGTGG
GGGCGGACGGCTCAGTAACACGTGGACAACCTGCCCTGGGGACGGGGATAACCTCGGGAA
ACTGAGGGTAATACCCGATAGGGTAAGGATACTGGAATGTTCCTTACCCCAAATCATATG
GCCCCAGGATGGGTCTGCGGGGGATTAGGTTGTTGGTGAGGTAACGGCTCACCAAGCCGA
TAATCCCTACGGGCGATGTGAGTCGTGGCCCGGAGAAGGGGACTGAGACAAGGCCCCTAG
CCCTACGGGGTGCAGCAGGCGCGAAACCTTTGCAATGCGCGAAAGCGTGACAAGGCGACT
CCGAGTGCTCATGCGTATGCATGAGCTTTTCCCGAGTGTAAACAGCTCGGGGAATAAGGG
CCGGGCAATACCCGTGCCAGCCGCCGCGGTAACACGGGAGGCCCGAGTGGTGCCCGCGAT
TACTGGGCTTAAAGCGTCCGTAGCCGGTCCAGTAAGTCCTTGGTGAAAGCCCTCGGCTCA
ACCGAGGGAAGTGCCAAGGATACTGCTGGTCTAGGGAGCGGGAGAGGCGAGGGGTACTCC
AGGGGTAGCGGTGAAATGCGTTGATCCTTGGGGGACCACCGGTAGCGAAGGCGCCTCGCT
GGAACGCGTCCGACGGTGAGGGACGAAGGCCAGGGGAGCGACCCGGATTAGATACCCGGT
TAGTCCTGGCTGTAAATGATGCGGACTAGGTGTCCGGTGACCCACGGGGTCATCGGGTGC
CGAAGGGAAACCGTTAAGTCCGCCGCCTGGGAAGTACGGTCGCAAGACTGAAACTTAAAG
GAATTGGCGGGGGGACACACAAGGGGTGGAGGCTGCGGTTTAATTGGATACAACGCCGGA
CACCTCACCAGGGCCAACGGCAGGATGAAGGTCAGTCCGAAGGGCTTACCAGACAAGCCG
AAGGGTGGTGCATGGCCATCGTCAGCTCGTGCTGTGAAGTGTCCTGTTAAGTCAGGCAAC
GAGCGAGACCCACGCCCTTAGTTGCCAGGTCAGTCACTGCGACTGGCGGCACTCTAAGGG
GACTGCCGTCGACAAGACGGAGGAAGGAGTGGGCGACGGTAGGTCAGTATGCCCCTAATG
CCCTGGGCTACACGCGGCCTACATTGCCGGGCACAATGGGATGCGACCCCGAAAGGGGAA
GCTAATCTCCTAAAACCCGGCTCGGTTCAGATCGAGGACTGAAACTCGTCCCTCGTGAAG
GTGGAATCCCTAGTAATCGCAGGTCATTATCCTGCGGTGAATGCGTCCCTGTCTCTTGCA
CACACCGCCCGTCAAGCCACTTCAAGCGAGGCTCGGACGAGGCGTGATCCGCTTGGATCT
TCGGATTCCACAGTGGGTTGCGTCGAATCTGGGCTTCGTGAGATGGGC
