# Supplementary material for: Developing the script “degenerate primer 111” to enhance the coverage of universal primers for the small subunit rRNA gene on target microorganisms
Source: Front Microbiol. 2024 Sep 4;15:1394303. doi: 10.3389/fmicb.2024.1394303 (PMC11409422; doi:10.3389/fmicb.2024.1394303)
Supplement: Supplementary file 1 [file Data_Sheet_1.zip › supporting/Gene sequences and script execution results/B-27F-1492R and its improved primers/Fusobacteriota/HE611101.1.fasta]

>ENA|HE611101|HE611101.1 Uncultured Fusobacteria bacterium partial 16S rRNA gene, clone 2-F6
TGTTTCGGGTCGGGGGACTCTAGAGATTAGAGTTTGATCCTGGCTCAGGATGAACGCTGA
CAGAATGCTTAACACATGCAAGTCTACTCGAAAGCTCTTCGGAGTGATTAGGGTGGCGGA
CGGGTGAGTAACGCGTAAAGAACTTGCCCCTCAGATCGGGACAACTGTTGGAAACGACAG
CTAATACCGGATATTATGAGACTAAGGCATCTTAGACTTATGAAAGCTATATGCGCTGAG
GGAGAGCTTTGCGTCCTATTAGCTAGTTGGTGAGGTAATGGCTCACCAAGGCGACGATAG
GTAGCCGGCCTGAGAGGGTGAACGGCCACAAGGGGACTGAGACACGGCCCTTACTCCTAC
GGGAGGCAGCAGTGGGGAATATTGGACAATGGACCAAAAGTCTGATCCAGCAATTCTGTG
TGTTTGATGAAGGCCTTCGGGTTGTAAAGAACTTTCAGTGGGGAAGAAGCAAGTGACGGT
ACCCACAGAAGAAGCGACGGCTAAATACGTGCCAGCAGCCGCGGTAATACGTATGTCGCA
AGCGTTATCCGGAATTATTGGGCATAAAGGGCGTCTAGGCGGTCTAATAAGTCTGATGTG
AAAATGCGGGGCTCAACTCCGTATTGCGTTGGAAACTGTTAGACTAGAGTTTTGGAGAGG
TAGGCGGAACTACAAGTGTAGAGGTGAAATTCGTAGAGATTTGTAGGAATGCCGATGACG
AAGGTAGCTTACTGGACAAATACTGACGCTGAAGCGCGAAAGCTAGGGGAGCAAACAGGA
TTAGATACCCTGGTAGTCCTAGCTGTAAACGATGATCACTGGGTGTGGGGGGTCGAACCT
CTGTGCCGAAGTTAATGCGATAAGTGATCCGCCTGGGGAGTACGGCCGCAAGGCTGAAAC
TCAAAGGAATTGACGGGGACCCGCACAAGTGGTGGAGCATGTGGTTTAATTCGACGCAAC
GCGAGGAACCTTACCAGTCCTTGACATCCTCTAAACTTTCTGGAGACAGATTGGTGCCCC
TTCGGGGGAATAGAGTGACAGGTGGTGCATGGCTGTCGTCAGCTCGTGTCGTGAGATGTT
GGGTTAAGTCCCGCAACGAGCGCAACCCCTATCGTTAGTTACCATCATTAAGTTGGGGAC
TCTAGCGAGACTGCCTGCGACGAGCAGGAGGAAGGTGGGGACGACGTCAAGTCATCATGC
CCCTTATGGACTGGGCTACACACGTGCTACAATGGGAAGTACAAAGAGTCGCAAGCCAGC
GATGGTTAGCCAATCTCAAAAAGCTTCTCTCAGTTCGGATTGGAGTCTGCAACTCGACTC
CATGAAGTTGGAATCACTAGTAATCGCGAATCAGCAATGTCGCGGTGAATACGTTCTCGG
GTCTTGTACACACCGCCCGTCACACCACGAGAGTTGGTTGCACCTGAAGTAGCAGGCCTA
ACCCTTCGGGGAGGGATGTTCCTAAGGTGTGATTAGCGATTGGGGTGAAGTCGTAACAAG
GCCGTAAATCGTCGACTGCAGCATTCATGAGGTT
